# Supplementary material for: What is the evidence for the impacts of airborne anthropogenic noise on wildlife? A systematic map update
Source: Environ Evid. 2025 Jul 26;14:14. doi: 10.1186/s13750-025-00368-3 (PMC12297495; doi:10.1186/s13750-025-00368-3)
Supplement: Supplementary file 3 — Additional file 3: Screening stages of the literature update [file 13750_2025_368_MOESM3_ESM.xlsx]

## Sheet: README
Additional File 3
Summary of title, abstract and full text screening stages of publications from the update
Terray et al.
How to read the different columns is explained in the CodeBook sheet

## Sheet: CodeBook
VARIABLE NAME	VARIANBLE DEFINITON	VALUE ALLOWED
biblio_ID	Unique key given by the map team to each publication	Numeric character
biblio_source	Database or search engine on which the article was searched	Text
biblio_date_request	Date when the request was performed on the database or the search engine - including day, month, year	DD/MM/YYYY
biblio_pid	Persistent identifier assigned to the publication (DOI)	Alphanumeric string of characters if DOI exists
biblio_sourceID	Unique key given by the source database from which article was retrieved (e.g. Scopus ID, WOS CC key)	Alphanumeric string
biblio_authors	Authors	Text
biblio_container	Container of the publication if applicable: journal title for articles, book title for chapters, etc	Text
biblio_title	Title of the publication	Text
biblio_abstract	Abstract of the publication	Text
biblio_year	Year of publication	YYYY
biblio_language	Language of the full-text publication	Text
biblio_doctype	Which is the type of the publication?	Journal article | Book | Book chapter | Conference object | Thesis | Preprint | Report | Other
biblio_content	Which is the content of the publication?	Study | Review | Meta-analysis | Modeling | Other
duplicates_checking	Is the publication a duplicate?	No-duplicate | Duplicate:Precision
articles_submitted_to_screen_title	Is the publication submitted to screen title stage?	YES | NO:duplicate | NO:title-language | No:duplicate-sordello2020
title_kappa_sample	Does the publication make part of the random selected sample for the Kappa test before the title screen stage?	YES | NO
title_screening_decision	Is the publication accepted at title screening stage regarding the PECO criteria?	YES | NO | Unclear
title_reviewer	Map team member who screened the publication at title stage	Léa Terray | Romain Sordello | Benjamin Petiteau
title_date	Date when the title screening was performed	MMM-YY
abstract_kappa_sample	Does the publication make part of the random selected sample for the Kappa test before the abstract screen stage?	YES | NO
abstract_screening_decision	Is the publication accepted at abstract screening stage regarding the PECO criteria?	YES | NO | Unclear
abstract_reviewer	Map team member who screened the publication at abstract stage	Léa Terray | Sylvie Vanpeene
abstract_date	Date when the abstract screening was performed	MMM-YY
PDF_extraction	Was the PDF of the publication successfully retrieved?	YES | NO:no-access | NO:not-available
PDF_name	Name of the PDF in the database archive	Text
fulltext_kappa_sample	Does the publication make part of the random selected sample for the Kappa test before the full text screen stage?	YES | NO
fulltext_PECO_criteria	Is the publication accepted regarding only the PECO criteria? (Primary studies, reviews and meta-analyses that are included in the systematic map)	YES | NO
fulltext_PECO_comment	Details on the PECO elements of the publication	Text
fulltext_exposure_assessment	How was the exposure assessed? (Noise level measurements, controled exposure such as playback, etc)	Noise measurement | Controlled exposure | Categorical | Eco-acoustic indices | Other
fulltext_exposure_comment	Details on the exposure assessment of the study	Text
fulltext_screening_decision	Is the publication accepted at full text screening stage based on PECO and document content criteria? (Reviews and meta-analyses are excluded based on document content criteria, if do not present data)	YES | NO
fulltext_exclusion_justification	If applicable, justification for full-text exclusion	PECO | DOC CONTENT | EXPOSURE ASSESSMENT | LANGUAGE | OTHER
fulltext_reviewer	Map team member who screened the publication at full text stage	Guillaume Dutilleux | Romain Sordello | Léa Terray | Benjamin Petiteau
fulltext_date	Date when the full text screening was performed	DD/MM/YYYY
GENERAL RULES
If applicable, multiple values are delimited with a pipe : |
NA is used as a substitute for "not applicable"
Unknown is used when information is not available

## Sheet: ScreeningTable - Update
biblio_ID	biblio_source	biblio_date_request	biblio_pid	biblio_sourceID	biblio_authors	biblio_container	biblio_title	biblio_abstract	biblio_year	biblio_language	biblio_doctype	biblio_content	duplicates_checking	articles_submitted_to_screen_title	title_kappa_sample	title_screening_decision	title_reviewer	title_date	abstract_kappa_sample	abstract_screening_decision	abstract_reviewer	abstract_date	PDF_extraction	PDF_name	fulltext_kappa_sample	fulltext_PECO_criteria	fulltext_PECO_comment	fulltext_exposure_assessment	fulltext_exposure_comment	fulltext_screening_decision	fulltext_exclusion_justification	fulltext_reviewer	fulltext_date
1	WOS CC	2023-10-16	10.1109/LED.2020.3032824	2-s2.0-85086946650	Blond, J; Aliane, A; Meilhan, J; Kaya, H; Dussopt, L	IEEE ELECTRON DEVICE LETTERS	1/f Noise Reduction in Cryogenic Highly Compensated Silicon Thermistors	The thermal sensitivity and Low Frequency Noise (LFN) of compensation doped Silicon-On-Insulator (SOI) resistors are studied experimentally, down to the cryogenic regime. A high compensation nominal ratio K = N-A/N-D of 0.82 is compared with uncompensated and partially compensated configurations, using Phosphorus and Boron as dopant species. The Temperature Coefficient of Resistance (TCR) reaches…	2020	NA	NA	NA	Duplicate:wos-scopus	NO:duplicate	NA	NA	NA	NA	NA	NA	NA	NA	NA	NA	NA	NA	NA	NA	NA	NA	NA	NA	NA
2	WOS CC	2023-10-16	10.1016/j.chemer.2020.125738	2-s2.0-85106285493	Gebhardt, H; Zimmermann, F; Matschullat, J	GEOCHEMISTRY	1981-2020 winter ozone trends, Erzgebirge, Central Europe	Tropospheric ozone (O-3) acts as greenhouse gas and air pollutant. Over the last 100 years, tropospheric O-3 levels increased above background by factor 2.5 in the northern hemisphere and by factor 3-4 across Europe. The gas poses a potential risk to forest ecosystems in many mountain areas. There, O-3 concentrations result from longrange transport and are influenced by removal processes (dry dep…	2021	NA	NA	NA	Duplicate:wos-scopus	NO:duplicate	NA	NA	NA	NA	NA	NA	NA	NA	NA	NA	NA	NA	NA	NA	NA	NA	NA	NA	NA
3	WOS CC	2023-10-16	10.1002/aqc.3985	2-s2.0-85165767067	Maciel, IS; Maricato, G; Marqui, L; Anibolete, D; Belderrain, T; Figueiredo, LD; França, S; Oliveira, B; Alves, MAS; Tardin, RH	AQUATIC CONSERVATION-MARINE AND FRESHWATER ECOSYSTEMS	20 years of research on the Guiana dolphin population of Sepetiba Bay, southeastern Brazil: What has changed?	Despite the importance of coastal habitats for the provision of many ecosystem services, these areas are currently among the most impacted by human activities. Impacts on coastal ecosystems may affect many key species, such as the Guiana dolphin, which inhabits Sepetiba Bay in south-eastern Brazil, a highly degraded environment owing to a human-induced rapid environmental change.In this context, …	2023	NA	NA	NA	Duplicate:wos-scopus	NO:duplicate	NA	NA	NA	NA	NA	NA	NA	NA	NA	NA	NA	NA	NA	NA	NA	NA	NA	NA	NA
4	WOS CC	2023-10-16	10.1016/j.biosystemseng.2021.12.013	2-s2.0-85123061445	Lu, J; Guo, H; Du, A; Su, Y; Ruchay, A; Marinello, F; Pezzuolo, A	BIOSYSTEMS ENGINEERING	2-D/3-D fusion-based robust pose normalisation of 3-D livestock from multiple RGB-D cameras	Recently, 3-D scanning data are becoming increasingly important for precision livestock farming. In particular, RGB-D (red, green, blue -depth) data of livestock have come to play a critical role in the field of livestock body measurement. However, the latest livestock pose normalisation methods rely on purely 3-D geometric data and are therefore prone to errors due to noise and missing data. To …	2022	NA	NA	NA	Duplicate:wos-scopus	NO:duplicate	NA	NA	NA	NA	NA	NA	NA	NA	NA	NA	NA	NA	NA	NA	NA	NA	NA	NA	NA
5	WOS CC	2023-10-16	10.1109/JSTQE.2022.3162417	2-s2.0-85140727838	Månefjord, H; Müller, L; Li, M; Salvador, J; Blomqvist, S; Runemark, A; Kirkeby, C; Ignell, R; Bood, J; Brydegaard, M	IEEE JOURNAL OF SELECTED TOPICS IN QUANTUM ELECTRONICS	3D-Printed Fluorescence Hyperspectral Lidar for Monitoring Tagged Insects	Insects play crucial roles in ecosystems, and how they disperse within their habitat has significant implications for our daily life. Examples include foraging ranges for pollinators, as well as the spread of disease vectors and pests. Despite technological advances with radio tags, isotopes, and genetic sequencing, insect dispersal and migration range remain challenging to study. The gold standa…	2022	NA	NA	NA	No-duplicate	YES	NO	NO	Léa Terray	2023-11-01	NA	NA	NA	NA	NA	NA	NA	NA	NA	NA	NA	NA	NA	NA	NA
6	WOS CC	2023-10-16	NA	2-s2.0-85171589096	Fleming, RC; Hoke, KL	INTEGRATIVE AND COMPARATIVE BIOLOGY	a 3d finite element model for sound transmission in an amphibian middle ear	0_no-abstract	2021	NA	NA	NA	No-duplicate	YES	NO	Unclear	Léa Terray	2023-11-01	NA: no-abstract	NO: no-abstract	NA	NA	NA	NA	NA	NA	NA	NA	NA	NA	NA	NA	NA
7	WOS CC	2023-10-16	10.1109/ACCESS.2020.3012011	2-s2.0-85086310753	Al-Kinani, A; Wang, CX; Zhu, QM; Fu, Y; Aggoune, EM; Talib, A; Al-Hasaani, N	IEEE ACCESS	A 3D Non-Stationary GBSM for Vehicular Visible Light Communication MISO Channels	The potential of using visible light communication (VLC) technologies for vehicular communication networks has recently attracted much attention. The underlying VLC channels, as a foundation for the proper design and optimization of vehicular VLC communication systems, have not yet been sufficiently investigated. Vehicular VLC link impairments can have a significant impact on the system performan…	2020	NA	NA	NA	Duplicate:wos-scopus	NO:duplicate	NA	NA	NA	NA	NA	NA	NA	NA	NA	NA	NA	NA	NA	NA	NA	NA	NA	NA	NA
8	WOS CC	2023-10-16	10.1109/ACCESS.2020.2970746	2-s2.0-85123777374	Jiajia, JJ; Wang, XQ; Duan, FJ; Fu, X; Li, CY; Sun, ZB	IEEE ACCESS	A Basic Bio-Inspired Camouflage Communication Frame Design and Applications for Secure Underwater Communication Among Military Underwater Platforms	Many marine mammal species, such as different kinds of whales and dolphins, live together in groups. Although having no nice eyesight, they can accomplish cooperative foraging, inter-communication and group sailing very efficiently and accurately only depending on their sound. Generally, present interception systems almost always classify biological signals as ocean noise and try to filter them o…	2020	NA	NA	NA	Duplicate:wos-scopus	NO:duplicate	NA	NA	NA	NA	NA	NA	NA	NA	NA	NA	NA	NA	NA	NA	NA	NA	NA	NA	NA
9	WOS CC	2023-10-16	10.1242/jeb.214536	2-s2.0-85167692838	Ruhr, I	JOURNAL OF EXPERIMENTAL BIOLOGY	A beach festival isn't a sound idea to fish	0_no-abstract	2020	NA	NA	NA	Duplicate:wos-scopus	NO:duplicate	NA	NA	NA	NA	NA	NA	NA	NA	NA	NA	NA	NA	NA	NA	NA	NA	NA	NA	NA
10	WOS CC	2023-10-16	10.1016/j.marpolbul.2022.113610	2-s2.0-85078942210	van Geel, NCF; Risch, D; Wittich, A	MARINE POLLUTION BULLETIN	A brief overview of current approaches for underwater sound analysis and reporting	Soundscapes have substantially changed since the industrial revolution and in response to biodiversity loss and climate change. Human activities such as shipping, resource exploration and offshore construction alter natural ecosystems through sound, which can impact marine species in complex ways. The study of underwater sound is multi-disciplinary, spanning the fields of acoustics, physics, anim…	2022	NA	NA	NA	Duplicate:wos-scopus	NO:duplicate	NA	NA	NA	NA	NA	NA	NA	NA	NA	NA	NA	NA	NA	NA	NA	NA	NA	NA	NA
11	WOS CC	2023-10-16	10.15446/caldasia.v43n2.85006	2-s2.0-85115786794	Lozano-Flórez, J; Colón-Piñeiro, Z; Acevedo-Charry, O	CALDASIA	A call from 528 voices: Research opportunities with the sounds of the Colombian mammals	Different initiatives have allowed to know the sounds of neotropical mammals. Although in Colombia there have been some repositories of bioacustics records, the Environmental Sound Collection Mauricio Alvarez-Rebolledo of the Humboldt Institute (IAvH-CSA, Spanish acronym) is the only with public access. Our objectives were to explore the representativeness of mammals in the IAvH-CSA, and to promo…	2021	NA	NA	NA	Duplicate:wos-scopus	NO:duplicate	NA	NA	NA	NA	NA	NA	NA	NA	NA	NA	NA	NA	NA	NA	NA	NA	NA	NA	NA
12	WOS CC	2023-10-16	10.1016/j.renene.2020.07.155	2-s2.0-85122571933	Cook, D; Davídsdóttir, B; Malinauskaite, L	RENEWABLE ENERGY	A cascade model and initial exploration of co-production processes underpinning the ecosystem services of geothermal areas	This paper presents the first study in the academic literature to explore the various stages in the formation of geothermal ES and their interactions between the biosphere and anthroposphere. This is achieved through the development of the first ES cascade model in the academic literature specific to geothermal ES, which integrates the four main stages of co-production: value attribution, mobilis…	2020	NA	NA	NA	Duplicate:wos-scopus	NO:duplicate	NA	NA	NA	NA	NA	NA	NA	NA	NA	NA	NA	NA	NA	NA	NA	NA	NA	NA	NA
13	WOS CC	2023-10-16	10.1121/10.0006534	2-s2.0-85127475380	Juodakis, J; Marsland, S; Priyadarshani, N	JOURNAL OF THE ACOUSTICAL SOCIETY OF AMERICA	A changepoint prefilter for sound event detection in long-term bioacoustic recordings	Long-term soundscape recordings are useful for a variety of applications, most notably in bioacoustics. However, the processing of such data is currently limited by the ability to efficiently and reliably detect the target sounds, which are often sparse and overshadowed by environmental noise. This paper proposes a sound detector based on changepoint theory applied to a wavelet representation of …	2021	NA	NA	NA	Duplicate:wos-scopus	NO:duplicate	NA	NA	NA	NA	NA	NA	NA	NA	NA	NA	NA	NA	NA	NA	NA	NA	NA	NA	NA
14	WOS CC	2023-10-16	10.3847/1538-4357/abc262	2-s2.0-85112611558	Steele, A; Debes, J; Xu, SY; Yeh, S; Dufour, P	ASTROPHYSICAL JOURNAL	A Characterization of the Circumstellar Gas of WD 1124-293 Using Cloudy	Between 30% and 50% of white dwarfs (WDs) show heavy elements in their atmospheres. This pollution is thought to arise from the accretion of planetesimals perturbed by outer planet(s) to within the WD's tidal disruption radius. A small fraction of these WDs show either emission or absorption from circumstellar (C-S) gas. The abundances of metals in the photospheres of WDs with C-S gas are mostly …	2021	NA	NA	NA	Duplicate:wos-scopus	NO:duplicate	NA	NA	NA	NA	NA	NA	NA	NA	NA	NA	NA	NA	NA	NA	NA	NA	NA	NA	NA
15	WOS CC	2023-10-16	10.3167/proj.2022.160303	2-s2.0-85130131146	Jackson, B	PROJECTIONS-THE JOURNAL FOR MOVIES AND MIND	A Cognitive and Multimodal Approach to Sound and Narrative Structure in Film	When watching a film, we engage with much more than combinations of moving images. We combine what we see with what we hear, and what we hear often aids in the construction of a story. Although some researchers endorse the ways sound guides viewer expectations, there is still a need to explain the ways images, sounds, and other available cinematic modes interact to construct meaning. This article…	2022	NA	NA	NA	Duplicate:wos-scopus	NO:duplicate	NA	NA	NA	NA	NA	NA	NA	NA	NA	NA	NA	NA	NA	NA	NA	NA	NA	NA	NA
16	WOS CC	2023-10-16	10.3390/s22218392	2-s2.0-85148001900	Bucuci, S; Constantin, A; Paun, M; Pastorcici, MN; Tamas, RD; Danisor, A; Constantinescu, R	SENSORS	A Compact Monopole Antenna for Underwater Acoustic Monitoring Beacons	Protected wetlands such as deltas, lakes or rivers provide a sanctuary for many endangered species. In order to protect these areas from illegal human interventions, it is necessary to monitor the unauthorized entrance of motor boats. In order to mitigate such an impact, we have developed a network of floating beacons for underwater acoustic monitoring, using LoRa communication modules operating …	2022	NA	NA	NA	Duplicate:wos-scopus	NO:duplicate	NA	NA	NA	NA	NA	NA	NA	NA	NA	NA	NA	NA	NA	NA	NA	NA	NA	NA	NA
17	WOS CC	2023-10-16	10.3389/fnins.2021.725127	2-s2.0-85117237587	Hamdan, EC; Fletcher, MD	FRONTIERS IN NEUROSCIENCE	A Compact Two-Loudspeaker Virtual Sound Reproduction System for Clinical Testing of Spatial Hearing With Hearing-Assistive Devices	Exciting developments in hearing aid and cochlear implant technology for linking signal processing across the ears have improved spatial hearing outcomes. This has resulted in an increased emphasis on clinical assessment of the spatial hearing abilities of hearing-assistive device users. Effective assessment of spatial hearing currently requires a large and costly loudspeaker array system, housed…	2022	NA	NA	NA	Duplicate:wos-scopus	NO:duplicate	NA	NA	NA	NA	NA	NA	NA	NA	NA	NA	NA	NA	NA	NA	NA	NA	NA	NA	NA
18	WOS CC	2023-10-16	10.1121/10.0020587	2-s2.0-85171550134	Bendig, TA; Dycha, GM; Bull, EM; Ayala-Osorio, R; Higgs, DM	JOURNAL OF THE ACOUSTICAL SOCIETY OF AMERICA	A comparative analysis of form and function in Centrarchidae hearing ability: Does otolith variation affect auditory responsiveness?	There exists a wealth of knowledge on hearing ability in individual fish species, but the role of interspecific variation, and drivers behind it, remains understudied, making it difficult to understand evolutionary drivers. The current study quantified hearing thresholds for three species of sunfish in the family Centrarchidae [bluegill sunfish (Lepomis macrochirus), pumpkinseed sunfish (Lepomis …	2023	NA	NA	NA	Duplicate:wos-scopus	NO:duplicate	NA	NA	NA	NA	NA	NA	NA	NA	NA	NA	NA	NA	NA	NA	NA	NA	NA	NA	NA
19	WOS CC	2023-10-16	10.1016/j.shaw.2020.10.005	2-s2.0-85166229270	Burella, G; Moro, L	SAFETY AND HEALTH AT WORK	A Comparative Study of the Methods to Assess Occupational Noise Exposures of Fish Harvesters	Background: Noise-induced hearing loss is a well-known occupational disease that affects many fish harvesters from many fisheries worldwide, whose risk factor is prolonged exposure to hazardous noise levels. To date, academic research activities and regulatory bodies have not provided any comparative analysis among the existing methods to assess noise exposure levels of fish harvesters. This pape…	2021	NA	NA	NA	Duplicate:wos-scopus	NO:duplicate	NA	NA	NA	NA	NA	NA	NA	NA	NA	NA	NA	NA	NA	NA	NA	NA	NA	NA	NA
20	WOS CC	2023-10-16	10.1016/j.cscm.2021.e00808	2-s2.0-85149632847	El Menshawy, AS; Mohamed, AF; Fathy, NM	CASE STUDIES IN CONSTRUCTION MATERIALS	A comparative study on green wall construction systems, case study: South valley campus of AASTMT	Cities are experiencing a rapid expansion causing environmental, economic and social concerns that are compromising the human's welfare and the sustainability of cities. The urbanization process has been destructing the green areas, and due to increasing the land value, it became very difficult to plant horizontally. This causes catastrophic impacts on our environment that suffers from an unbeara…	2022	NA	NA	NA	Duplicate:wos-scopus	NO:duplicate	NA	NA	NA	NA	NA	NA	NA	NA	NA	NA	NA	NA	NA	NA	NA	NA	NA	NA	NA
21	WOS CC	2023-10-16	10.1080/10106049.2023.2184501	2-s2.0-85101333935	Xu, ZH; Li, YF; Li, B; Hao, ZB; Lin, LL; Hu, XY; Zhou, X; Yu, H; Xiang, SY; Pascal, MLF; Shen, WL; He, AQ; Chen, LY; Li, ZL	GEOCARTO INTERNATIONAL	A comparative study on the applicability and effectiveness of NSVI and NDVI for estimating fractional vegetation cover based on multi-source remote sensing image	Fractional vegetation coverage (FVC) is an important ecological parameter reflecting the growth of regional plants. Existing FVC estimation is often based on vegetation indices, especially the Normalized Difference Vegetation Index (NDVI). However, NDVI can be oversaturated and easily affected by problems such as 'shadow' in images, which leads to a decrease in the precision of FVC estimation. In…	2023	NA	NA	NA	No-duplicate	YES	NO	NO	Léa Terray	2023-11-01	NA	NA	NA	NA	NA	NA	NA	NA	NA	NA	NA	NA	NA	NA	NA
22	WOS CC	2023-10-16	10.1016/j.heliyon.2023.e16879	2-s2.0-85139968581	Collins, C; McKeown, S; O'Riordan, R	HELIYON	A comprehensive investigation of negative visitor behaviour in the zoo setting and captive animals' behavioural response	Negative visitor behaviour in zoos such as banging, shouting and feeding animals are unwanted, but under-studied, visitor actions. It is not known how prevalent negative behaviour is, which species or enclosure type receives the most negative behaviour or how these behaviours affect zoo-housed animals. In this study, a comprehensive assessment of negative visitor behaviour, using an innovative me…	2023	NA	NA	NA	No-duplicate	YES	NO	YES	Léa Terray	2023-11-01	YES	NO	Léa Terray|Sylvie Vanpeene	dec-23	NA	NA	NA	NA	NA	NA	NA	NA	NA	NA	NA
23	WOS CC	2023-10-16	10.1111/brv.12845	WOS:000766223000001	Cronin, AD; Smit, JAH; Muñoz, M; Poirier, A; Moran, PA; Jerem, P; Halfwerk, W	BIOLOGICAL REVIEWS	A comprehensive overview of the effects of urbanisation on sexual selection and sexual traits	Urbanisation can affect mating opportunities and thereby alter inter- and intra-sexual selection pressures on sexual traits. Biotic and abiotic urban conditions can influence an individual's success in pre- and post-copulatory mating, for example through impacts on mate attraction and mate preference, fertilisation success, resource competition or rival interactions. Divergent sexual selection pr…	2022	English	Journal article	Review	No-duplicate	YES	NO	YES	Léa Terray	2023-11-01	NO	Unclear	Léa Terray	dec-23	YES	Cronin et al - 2022 - Biological Reviews - DESYBEL.pdf	NO	YES	E: one paragraph on noise	NA	NA	YES:review-metanalysis	DOC CONTENT	Léa Terray	2024-02-07
24	WOS CC	2023-10-16	10.1007/s11252-021-01176-6	2-s2.0-85137692096	Luscier, JD	URBAN ECOSYSTEMS	A core on the Atlantic margin of Europe: an urban bird assemblage in Cork City, Ireland	Urbanization threatens bird populations globally, however many urban habitats present important refugia for wildlife in this rapidly changing landscape. Additionally, birds at the periphery of their global range are more prone to landscape changes and thus these distributions are good indicators of the effects of urbanization on diversity; e.g., bird populations and communities of Cork City, Irel…	2022	NA	NA	NA	Duplicate:wos-scopus	NO:duplicate	NA	NA	NA	NA	NA	NA	NA	NA	NA	NA	NA	NA	NA	NA	NA	NA	NA	NA	NA
25	WOS CC	2023-10-16	10.1016/j.marpol.2020.103893	2-s2.0-85168588050	Sahri, A; Mustika, PLK; Dewanto, HY; Murk, AJ	MARINE POLICY	A critical review of marine mammal governance and protection in Indonesia	The governance of marine conservation in Indonesia has been the subject of critique for decades. This paper elucidates and analyses the legal framework for marine mammal protection and current institutional arrangements, and reveals gaps and overlaps in the national legal and policy frameworks for marine mammal governance in the Archipelago. We reviewed available policies to assess the current re…	2020	NA	NA	NA	Duplicate:wos-scopus	NO:duplicate	NA	NA	NA	NA	NA	NA	NA	NA	NA	NA	NA	NA	NA	NA	NA	NA	NA	NA	NA
26	WOS CC	2023-10-16	10.3390/ijerph17176342	2-s2.0-85114365749	Niemeier, RT; Williams, PRD; Rossner, A; Clougherty, JE; Rice, GE	INTERNATIONAL JOURNAL OF ENVIRONMENTAL RESEARCH AND PUBLIC HEALTH	A Cumulative Risk Perspective for Occupational Health and Safety (OHS) Professionals	Cumulative risk assessment (CRA) addresses the combined risk associated with chemical and non-chemical exposures. Although CRA approaches are utilized in environmental and ecological contexts, they are rarely applied in workplaces. In this perspectives article, we strive to raise awareness among occupational health and safety (OHS) professionals and foster the greater adoption of a CRA perspectiv…	2020	NA	NA	NA	No-duplicate	YES	NO	NO	Léa Terray	2023-11-01	NA	NA	NA	NA	NA	NA	NA	NA	NA	NA	NA	NA	NA	NA	NA
27	WOS CC	2023-10-16	10.1021/acs.analchem.2c01931	2-s2.0-85166467888	Bell, DC; Boehm, RC; Feldhausen, J; Heyne, JS	ANALYTICAL CHEMISTRY	A Data Set Comparison Method Using Noise Statistics Applied to VUV Spectrum Match Determinations	It has been demonstrated that a pair of spectra exhibiting a coefficient of determination (R2) as low as 0.976 can originate from the same chemical species in one example, while a different pair of spectra exhibiting an R2 up to 0.9997 can originate from different chemical species. The R2 between spectra overlays depends on the signal-to-noise ratio, while the residual between any two spectra sho…	2022	NA	NA	NA	Duplicate:wos-scopus	NO:duplicate	NA	NA	NA	NA	NA	NA	NA	NA	NA	NA	NA	NA	NA	NA	NA	NA	NA	NA	NA
28	WOS CC	2023-10-16	10.1016/j.rse.2021.112383	2-s2.0-85166479306	Kang, YH; Ozdogan, M; Gao, F; Anderson, MC; White, WA; Yang, Y; Yang, Y; Erickson, TA	REMOTE SENSING OF ENVIRONMENT	A data-driven approach to estimate leaf area index for Landsat images over the contiguous US	Leaf Area Index (LAI) is a fundamental vegetation biophysical variable serving as an essential input to many land surface and atmospheric models. Long-term LAI maps are typically generated with satellite images at moderate spatial resolution (0.25 to 1 km), such as those from the Moderate Resolution Imaging Spectroradiometer (MODIS). While useful for regional-scale land surface modeling, these mo…	2021	NA	NA	NA	Duplicate:wos-scopus	NO:duplicate	NA	NA	NA	NA	NA	NA	NA	NA	NA	NA	NA	NA	NA	NA	NA	NA	NA	NA	NA
29	WOS CC	2023-10-16	10.3390/su15054078	2-s2.0-85118218592	Mu, WG; Gong, CZ	SUSTAINABILITY	A Data-Driven Approach to W-Beam Barrier Monitoring Data Processing: A Case Study of Highway Congestion Mitigation Strategy	In this paper, a data-driven approach is used to process W-Beam Barrier monitoring data, expecting to achieve online estimation of the number of trucks and accurate identification of barrier impact events. By analyzing the data features, significant noise was found in the original data, hiding the useful information, so this paper proposes an improved wavelet thresholding algorithm to achieve dat…	2023	NA	NA	NA	Duplicate:wos-scopus	NO:duplicate	NA	NA	NA	NA	NA	NA	NA	NA	NA	NA	NA	NA	NA	NA	NA	NA	NA	NA	NA
30	WOS CC	2023-10-16	10.1016/j.dib.2021.107521	2-s2.0-85128722781	Svanström, F; Alonso-Fernandez, F; Englund, C	DATA IN BRIEF	A dataset for multi-sensor drone detection	The use of small and remotely controlled unmanned aerial vehicles (UAVs), referred to as drones, has increased dramatically in recent years, both for professional and recreative purposes. This goes in parallel with (intentional or uninten-tional) misuse episodes, with an evident threat to the safety of people or facilities [1] . As a result, the detection of UAV has also emerged as a research top…	2021	NA	NA	NA	Duplicate:wos-scopus	NO:duplicate	NA	NA	NA	NA	NA	NA	NA	NA	NA	NA	NA	NA	NA	NA	NA	NA	NA	NA	NA
31	WOS CC	2023-10-16	10.1016/j.ocecoaman.2022.106299	2-s2.0-85136139935	Merchant, ND; Putland, RL; André, M; Baudin, E; Felli, M; Slabbekoorn, H; Dekeling, R	OCEAN & COASTAL MANAGEMENT	A decade of underwater noise research in support of the European Marine Strategy Framework Directive	Underwater noise from human activities is now widely recognised as a threat to marine life. Nevertheless, legislation which directly addresses this source of pollution is lacking. The first (and currently only) example globally is Descriptor 11 of the Marine Strategy Framework Directive (MSFD), adopted by the European Union in 2008, which requires that levels of underwater noise pollution do not …	2022	NA	NA	NA	Duplicate:wos-scopus	NO:duplicate	NA	NA	NA	NA	NA	NA	NA	NA	NA	NA	NA	NA	NA	NA	NA	NA	NA	NA	NA
32	WOS CC	2023-10-16	NA	2-s2.0-85153794468	Madhavi, I; Chamishka, S; Nawaratne, R; Nanayakkara, V; Alahakoon, D; Silva, DD	2020 25TH IEEE INTERNATIONAL CONFERENCE ON EMERGING TECHNOLOGIES AND FACTORY AUTOMATION (ETFA)	A Deep Learning Approach for Work Related Stress Detection from Audio Streams in Cyber Physical Environments	Work-related stress is an uncompromising burden with compounding effects on individuals, communities, organizations, and the economy. Highly automated digital environments, such as smart factories and cyber-physical ecosystems, are significantly impacted by these negative effects due to the inherent constraints on human engagement and social interaction. Verbal communication between human operato…	2020	NA	NA	NA	Duplicate:wos-scopus	NO:duplicate	NA	NA	NA	NA	NA	NA	NA	NA	NA	NA	NA	NA	NA	NA	NA	NA	NA	NA	NA
33	WOS CC	2023-10-16	10.1109/IGARSS39084.2020.9323342	2-s2.0-85152694318	Wu, ZP; Zhang, H; Wang, YJ; Wang, T; Wang, R	IGARSS 2020 - 2020 IEEE INTERNATIONAL GEOSCIENCE AND REMOTE SENSING SYMPOSIUM	A DEEP LEARNING BASED METHOD FOR LOCAL SUBSIDENCE DETECTION AND INSAR PHASE UNWRAPPING: APPLICATION TO MINING DEFORMATION MONITORING	Mining induced subsidence seriously damages the ecological environment and may cause casualties. Therefore, the rapid and reliable monitoring is particularly important. However, due to severe noise and dense fringes, traditional InSAR methods often severely underestimate the deformation rate. Here, we propose a new processing flow and develop two deep convolutional neural networks for fast detect…	2020	NA	NA	NA	Duplicate:wos-scopus	NO:duplicate	NA	NA	NA	NA	NA	NA	NA	NA	NA	NA	NA	NA	NA	NA	NA	NA	NA	NA	NA
34	WOS CC	2023-10-16	10.1007/s11042-022-13367-0	2-s2.0-85115993159	Yin, MS; Haddawy, P; Ziemer, T; Wetjen, F; Supratak, A; Chiamsakul, K; Siritanakorn, W; Chantanalertvilai, T; Sriwichai, P; Sa-ngamuang, C	MULTIMEDIA TOOLS AND APPLICATIONS	A deep learning-based pipeline for mosquito detection and classification from wingbeat sounds	Mosquito vector-borne diseases such as malaria and dengue constitute some of the most serious public health burdens in tropical and sub-tropical countries. Effective targeting of disease control efforts requires accurate estimates of mosquito vector population density. The traditional, and still most common, approach to this involves the use of traps along with manual counting and classification …	2023	NA	NA	NA	Duplicate:wos-scopus	NO:duplicate	NA	NA	NA	NA	NA	NA	NA	NA	NA	NA	NA	NA	NA	NA	NA	NA	NA	NA	NA
35	WOS CC	2023-10-16	10.1016/j.compag.2022.107501	2-s2.0-85115993159	Yang, JK; Zhang, TM; Fang, C; Zheng, HK	COMPUTERS AND ELECTRONICS IN AGRICULTURE	A defencing algorithm based on deep learning improves the detection accuracy of caged chickens	Cage farming is the mainstream farming mode in China. Accurate individual identification and behavioral detection of caged chickens can provide managers with a better understanding of chicken status. However, for image detection of caged chickens, the cage may affect the accuracy of the detection algorithm. For this reason, CCD (caged chicken defencing), a defencing algorithm based on U-Net and p…	2023	NA	NA	NA	No-duplicate	YES	NO	NO	Léa Terray	2023-11-01	NA	NA	NA	NA	NA	NA	NA	NA	NA	NA	NA	NA	NA	NA	NA
36	WOS CC	2023-10-16	10.3390/su15043501	2-s2.0-85089550550	Seol, GH; Kim, EB; Kim, YE; Kim, NC; Kim, H	SUSTAINABILITY	A Design Proposal for an Eco-Tunnel for Anurans Based on Behavioral Experiments and Species Characteristics	Infrastructure development has caused extensive habitat fragmentation, and increased traffic raises the number of wildlife roadkills. Wildlife crossing structures (WCSs) can prevent roadkills and protect wildlife. Amphibians commonly comprise the highest proportion of roadkills. Nevertheless, adequate WCSs suitable for amphibian crossing and migration are lacking. This study aimed to suggest a de…	2023	NA	NA	NA	Duplicate:wos-scopus	NO:duplicate	NA	NA	NA	NA	NA	NA	NA	NA	NA	NA	NA	NA	NA	NA	NA	NA	NA	NA	NA
37	WOS CC	2023-10-16	10.4316/AECE.2020.03004	2-s2.0-85138997972	Fambrini, F; Destro, JB; Cura, LMD; Saqui, D; Saito, JH	ADVANCES IN ELECTRICAL AND COMPUTER ENGINEERING	A Digital Signal Amplification Device for Microelectrode Arrays based on Stochastic Resonance	In this work, an experimental study was carried out about the construction of an amplification equipment based on the phenomenon of stochastic resonance (SR), which was initially thought to detect spikes and bursts from human and animal neuronal tissue, both in vitro (from microelectrode array, MEA) and in vivo, from electrodes in the cerebral cortex of mammals. The implemented equipment was call…	2020	NA	NA	NA	Duplicate:wos-scopus	NO:duplicate	NA	NA	NA	NA	NA	NA	NA	NA	NA	NA	NA	NA	NA	NA	NA	NA	NA	NA	NA
38	WOS CC	2023-10-16	10.3390/drones7070422	2-s2.0-85132149726	Morimura, N; Itahara, A; Brooks, J; Mori, Y; Piao, YG; Hashimoto, H; Mizumoto, I	DRONES	A Drone Study of Sociality in the Finless Porpoise Neophocaena asiaeorientalis in the Ariake Sound, Japan	The social structure of animal populations is a fundamental component of their biology, influencing gene flow, habitat use, competition and co-operation around resources, and communication. However, ecological and social relationships can be challenging to describe in most marine mammals, who spend the majority of their lives underwater. The finless porpoise (Neophocaena asiaeorientalis) is one s…	2023	NA	NA	NA	Duplicate:wos-scopus	NO:duplicate	NA	NA	NA	NA	NA	NA	NA	NA	NA	NA	NA	NA	NA	NA	NA	NA	NA	NA	NA
39	WOS CC	2023-10-16	10.1007/s12217-023-10068-7	2-s2.0-85134584884	Elsen, M; Piest, B; Adam, F; Anton, O; Arciszewski, P; Bartosch, W; Becker, D; Bleeke, K; Böhm, J; Boles, S; Döringshoff, K; Guggilam, P; Hellmig, O; Imwalle, I; Kanthak, S; Kürbis, C; Koch, M; Lachmann, MD; Mihm, M; Müntinga, H; Nepal, AM; Oberschulte, T; Ohr, P; Papakonstantinou, A; Prat, A; Reichelt, C; Sommer, J; Spindeldreier, C; Warner, M; Wendrich, T; Wenzlawski, A; Blume, H; Braxmaier, C;…	MICROGRAVITY SCIENCE AND TECHNOLOGY	A Dual-Species Atom Interferometer Payload for Operation on Sounding Rockets	We report on the design and the construction of a sounding rocket payload capable of performing atom interferometry with Bose-Einstein condensates of 41K and 87Rb. The apparatus is designed to be launched in two consecutive missions with a VSB-30 sounding rocket and is qualified to withstand the expected vibrational loads of 1.8 g root-mean-square in a frequency range between 20-2000 Hz and the e…	2023	NA	NA	NA	No-duplicate	YES	NO	NO	Léa Terray	2023-11-01	NA	NA	NA	NA	NA	NA	NA	NA	NA	NA	NA	NA	NA	NA	NA
40	WOS CC	2023-10-16	10.1007/s00422-022-00946-5	2-s2.0-85152726522	Sidhu, RS; Johnson, EC; Jones, DL; Ratnam, R	BIOLOGICAL CYBERNETICS	A dynamic spike threshold with correlated noise predicts observed patterns of negative interval correlations in neuronal spike trains	Negative correlations in the sequential evolution of interspike intervals (ISIs) are a signature of memory in neuronal spike-trains. They provide coding benefits including firing-rate stabilization, improved detectability of weak sensory signals, and enhanced transmission of information by improving signal-to-noise ratio. Primary electrosensory afferent spike-trains in weakly electric fish fall i…	2022	NA	NA	NA	Duplicate:wos-scopus	NO:duplicate	NA	NA	NA	NA	NA	NA	NA	NA	NA	NA	NA	NA	NA	NA	NA	NA	NA	NA	NA
41	WOS CC	2023-10-16	10.1109/MITS.2019.2926366	2-s2.0-85112669026	Sun, YK; Cao, Y; Ma, LC	IEEE INTELLIGENT TRANSPORTATION SYSTEMS MAGAZINE	A Fault Diagnosis Method for Train Plug Doors via Sound Signals	The train plug door is the only way for passengers to get on and off. The reliability of the doors has a direct impact on passengers' safety and operational efficiency. In order to address the short-comings of the post-analysis and poor real-time of current fault diagnosis methods for train plug doors, a fault diagnosis method based on sound recognition is proposed. To process the non-stationary …	2021	NA	NA	NA	Duplicate:wos-scopus	NO:duplicate	NA	NA	NA	NA	NA	NA	NA	NA	NA	NA	NA	NA	NA	NA	NA	NA	NA	NA	NA
42	WOS CC	2023-10-16	10.1242/jeb.228270	2-s2.0-85168677540	Mooney, TA; Smith, A; Larsen, ON; Hansen, KA; Rasmussen, M	JOURNAL OF EXPERIMENTAL BIOLOGY	A field study of auditory sensitivity of the Atlantic puffin, Fratercula arctica	Hearing is vital for birds as they rely on acoustic communication with parents, mates, chicks and conspecifics. Amphibious seabirds face many ecological pressures, having to sense cues in air and underwater. Natural noise conditions have helped shape this sensory modality but anthropogenic noise is increasingly impacting seabirds. Surprisingly little is known about their hearing, despite their im…	2020	NA	NA	NA	Duplicate:wos-scopus	NO:duplicate	NA	NA	NA	NA	NA	NA	NA	NA	NA	NA	NA	NA	NA	NA	NA	NA	NA	NA	NA
43	WOS CC	2023-10-16	10.1016/j.ecolmodel.2021.109798	2-s2.0-85152063028	Joy, R; Schick, RS; Dowd, M; Margolina, T; Joseph, JE; Thomas, L	ECOLOGICAL Modeling	A fine-scale marine mammal movement model for assessing long-term aggregate noise exposure	Understanding the impacts of anthropogenic sound on marine mammals is important for effective mitigation and management. Sound impacts can cause behavioral changes that lead to displacement from preferred habitat and can have negative influence on vital rates. Here, we develop a movement model to better understand and simulate how whales respond to anthropogenic sound over ecologically meaningful…	2022	NA	NA	NA	Duplicate:wos-scopus	NO:duplicate	NA	NA	NA	NA	NA	NA	NA	NA	NA	NA	NA	NA	NA	NA	NA	NA	NA	NA	NA
44	WOS CC	2023-10-16	10.3390/jmse10020300	2-s2.0-85132643792	Picciulin, M; Bolgan, M; Rako-Gospic, N; Petrizzo, A; Radulovic, M; Falkner, R	JOURNAL OF MARINE SCIENCE AND ENGINEERING	A Fish and Dolphin Biophony in the Boat Noise-Dominated Soundscape of the Cres-Losinj Archipelago (Croatia)	Spatio-temporal variability of marine soundscapes reflects environmental dynamics and local habitat health. This study characterizes the coastal soundscape of the Cres-Losinj Natura 2000 Site of Community Importance, encompassing the non-tourist (11-15 March 2020) and the tourist (26-30 July 2020) season. A total of 240 h of continuous recordings was manually analyzed and the abundance of animal …	2022	NA	NA	NA	Duplicate:wos-scopus	NO:duplicate	NA	NA	NA	NA	NA	NA	NA	NA	NA	NA	NA	NA	NA	NA	NA	NA	NA	NA	NA
45	WOS CC	2023-10-16	10.3390/s21144694	2-s2.0-85121924860	Nam, K; Kim, H; Kwon, Y; Choi, G; Kim, T; Kim, C; Cho, D; Lee, J; Ko, H	SENSORS	A Four-Channel Low-Noise Readout IC for Air Flow Measurement Using Hot Wire Anemometer in 0.18 μm CMOS Technology	Air flow measurements provide significant information required for understanding the characteristics of insect movement. This study proposes a four-channel low-noise readout integrated circuit (IC) in order to measure air flow (air velocity), which can be beneficial to insect biomimetic robot systems that have been studied recently. Instrumentation amplifiers (IAs) with low-noise characteristics …	2021	NA	NA	NA	Duplicate:wos-scopus	NO:duplicate	NA	NA	NA	NA	NA	NA	NA	NA	NA	NA	NA	NA	NA	NA	NA	NA	NA	NA	NA
46	WOS CC	2023-10-16	10.1080/07352166.2020.1758120	2-s2.0-85145783021	Gordon, JG	JOURNAL OF URBAN AFFAIRS	A fowl politics of urban dwelling. Or, Ybor City's republic of noise	This essay traces how Ybor City's feral chickens are rhetorically and materially situated in urban space, and how Tampa's Ybor City emerges as a sanctuary city for feral creatures. More specifically, I map how chicken advocates and chickens take part in constructing what an urban space should look, smell, and sound like, and whose voices are included in shaping the neighborhood. Michel de Certeau…	2022	NA	NA	NA	Duplicate:wos-scopus	NO:duplicate	NA	NA	NA	NA	NA	NA	NA	NA	NA	NA	NA	NA	NA	NA	NA	NA	NA	NA	NA
47	WOS CC	2023-10-16	10.3934/math.2023656	2-s2.0-85087441115	Sabbar, Y; Palencia, JLD; Tilioua, M; Otero, A; Zeb, A; Djilali, S	AIMS MATHEMATICS	A general chemostat model with second-order Poisson jumps: asymptotic properties and application to industrial waste-water treatment	A chemostat is a laboratory device (of the bioreactor type) in which organisms (bacteria, phytoplankton) develop in a controlled manner. This paper studies the asymptotic properties of a chemostat model with generalized interference function and Poisson noise. Due to the complexity of abrupt and erratic fluctuations, we consider the effect of the second order Ito-Levy processes. The dynamics of o…	2023	NA	NA	NA	Duplicate:wos-scopus	NO:duplicate	NA	NA	NA	NA	NA	NA	NA	NA	NA	NA	NA	NA	NA	NA	NA	NA	NA	NA	NA
48	WOS CC	2023-10-16	10.1016/j.ifacol.2023.01.059	2-s2.0-85153298486	Borri, A; Palumbo, P; Singh, A	IFAC PAPERSONLINE	A general framework for noise propagation in a cascade of metabolic transformations	This note investigates how noise propagates in cascades of metabolic transformations. Motivation stems from recent single cell experiments that have shown that noise generated in gene expression and enzymes fluctuations propagates to growth rate through metabolic fluxes. A stochastic approach based on Continuous-Time Markov Chains (CTMC) is exploited to model all reactions, with a special interes…	2022	NA	NA	NA	Duplicate:wos-scopus	NO:duplicate	NA	NA	NA	NA	NA	NA	NA	NA	NA	NA	NA	NA	NA	NA	NA	NA	NA	NA	NA
49	WOS CC	2023-10-16	10.1017/aer.2020.130	2-s2.0-85089794940	Zhang, Z; Gao, B; Wang, J; Xu, D; Chen, G; Yao, W	AERONAUTICAL JOURNAL	A generalised force equivalence-based Modeling method for a dry wind-tunnel flutter test system	Dry wind-tunnel (DWT) flutter test systems model the unsteady distributed aerodynamic force using various electromagnetic exciters. They can be used to test the aeroelastic and aeroservoelastic stability of smart aircraft or high-speed flight vehicles. A new parameterised Modeling method at the full system level based on the generalised force equivalence for DWT flutter systems is proposed herein…	2021	NA	NA	NA	Duplicate:wos-scopus	NO:duplicate	NA	NA	NA	NA	NA	NA	NA	NA	NA	NA	NA	NA	NA	NA	NA	NA	NA	NA	NA
50	WOS CC	2023-10-16	NA	2-s2.0-85129921703	Fang, HQ; He, YL; Xu, WY; Xu, YY; Ke, DF; Su, K	2020 5TH INTERNATIONAL CONFERENCE ON COMPUTER AND COMMUNICATION SYSTEMS (ICCCS 2020)	A Generalized Denoising Method with an Optimized Loss Function for Automated Bird Sound Recognition	In natural environments, bird sounds are often accompanied by background noise, so denoising becomes crucial to automated bird sound recognition. Recently, thanks to neural network embeddings, the deep clustering method has achieved better performances than traditional denoising methods, like filter-based methods, due to its ability to solve the problem when noise is in the same frequency range a…	2020	NA	NA	NA	Duplicate:wos-scopus	NO:duplicate	NA	NA	NA	NA	NA	NA	NA	NA	NA	NA	NA	NA	NA	NA	NA	NA	NA	NA	NA
51	WOS CC	2023-10-16	10.24425/ace.2020.131817	2-s2.0-85133547500	Wasiak, MJ; Niculescu, AI; Kowalski, M	ARCHIVES OF CIVIL ENGINEERING	A GENERALIZED METHOD FOR ASSESSING EMISSIONS FROM ROAD AND AIR TRANSPORT ON THE EXAMPLE OF WARSAW CHOPIN AIRPORT	The article presents a method for assessing emissions of harmful substances and noise from road and air transport, as well as a combined assessment of the emissions of these transport pollutants. The original analytical dependencies reflecting the emissions of harmful substances from road transport, developed as part of the EMITRANSYS project implemented at the Faculty of Transport of the Warsaw …	2020	NA	NA	NA	Duplicate:wos-scopus	NO:duplicate	NA	NA	NA	NA	NA	NA	NA	NA	NA	NA	NA	NA	NA	NA	NA	NA	NA	NA	NA
52	WOS CC	2023-10-16	10.1080/00167223.2020.1766365	2-s2.0-85136973051	Vilcea, C; Sosea, C	GEOGRAFISK TIDSSKRIFT-DANISH JOURNAL OF GEOGRAPHY	A GIS-based analysis of the urban green space accessibility in Craiova city, Romania	The population living in large urban areas faces multiple pressures on their physical and psychological well-being coming from various polluting sources: air pollution, water pollution, and high noise level, thermal and visual stress. Urban green spaces have a positive impact on human health, as they help people relax more. Stress relief through physical exercise and social interaction is possibl…	2020	NA	NA	NA	No-duplicate	YES	NO	NO	Léa Terray	2023-11-01	NA	NA	NA	NA	NA	NA	NA	NA	NA	NA	NA	NA	NA	NA	NA
53	WOS CC	2023-10-16	10.1002/ece3.9990	2-s2.0-85094646356	Guenat, S; Dallimer, M	ECOLOGY AND EVOLUTION	A global meta-analysis reveals contrasting impacts of air, light, and noise pollution on pollination	In the face of biodiversity decline, understanding the impact of anthropogenic disturbances on ecosystem functions is critical for mitigation. Elevated levels of pollution are a major threat to biodiversity, yet there is no synthesis of their impact on many of the major ecosystem functions, including pollination. This ecosystem function is both particularly vulnerable as it depends on the fine-tu…	2023	NA	NA	NA	Duplicate:wos-scopus	NO:duplicate	NA	NA	NA	NA	NA	NA	NA	NA	NA	NA	NA	NA	NA	NA	NA	NA	NA	NA	NA
54	WOS CC	2023-10-16	10.1111/icad.12569	2-s2.0-85131177019	Prendergast, KS; Dixon, KW; Bateman, PW	INSECT CONSERVATION AND DIVERSITY	A global review of determinants of native bee assemblages in urbanised landscapes	Loss of natural habitat through land-use change threatens bees. Urbanisation is a major, increasing form, of habitat loss, and a novel, pervasive form of disturbance known to impact bee diversity and abundance in a variety of often inconsistent ways. We conducted a comprehensive, semi-quantitative review, involving 215 studies, on responses of bees to urban landscapes, and local and landscape var…	2022	NA	NA	NA	Duplicate:wos-scopus	NO:duplicate	NA	NA	NA	NA	NA	NA	NA	NA	NA	NA	NA	NA	NA	NA	NA	NA	NA	NA	NA
55	WOS CC	2023-10-16	10.1016/j.jnc.2021.126025	2-s2.0-85123614867	Martins-Oliveira, AT; Zanin, M; Canale, GR; da Costa, CA; Eisenlohr, PV; de Melo, FCSA; de Melo, FR	JOURNAL FOR NATURE CONSERVATION	A global review of the threats of mining on mid-sized and large mammals	Mineral exploitation threatens wildlife by the contamination of soil and water sources, vegetation suppression, and due to changes in landscape configuration. The large and mid-sized forest-dependent mammals need large areas to support their ecological needs, and are frequently impacted by these landscape alterations. Hitherto, there have not been comprehensive reviews of scientific papers report…	2021	NA	NA	NA	No-duplicate	YES	NO	Unclear	Léa Terray	2023-11-01	NO	NO	Léa Terray	dec-23	NA	NA	NA	NA	NA	NA	NA	NA	NA	NA	NA
56	WOS CC	2023-10-16	10.1111/ibi.12949	2-s2.0-85139171108	Marín-Gómez, OH; MacGregor-Fors, I	IBIS	A global synthesis of the impacts of urbanization on bird dawn choruses	Urbanization drives changes in acoustic communication systems in some animal species. Noise and light pollution are among the main urban factors known to disrupt the timing and structure of avian singing behaviour. Despite our understanding of the ways in which urbanization can drive variations in avian acoustic communication, our ability to generalize the underlying causes of such variation and …	2021	NA	NA	NA	Duplicate:wos-scopus	NO:duplicate	NA	NA	NA	NA	NA	NA	NA	NA	NA	NA	NA	NA	NA	NA	NA	NA	NA	NA	NA
57	WOS CC	2023-10-16	10.1111/gcb.15798	2-s2.0-85089137476	Pine, MK; Wilson, L; Jeffs, AG; McWhinnie, L; Juanes, F; Sceuderi, A; Radford, CA	GLOBAL CHANGE BIOLOGY	A Gulf in lockdown: How an enforced ban on recreational vessels increased dolphin and fish communication ranges	From midnight of 26 March 2020, New Zealand became one of the first countries to enter a strict lockdown to combat the spread of COVID-19. The lockdown banned all non-essential services and travel both on land and sea. Overnight, the country's busiest coastal waterway, the Hauraki Gulf Marine Park, became devoid of almost all recreational and non-essential commercial vessels. An almost instant ch…	2021	NA	NA	NA	Duplicate:wos-scopus	NO:duplicate	NA	NA	NA	NA	NA	NA	NA	NA	NA	NA	NA	NA	NA	NA	NA	NA	NA	NA	NA
58	WOS CC	2023-10-16	10.1126/scirobotics.abq8184	2-s2.0-85168002371	Fuller, S; Yu, ZT; Talwekar, YP	SCIENCE ROBOTICS	A gyroscope-free visual-inertial flight control and wind sensing system for 10-mg robots	Tiny gnat robots, weighing just a few milligrams, were first conjectured in the 1980s. How to stabilize one if it were to hover like a small insect has not been answered. Challenges include the requirement that sensors be both low mass and high bandwidth and that silicon-micromachined rate gyroscopes are too heavy. The smallest robot to perform controlled hovering uses a sensor suite weighing hun…	2022	NA	NA	NA	Duplicate:wos-scopus	NO:duplicate	NA	NA	NA	NA	NA	NA	NA	NA	NA	NA	NA	NA	NA	NA	NA	NA	NA	NA	NA
59	WOS CC	2023-10-16	10.1007/s12190-023-01912-5	2-s2.0-85118171051	Zhang, WW; Liu, ZJ; Wang, QL	JOURNAL OF APPLIED MATHEMATICS AND COMPUTING	A higher-order noise perturbed predator-prey system with fear effect and mixed functional responses	In this contribution, a higher-order stochastically perturbed predator-prey system involving fear effect, Crowley-Martin functional response and a modified Leslie-Gower functional response is investigated. Based on the preliminary lemma as regards global positive solutions, the sufficient criteria ensuring the existence and uniqueness of an ergodic stationary distribution are established by virtu…	2023	NA	NA	NA	Duplicate:wos-scopus	NO:duplicate	NA	NA	NA	NA	NA	NA	NA	NA	NA	NA	NA	NA	NA	NA	NA	NA	NA	NA	NA
60	WOS CC	2023-10-16	10.1016/j.envpol.2020.115216	2-s2.0-85136865564	Sun, W; Huang, CC	ENVIRONMENTAL POLLUTION	A hybrid air pollutant concentration prediction model combining secondary decomposition and sequence reconstruction	Acid rain is a serious threat to terrestrial ecosystems. To provide more accurate early warning information for acid rain prevention, urban planning, and travel planning, a novel air pollutant prediction model was proposed in this paper to predict NO2 and SO2. First, the data were decomposed into several sub-sequences by a complete ensemble empirical mode decomposition with adaptive noise. Second…	2020	NA	NA	NA	Duplicate:wos-scopus	NO:duplicate	NA	NA	NA	NA	NA	NA	NA	NA	NA	NA	NA	NA	NA	NA	NA	NA	NA	NA	NA
61	WOS CC	2023-10-16	10.1007/s00477-021-02100-2	2-s2.0-85101087419	Sun, W; Xu, ZW	STOCHASTIC ENVIRONMENTAL RESEARCH AND RISK ASSESSMENT	A hybrid Daily PM2.5 concentration prediction model based on secondary decomposition algorithm, mode recombination technique and deep learning	Accurate and effective PM2.5 concentration prediction has important implications for public health and the ecological environment. To provide more accurate early warnings for haze prevention, urban planning, and people's travel planning, this paper proposes a new combined PM2.5 concentration prediction model. Firstly, the original sequence is decomposed by complete ensemble empirical mode decompo…	2022	NA	NA	NA	Duplicate:wos-scopus	NO:duplicate	NA	NA	NA	NA	NA	NA	NA	NA	NA	NA	NA	NA	NA	NA	NA	NA	NA	NA	NA
62	WOS CC	2023-10-16	10.1007/s10666-023-09902-4	2-s2.0-85112336675	Goswami, P; Prakash, M; Ranjan, RK; Prakash, A	ENVIRONMENTAL MODELING & ASSESSMENT	A Hybrid Deep Learning Model for Multi-step Ahead Prediction of PM2.5 Concentration Across India	Fine particulate matter (PM2.5) concentration in ambient air has become a major concern across the globe. All major cities of India have reported an elevated concentration of PM2.5 that has severe consequences to the health, economy, and ecosystem of the region. As a result, it becomes imperative to develop adequate tools for forecasting particulate matter concentration. Most of the research work…	2023	NA	NA	NA	Duplicate:wos-scopus	NO:duplicate	NA	NA	NA	NA	NA	NA	NA	NA	NA	NA	NA	NA	NA	NA	NA	NA	NA	NA	NA
63	WOS CC	2023-10-16	NA	2-s2.0-85076415013	Zhang, Z; Mo, HQ; Fan, X; Chen, K; Dai, JQ; Li, Z	DEVELOPMENTS OF ARTIFICIAL INTELLIGENCE TECHNOLOGIES IN COMPUTATION AND ROBOTICS	A linear classifier for cough and pseudo-cough sounds in patients with cervical spinal cord injury	The quality of respiratory function determines the recovery and survival rate of the patients with cervical spinal cord injury. A cost efficient method of evaluating the respiratory function is to assess the strength of their cough sounds. However, some patients with cervical spinal cord injury fail to develop an effective cough because of pain or nerve damage, and their voice is shout, called ps…	2020	NA	NA	NA	No-duplicate	YES	NO	NO	Romain Sordello	2023-11-01	NA	NA	NA	NA	NA	NA	NA	NA	NA	NA	NA	NA	NA	NA	NA
64	WOS CC	2023-10-16	10.3390/s22197100	2-s2.0-85123742565	Vasconcelos, D; Nunes, NJ	SENSORS	A Low-Cost Multi-Purpose IoT Sensor for Biologging and Soundscape Activities	The rapid expansion in miniaturization, usability, energy efficiency, and affordability of Internet of Things (IoT) sensors, integrated with innovations in smart capability, is greatly increasing opportunities in ground-level monitoring of ecosystems at a specific scale using sensor grids. Surrounding sound is a powerful data source for investigating urban and non-urban ecosystem health, and rese…	2022	NA	NA	NA	No-duplicate	YES	NO	NO	Léa Terray	2023-11-01	NA	NA	NA	NA	NA	NA	NA	NA	NA	NA	NA	NA	NA	NA	NA
65	WOS CC	2023-10-16	10.1093/jme/tjaa151	2-s2.0-85101779399	Staunton, KM; Crawford, JE; Liu, JY; Townsend, M; Han, Y; Desnoyer, M; Howell, P; Xiang, W; Burkot, TR; Snoad, N; Ritchie, SA	JOURNAL OF MEDICAL ENTOMOLOGY	A Low-Powered and Highly Selective Trap for Male Aedes (Diptera: Culicidae) Surveillance: The Male Aedes Sound Trap	As Aedes aegypti (Linnaeus, Diptera: Culicidae) expands its global distribution and vectors a range of debilitating arboviruses there is an increased need for enhanced mosquito surveillance. Consequently, we developed a Male Aedes Sound Trap (MAST) that requires minimal power and is highly species-specific. Two different versions of the MAST were developed, one that uses synthetic pyrethroid to k…	2021	NA	NA	NA	Duplicate:wos-scopus	NO:duplicate	NA	NA	NA	NA	NA	NA	NA	NA	NA	NA	NA	NA	NA	NA	NA	NA	NA	NA	NA
66	WOS CC	2023-10-16	10.1109/ICTS52701.2021.9608497	2-s2.0-85113750965	Jailani, ZF; Verweij, P; van der wal, JT; van Lammeren, R	PROCEEDINGS OF 2021 13TH INTERNATIONAL CONFERENCE ON INFORMATION & COMMUNICATION TECHNOLOGY AND SYSTEM (ICTS)	A Machine Learning Approach to Study Tourist Interests and Predict Tourism Demand on Bonaire Island from Social Media Data	Studying tourist interest on the Caribbean island Bonaire might be a good step to improving tourism management. Tourism brought Bonaire economic growth but also puts pressure on the island's natural ecosystem. Previous studies on tourist interest based on surveys are labour-intensive, time-consuming, and expensive. This paper explores whether the use of freely available social media data combined…	2021	NA	NA	NA	Duplicate:wos-scopus	NO:duplicate	NA	NA	NA	NA	NA	NA	NA	NA	NA	NA	NA	NA	NA	NA	NA	NA	NA	NA	NA
67	WOS CC	2023-10-16	10.1109/LRA.2023.3300283	2-s2.0-85089376707	Wei, DQ; Hu, ST; Zhou, YX; Ren, XL; Huo, XQ; Yin, JX; Wu, ZY	IEEE ROBOTICS AND AUTOMATION LETTERS	A Magnetically Actuated Miniature Robotic Fish With the Flexible Tail Fin	Bionic robotic fish are of great importance in marine resource exploration, military applications and industrial production. However, existing bionic robotic fish often use motor-driven multi-link systems, which are complex and bulky. They are unable to perform narrow underwater operations and industrial pipeline exploration. Therefore, the miniaturization and simplification of bionic robotic fis…	2023	NA	NA	NA	Duplicate:wos-scopus	NO:duplicate	NA	NA	NA	NA	NA	NA	NA	NA	NA	NA	NA	NA	NA	NA	NA	NA	NA	NA	NA
68	WOS CC	2023-10-16	10.3389/fneur.2023.1109506	2-s2.0-85106993792	Pastras, CJ; Gholami, N; Jennings, S; Zhu, H; Zhou, W; Brown, DJ; Curthoys, IS; Rabbitt, RD	FRONTIERS IN NEUROLOGY	A mathematical model for mechanical activation and compound action potential generation by the utricle in response to sound and vibration	IntroductionCalyx bearing vestibular afferent neurons innervating type I hair cells in the striolar region of the utricle are exquisitely sensitive to auditory-frequency air conducted sound (ACS) and bone conducted vibration (BCV). Here, we present experimental data and a mathematical model of utricular mechanics and vestibular compound action potential generation (vCAP) in response to clinically…	2023	NA	NA	NA	Duplicate:wos-scopus	NO:duplicate	NA	NA	NA	NA	NA	NA	NA	NA	NA	NA	NA	NA	NA	NA	NA	NA	NA	NA	NA
69	WOS CC	2023-10-16	10.1016/j.ecolmodel.2022.110022	2-s2.0-85125915408	Ramirez-Carrasco, C; Córdova-Lepe, F; Moreno-Gómez, FN; Velásquez, NA	ECOLOGICAL Modeling	A mathematical model for the impact of noise on population dynamics of a single species experiencing Lombard effect	Noise is a form of pollution resulting from the undeniable increase in industrialization worldwide. Consequently, it is becoming increasingly important to understand the underlying mechanisms and potential effects of noise on ecosystems. In this study, we propose a deterministic mathematical model that uses a system of nonlinear, non-autonomous differential equations to describe the population dy…	2022	NA	NA	NA	Duplicate:wos-scopus	NO:duplicate	NA	NA	NA	NA	NA	NA	NA	NA	NA	NA	NA	NA	NA	NA	NA	NA	NA	NA	NA
70	WOS CC	2023-10-16	10.1002/mma.9157	2-s2.0-85080077048	Uma, D; Jafari, H; Balachandar, SR; Venkatesh, SG	MATHEMATICAL METHODS IN THE APPLIED SCIENCES	A mathematical modeling and numerical study for stochastic Fisher-SI model driven by space uniform white noise	In this study, we propose an approximate solution based on two-dimensional shifted Legendre polynomials to solve nonlinear stochastic partial differential equations with variable coefficients. For this purpose, we have considered a Fisher-Kolmogorov-Petrovsky-Piskunov (Fisher-KPP) equation with space uniform white noise for the same. New stochastic operational matrix of integration based on shift…	2023	NA	NA	NA	Duplicate:wos-scopus	NO:duplicate	NA	NA	NA	NA	NA	NA	NA	NA	NA	NA	NA	NA	NA	NA	NA	NA	NA	NA	NA
71	WOS CC	2023-10-16	10.1111/1365-2664.13880	2-s2.0-85108652055	Duquette, CA; Loss, SR; Hovick, TJ	JOURNAL OF APPLIED ECOLOGY	A meta-analysis of the influence of anthropogenic noise on terrestrial wildlife communication strategies	Human-caused noise pollution dominates the soundscape of modern ecosystems, from urban centres to national parks. Although wildlife can generally alter their communication to accommodate many types of natural noise (e.g. wind, wave action, heterospecific communication), noise pollution from anthropogenic sources pushes the limits of wildlife communication flexibility by causing loud, low-pitched …	2021	NA	NA	NA	Duplicate:wos-scopus	NO:duplicate	NA	NA	NA	NA	NA	NA	NA	NA	NA	NA	NA	NA	NA	NA	NA	NA	NA	NA	NA
72	WOS CC	2023-10-16	10.3390/foods11213462	2-s2.0-85152768485	Zhang, XD; Bian, F; Wang, YF; Hu, L; Yang, N; Mao, HP	FOODS	A Method for Capture and Detection of Crop Airborne Disease Spores Based on Microfluidic Chips and Micro Raman Spectroscopy	Airborne crop diseases cause great losses to agricultural production and can affect people's physical health. Timely monitoring of the situation of airborne disease spores and effective prevention and control measures are particularly important. In this study, a two-stage separation and enrichment microfluidic chip with arcuate pretreatment channel was designed for the separation and enrichment o…	2022	NA	NA	NA	Duplicate:wos-scopus	NO:duplicate	NA	NA	NA	NA	NA	NA	NA	NA	NA	NA	NA	NA	NA	NA	NA	NA	NA	NA	NA
73	WOS CC	2023-10-16	10.1578/AM.47.3.2021.283	2-s2.0-85128945898	Terhune, JM; Killorn, D	AQUATIC MAMMALS	A Method for Preliminary Assessment of the Masking Potential of Anthropogenic Noise to Baleen Whale Calls	Models of cetacean communication range reductions associated with anthropogenic noises are complex. They often require assumptions related to the hearing abilities and vocalization source levels of the species concerned. The maximum range of a call is limited by transmission losses which reduce the signal amplitude until it is masked by ambient noise. We propose a simple method to estimate the pr…	2021	NA	NA	NA	Duplicate:wos-scopus	NO:duplicate	NA	NA	NA	NA	NA	NA	NA	NA	NA	NA	NA	NA	NA	NA	NA	NA	NA	NA	NA
74	WOS CC	2023-10-16	10.1016/j.jspr.2020.101676	2-s2.0-85101381159	Zhou, Y; Hui, YB; Feng, LF; Zhou, T; Wang, Q	JOURNAL OF STORED PRODUCTS RESEARCH	A method for reconstructing the internal morphological structure of wheat kernels upon Sitophilus zeamais infestation	Weevils (Sitophilus zeamais) are the most harmful stored-grain pest, and they appear as damage inside wheat kernels. The morphological changes to the inner kernel structure that occur after weevil infestation have not been thoroughly studied. Rapid and non-destructive methods for studying weevil damage would be readily accepted by the grain storage and quality control industry. Traditional resear…	2020	NA	NA	NA	Duplicate:wos-scopus	NO:duplicate	NA	NA	NA	NA	NA	NA	NA	NA	NA	NA	NA	NA	NA	NA	NA	NA	NA	NA	NA
75	WOS CC	2023-10-16	10.1142/S0219691320500927	2-s2.0-85088249104	Kim, KI; Pak, MI; Chon, BP; Ri, CH	INTERNATIONAL JOURNAL OF WAVELETS MULTIRESOLUTION AND INFORMATION PROCESSING	A method for underwater acoustic signal classification using convolutional neural network combined with discrete wavelet transform	The detection and classification of underwater targets such as fish are one of the major tasks of the underwater acoustic signal processing and are very important for scientific, fisheries and ocean engineering and economic fields. The convolutional neural network (CNN) combined with the discrete wavelet transform (DWT) (namely CNN_DWT) not only reduces the data processing dimension of signals an…	2021	NA	NA	NA	No-duplicate	YES	NO	NO	Romain Sordello	2023-11-01	NA	NA	NA	NA	NA	NA	NA	NA	NA	NA	NA	NA	NA	NA	NA
76	WOS CC	2023-10-16	10.1016/j.landurbplan.2023.104743	2-s2.0-85150735218	Longato, D; Cortinovis, C; Balzan, M; Geneletti, D	LANDSCAPE AND URBAN PLANNING	A method to prioritize and allocate nature-based solutions in urban areas based on ecosystem service demand	Mapping and assessing the demand for ecosystem services (ES) in urban areas can support the allocation of nature-based solutions (NbS) to deliver ES where they are most needed. This study presents a method that combines the spatial assessments of ES demand and numeric scores reflecting the capacity of different typologies of NbS to supply multiple ES. The method was applied in 220 ha of potential…	2023	NA	NA	NA	Duplicate:wos-scopus	NO:duplicate	NA	NA	NA	NA	NA	NA	NA	NA	NA	NA	NA	NA	NA	NA	NA	NA	NA	NA	NA
77	WOS CC	2023-10-16	10.1080/26395916.2021.1958062	2-s2.0-85138638749	Kabisch, N; Kraemer, R; Brenck, ME; Haase, D; Lausch, A; Luttkus, ML; Mueller, T; Remmler, P; von Döhren, P; Voigtländer, J; Bumberger, J	ECOSYSTEMS AND PEOPLE	A methodological framework for the assessment of regulating and recreational ecosystem services in urban parks under heat and drought conditions	Climate change, urbanisation and demographic change affect urban areas and pose a range of health-related challenges to urban residents, including heat waves, drought periods, air pollution and densification processes. Urban green spaces provide ecosystem services that can help to mitigate the effects of these challenges. Urban green spaces such as parks, urban gardens and street trees regulate t…	2021	NA	NA	NA	Duplicate:wos-scopus	NO:duplicate	NA	NA	NA	NA	NA	NA	NA	NA	NA	NA	NA	NA	NA	NA	NA	NA	NA	NA	NA
78	WOS CC	2023-10-16	10.3390/agronomy10111658	2-s2.0-85164186326	Moore, KJ; Kling, CL; Raman, DR	AGRONOMY-BASEL	A Midwest USA Perspective on Von Cossel et al.'s Prospects of Bioenergy Cropping Systems for a More Social-Ecologically Sound Bioeconomy	Bioenergy cropping systems afford the prospect to provide a more socially and ecologically sustainable bioeconomy. By creating opportunities to diversify agroecosystems, bioenergy crops can be used to fulfill multiple functions in addition to providing more environmentally benign fuels. Bioenergy crops can be assembled into cropping systems that provide both food and energy and which also provide…	2020	NA	NA	NA	Duplicate:wos-scopus	NO:duplicate	NA	NA	NA	NA	NA	NA	NA	NA	NA	NA	NA	NA	NA	NA	NA	NA	NA	NA	NA
79	WOS CC	2023-10-16	10.1016/j.aquaeng.2022.102288	2-s2.0-85107908758	Zhang, L; Wang, JP; Li, BB; Liu, YR; Zhang, HX; Duan, QL	AQUACULTURAL ENGINEERING	A MobileNetV2-SENet-based method for identifying fish school feeding behavior	Analyzing fish school feeding behavior can assist aquaculturists in making successful feeding decisions, which is critical for enhancing farming efficiency and supporting healthy fish growth. Due to the fierce gathering, jumping, chasing and other actions that occur during fish school feeding, images contain varying degrees of noise and significant overlap between fish targets. Therefore, accurat…	2022	NA	NA	NA	Duplicate:wos-scopus	NO:duplicate	NA	NA	NA	NA	NA	NA	NA	NA	NA	NA	NA	NA	NA	NA	NA	NA	NA	NA	NA
80	WOS CC	2023-10-16	10.3390/jmse9010012	2-s2.0-85159499999	Matthews, MNR; Ireland, DS; Zeddies, DG; Brune, RH; Pyc, CD	JOURNAL OF MARINE SCIENCE AND ENGINEERING	A Modeling Comparison of the Potential Effects on Marine Mammals from Sounds Produced by Marine Vibroseis and Air Gun Seismic Sources	Concerns about the potential environmental impacts of geophysical surveys using air gun sources, coupled with advances in geophysical surveying technology and data processing, are driving research and development of commercially viable alternative technologies such as marine vibroseis (MV). MV systems produce controllable acoustic signals through volume displacement of water using a vibrating pla…	2021	NA	NA	NA	Duplicate:wos-scopus	NO:duplicate	NA	NA	NA	NA	NA	NA	NA	NA	NA	NA	NA	NA	NA	NA	NA	NA	NA	NA	NA
81	WOS CC	2023-10-16	10.1007/s40857-023-00290-z	2-s2.0-85082791822	Zhou, ZD; Chen, SM; Cai, YY; Zhang, Z	ACOUSTICS AUSTRALIA	A Modified Reference Signal Selection Method for Feed-Forward Active Road Noise Control System	Active control of road noise has been widely recognized as a promising technology. For a feed-forward active road noise control system, the proper selection of the reference vibration signals is very important. It determines the theoretically optimal effect that the system can achieve. In order to achieve a reasonable selection of reference signals, a modified signal selection method is proposed …	2023	NA	NA	NA	Duplicate:wos-scopus	NO:duplicate	NA	NA	NA	NA	NA	NA	NA	NA	NA	NA	NA	NA	NA	NA	NA	NA	NA	NA	NA
82	WOS CC	2023-10-16	10.1111/2041-210X.13607	2-s2.0-85149119509	Klemens, JA; Tripepi, M; McFoy, SA	METHODS IN ECOLOGY AND EVOLUTION	A motion-detection based camera trap for small nocturnal mammals with low latency and high signal-to-noise ratio	Camera traps are useful for monitoring wildlife populations, but traps may not always trigger when targeting small, nocturnal species. Motion-detection techniques have advantages over time-lapse and heat-triggered traps, but need to be deployed to maximize signal-to-noise ratio. As part of a study of flying squirrels (Glaucomys) in urban environments we developed motion-detecting camera traps usi…	2021	NA	NA	NA	Duplicate:wos-scopus	NO:duplicate	NA	NA	NA	NA	NA	NA	NA	NA	NA	NA	NA	NA	NA	NA	NA	NA	NA	NA	NA
83	WOS CC	2023-10-16	10.3390/s20051259	2-s2.0-85132671537	Jia, J; Wu, XF	SENSORS	A Multidimensional Assessment Model Using RE-3DSG Sensors on Net ES and GVR for Sustainable and Smart Cities	With the rapid accumulation of population and industry, the urban service efficiency requirements in building sustainable and smart cities are increasingly becoming higher. However, current environmental assessment methods require large amounts of data, long assessment cycles, and tedious assessment processes; thus, they cannot quickly respond to the rapidly changing urban green space. To resolve…	2020	NA	NA	NA	Duplicate:wos-scopus	NO:duplicate	NA	NA	NA	NA	NA	NA	NA	NA	NA	NA	NA	NA	NA	NA	NA	NA	NA	NA	NA
84	WOS CC	2023-10-16	10.1002/ece3.10259	2-s2.0-85103433444	Chen, SH; Liu, Y; Patrick, SC; Goodale, E; Safran, RJ; Pagani-Núñez, E	ECOLOGY AND EVOLUTION	A multidimensional framework to quantify the effects of urbanization on avian breeding fitness	Urbanization has dramatically altered Earth's landscapes and changed a multitude of environmental factors. This has resulted in intense land-use change, and adverse consequences such as the urban heat island effect (UHI), noise pollution, and artificial light at night (ALAN). However, there is a lack of research on the combined effects of these environmental factors on life-history traits and fit…	2023	NA	NA	NA	Duplicate:wos-scopus	NO:duplicate	NA	NA	NA	NA	NA	NA	NA	NA	NA	NA	NA	NA	NA	NA	NA	NA	NA	NA	NA
85	WOS CC	2023-10-16	10.3389/fmars.2020.548880	2-s2.0-85112451688	Cook, AB; Bernard, AM; Boswell, KM; Bracken-Grissom, H; D'Elia, M; DeRada, S; Easson, CG; English, D; Eytan, RI; Frank, T; Hu, CM; Johnston, MW; Judkins, H; Lembke, C; Lopez, JV; Milligan, RJ; Moore, JA; Penta, B; Pruzinsky, NM; Quinlan, JA; Richards, TM; Romero, IC; Shivji, MS; Vecchione, M; Weber, MD; Wells, RJD; Sutton, TT	FRONTIERS IN MARINE SCIENCE	A Multidisciplinary Approach to Investigate Deep-Pelagic Ecosystem Dynamics in the Gulf of Mexico Following Deepwater Horizon	The pelagic Gulf of Mexico (GoM) is a complex system of dynamic physical oceanography (western boundary current, mesoscale eddies), high biological diversity, and community integration via diel vertical migration and lateral advection. Humans also heavily utilize this system, including its deep-sea components, for resource extraction, shipping, tourism, and other commercial activity. This utiliza…	2020	NA	NA	NA	No-duplicate	YES	NO	NO	Léa Terray	2023-11-01	NA	NA	NA	NA	NA	NA	NA	NA	NA	NA	NA	NA	NA	NA	NA
86	WOS CC	2023-10-16	10.1016/j.envres.2022.114228	2-s2.0-85141820338	Ji, CL; Zhang, C; Hua, L; Ma, HX; Nazir, MS; Peng, T	ENVIRONMENTAL RESEARCH	A multi-scale evolutionary deep learning model based on CEEMDAN, improved whale optimization algorithm, regularized extreme learning machine and LSTM for AQI prediction	With the rapid development of economy, air pollution occurs frequently, which has a huge negative impact on human health and urban ecosystem. Air quality index (AQI) can directly reflect the degree of air pollution. Accurate AQI trend prediction can provide reliable information for the prevention and control of air pollution, but traditional forecasting methods have limited performance. To this e…	2022	NA	NA	NA	Duplicate:wos-scopus	NO:duplicate	NA	NA	NA	NA	NA	NA	NA	NA	NA	NA	NA	NA	NA	NA	NA	NA	NA	NA	NA
87	WOS CC	2023-10-16	10.1073/pnas.2017281118	2-s2.0-85137785666	Veitch, D; Celiker, E; Aldridge, S; Pulver, C; Soulsbury, CD; Jonsson, T; Woodrow, C; Montealegre-Z, F	PROCEEDINGS OF THE NATIONAL ACADEMY OF SCIENCES OF THE UNITED STATES OF AMERICA	A narrow ear canal reduces sound velocity to create additional acoustic inputs in a microscale insect ear	Located in the forelegs, katydid ears are unique among arthropods in having outer, middle, and inner components, analogous to the mammalian ear. Unlike mammals, sound is received externally via two tympanic membranes in each ear and internally via a narrow ear canal (EC) derived from the respiratory tracheal system. Inside the EC, sound travels slower than in free air, causing temporal and pressu…	2021	NA	NA	NA	Duplicate:wos-scopus	NO:duplicate	NA	NA	NA	NA	NA	NA	NA	NA	NA	NA	NA	NA	NA	NA	NA	NA	NA	NA	NA
88	WOS CC	2023-10-16	10.1108/WJE-07-2022-0290	2-s2.0-85135923610	Boucedra, A; Bederina, M	WORLD JOURNAL OF ENGINEERING	A new acoustically insulating fiber-reinforced lightweight concrete based on local materials and date palm waste	PurposeThis paper aims to characterize and develop a new ecological lightweight concrete reinforced by addition of palm plant fibers (from vegetal waste) to be used in the thermal and acoustical insulation of local constructions. The date palm plant fibers are characterized by their low sensitivity to chemical reactions, low cost and large availability in local regions. Therefore, the newly obtai…	2022	NA	NA	NA	Duplicate:wos-scopus	NO:duplicate	NA	NA	NA	NA	NA	NA	NA	NA	NA	NA	NA	NA	NA	NA	NA	NA	NA	NA	NA
89	WOS CC	2023-10-16	10.1016/j.jclepro.2022.130867	2-s2.0-85135097124	Zhang, Y; Zhang, YK; Li, Z	JOURNAL OF CLEANER PRODUCTION	A new and improved aquaponics system model for food production patterns for urban architecture	Productive cities are one of the most important ways to achieve urban sustainable development. In the comprehensive production function, food production is the most basic function and should be defined as a priority. Considering the characteristics of buildings and the limitations of the urban environment, aquaponics is a safe and healthy green technology that protects the ecological environment …	2022	NA	NA	NA	Duplicate:wos-scopus	NO:duplicate	NA	NA	NA	NA	NA	NA	NA	NA	NA	NA	NA	NA	NA	NA	NA	NA	NA	NA	NA
90	WOS CC	2023-10-16	10.1016/j.rser.2021.111539	2-s2.0-85082693681	Galparsoro, I; Korta, M; Subirana, I; Borja, A; Menchaca, I; Solaun, O; Muxika, I; Iglesias, G; Bald, J	RENEWABLE & SUSTAINABLE ENERGY REVIEWS	A new framework and tool for ecological risk assessment of wave energy converters projects	Marine renewable energy has considerable potential for enhancing the diversity of renewable sources, to reduce our reliance on fossil fuels and combat climate change. While the technological development of wave energy converters is progressing rapidly, their environmental impacts are still largely unknown, which is a barrier that could hinder their deployment. This research contributes to the sta…	2021	NA	NA	NA	No-duplicate	YES	NO	NO	Romain Sordello	2023-11-01	NA	NA	NA	NA	NA	NA	NA	NA	NA	NA	NA	NA	NA	NA	NA
91	WOS CC	2023-10-16	10.1016/j.fishres.2023.106611	2-s2.0-85102778328	Dunning, J; Jansen, T; Fenwick, AJ; Fernandes, PG	FISHERIES RESEARCH	A new in-situ method to estimate fish target strength reveals high variability in broadband measurements	Fish Target Strength (TS) is a requirement for estimating abundance from surveys of pelagic fish using echosounders. This paper describes a novel in-situ method to estimate TS as a function of fish body length (L), according to the standard equation TS = 20 log (L) +b20, where b20 is the species-specific factor to be estimated. We made measurements of TS with a broadband scientific echosounder, w…	2023	NA	NA	NA	Duplicate:wos-scopus	NO:duplicate	NA	NA	NA	NA	NA	NA	NA	NA	NA	NA	NA	NA	NA	NA	NA	NA	NA	NA	NA
92	WOS CC	2023-10-16	10.3390/jmse9080868	2-s2.0-85096889417	Kong, DFN; Shen, C; Tian, C; Zhang, K	JOURNAL OF MARINE SCIENCE AND ENGINEERING	A New Low-Cost Acoustic Beamforming Architecture for Real-Time Marine Sensing: Evaluation and Design	This paper mainly studies the performance of an acoustic beamforming technique applied to a low-cost hydrophone in a linear array of two to four elements for the detection and localization of underwater acoustic sound waves. It also evaluates the integration of the array in an energy-efficient real-time monitoring system architecture, allowing marine sensing to be conducted without human interven…	2021	NA	NA	NA	Duplicate:wos-scopus	NO:duplicate	NA	NA	NA	NA	NA	NA	NA	NA	NA	NA	NA	NA	NA	NA	NA	NA	NA	NA	NA
93	WOS CC	2023-10-16	10.3390/drones6120427	2-s2.0-85171871744	Niwa, H; Hirata, T	DRONES	A New Method for Surveying the World's Smallest Class of Dragonfly in Wetlands Using Unoccupied Aerial Vehicles	Field surveys in wetlands are limited by the difficulty in accessing the site, hazards during surveys, and the risk of disturbing the ecosystem. Thus, the use of unoccupied aerial vehicles (UAVs) can overcome these limiting factors and can assist in monitoring small organisms, such as plants and insects, that are unique to wetlands, aiding in wetland management and conservation. This study aimed …	2022	NA	NA	NA	Duplicate:wos-scopus	NO:duplicate	NA	NA	NA	NA	NA	NA	NA	NA	NA	NA	NA	NA	NA	NA	NA	NA	NA	NA	NA
94	WOS CC	2023-10-16	10.3390/jmse10070971	2-s2.0-85103402853	Han, GQ; Chamberlain, J; Webber, C; Hannah, C	JOURNAL OF MARINE SCIENCE AND ENGINEERING	A New Method of Determining Glass Sponge Reef Adaptive Management Zones for the Hecate Strait and Queen Charlotte Sound Marine Protected Area	The world's largest living glass sponge reefs, located in the Hecate Strait and Queen Charlotte Sound off British Columbia, are impacted by bottom contact fishing gear. The existing Adaptive Management Zones (AMZs) for the protection of these reefs were determined by considering the potential exposure of glass sponges to suspended sediment due to mobile bottom-contact fishing, but without conside…	2022	NA	NA	NA	Duplicate:wos-scopus	NO:duplicate	NA	NA	NA	NA	NA	NA	NA	NA	NA	NA	NA	NA	NA	NA	NA	NA	NA	NA	NA
95	WOS CC	2023-10-16	10.1016/j.apacoust.2020.107454	2-s2.0-85138767660	Liu, QK; Liu, Z; Jiang, JG; Qi, JG	APPLIED ACOUSTICS	A new soundscape analysis tool: Soundscape Analysis and Mapping System (SAMS)	There is currently considerable interest in the quantitative analysis tools of soundscape to derive supplemental information of a landscape. However, existing soundscape software for acoustic data analyses does not consider the geospatial characteristics of the landscape although they are essential components of soundscape ecology. The new software described in this paper, Soundscape Analysis and…	2020	NA	NA	NA	Duplicate:wos-scopus	NO:duplicate	NA	NA	NA	NA	NA	NA	NA	NA	NA	NA	NA	NA	NA	NA	NA	NA	NA	NA	NA
96	WOS CC	2023-10-16	10.3233/IDA-205613	2-s2.0-85096138647	Zhang, MJ; Zhang, CQ; Liang, XJ; Xia, ZH; Jian, L; Nan, JX	INTELLIGENT DATA ANALYSIS	A noise-resilient online learning algorithm with ramp loss for ordinal regression	Ordinal regression has been widely used in applications, such as credit portfolio management, recommendation systems, and ecology, where the core task is to predict the labels on ordinal scales. Due to its learning efficiency, online ordinal regression using passive aggressive (PA) algorithms has gained a much attention for solving large-scale ranking problems. However, the PA method is sensitive…	2022	NA	NA	NA	Duplicate:wos-scopus	NO:duplicate	NA	NA	NA	NA	NA	NA	NA	NA	NA	NA	NA	NA	NA	NA	NA	NA	NA	NA	NA
97	WOS CC	2023-10-16	10.1016/j.oceaneng.2020.107417	2-s2.0-85148306102	Tadros, M; Ventura, M; Soares, CG	OCEAN ENGINEERING	A nonlinear optimization tool to simulate a marine propulsion system for ship conceptual design	An optimization tool is developed to simulate the performance of a marine propulsion system of a fishing trawler for ship conceptual design. It consists of two modules implemented in Matlab. The first optimization module simulates the performance of a high speed turbocharged four-stroke marine diesel engine along the engine load diagram. It couples 1D engine simulation tool and a nonlinear optimi…	2020	NA	NA	NA	Duplicate:wos-scopus	NO:duplicate	NA	NA	NA	NA	NA	NA	NA	NA	NA	NA	NA	NA	NA	NA	NA	NA	NA	NA	NA
98	WOS CC	2023-10-16	10.1016/j.comcom.2021.03.021	2-s2.0-85111902444	Wang, LM; Wang, HH; Han, XM; Zhou, W	COMPUTER COMMUNICATIONS	A novel adaptive density-based spatial clustering of application with noise based on bird swarm optimization algorithm	The commonly used density-based spatial clustering method (DBSCAN) connects contiguous regions with sufficiently large densities when processing datasets to efficiently discover clusters of different shapes and densities and outliers. However, the algorithm has the problem that radius of neighborhood (Eps) argument requires to be selected manually. For datasets with higher dimensionality and larg…	2021	NA	NA	NA	Duplicate:wos-scopus	NO:duplicate	NA	NA	NA	NA	NA	NA	NA	NA	NA	NA	NA	NA	NA	NA	NA	NA	NA	NA	NA
99	WOS CC	2023-10-16	10.1007/s00500-021-06640-1	2-s2.0-85114445685	Kumar, Y; Gupta, S; Singh, W	SOFT COMPUTING	A novel deep transfer learning models for recognition of birds sounds in different environment	Automatic detection of calling bird species is advantageous for monitoring the environment on a broad scale, both temporally and spatially. Numerous investigations have been influenced by feature representations employed in the field of automatic voice recognition. In this study, we investigated deep neural networks on a dataset of 12,061 files for voice recognition for 22 bird species. The metho…	2022	NA	NA	NA	Duplicate:wos-scopus	NO:duplicate	NA	NA	NA	NA	NA	NA	NA	NA	NA	NA	NA	NA	NA	NA	NA	NA	NA	NA	NA
100	WOS CC	2023-10-16	10.1109/ACCESS.2020.2997791	2-s2.0-85160016730	Jiang, H; Yang, Y; Ping, WY; Dong, Y	IEEE ACCESS	A Novel Hybrid Classification Method Based on the Opposition-Based Seagull Optimization Algorithm	In practice, classification problems have appeared in many scientific fields, including finance, medicine and industry. It is critically important to develop an effective and accurate classification model. Although numerous useful classifiers have been proposed, they are unstable, sensitive to noise and slow in computation. To overcome these drawbacks, the combination of feature selection techniq…	2020	NA	NA	NA	Duplicate:wos-scopus	NO:duplicate	NA	NA	NA	NA	NA	NA	NA	NA	NA	NA	NA	NA	NA	NA	NA	NA	NA	NA	NA
101	WOS CC	2023-10-16	10.1155/2020/2985478	2-s2.0-85130139824	Liu, LS; Li, B; Zhao, RQ; Yao, W; Shen, MX; Yang, J	JOURNAL OF SENSORS	A Novel Method for Broiler Abnormal Sound Detection Using WMFCC and HMM	Broilers produce abnormal sounds such as cough and snore when they suffer from respiratory diseases. The aim of this research work was to develop a method for broiler abnormal sound detection. The sounds were recorded in a broiler house for one week (24/7). There were 20 thousand white feather broilers reared on the floor in a building. Results showed that the developed recognition algorithm, usi…	2020	NA	NA	NA	Duplicate:wos-scopus	NO:duplicate	NA	NA	NA	NA	NA	NA	NA	NA	NA	NA	NA	NA	NA	NA	NA	NA	NA	NA	NA
102	WOS CC	2023-10-16	10.1016/j.dyepig.2021.110067	2-s2.0-85123449759	Kafuti, YS; Zeng, S; Qian, M; Zhang, C; Liu, XS; Wang, JY; Chen, QX	DYES AND PIGMENTS	A novel NIR fluorescent probe with fast response and large stokes shift for the detection and imaging of hypochlorous acid in living cells	Hypochlorous acid (HOCl), one of the physiologically important reactive oxygen species (ROS), is engaged in a diverse variety of biological and pathophysiological functions. Excessive HOCl buildup can cause a variety of illnesses, therefore, the identification of events in real-time of abnormal levels of exogenous and endogenous HOCl in biological settings is extremely important. In the present p…	2022	NA	NA	NA	Duplicate:wos-scopus	NO:duplicate	NA	NA	NA	NA	NA	NA	NA	NA	NA	NA	NA	NA	NA	NA	NA	NA	NA	NA	NA
103	WOS CC	2023-10-16	10.3389/fmars.2021.676725	2-s2.0-85126358966	Nielsen, O; Rodrigues, TCS; Popov, VL; Subramaniam, K; Waltzek, TB; Lambourn, DM; Raverty, S	FRONTIERS IN MARINE SCIENCE	A Novel Orthoreovirus Isolated From Dead Stranded Harbor Seals From Puget Sound, Washington State, United States	As part of an ongoing investigation of harbor seal (Phoca vitulina) mortalities within Puget Sound, Washington State, United States, between October 2007 and July 2008, 25 seal cases were submitted for histopathology and ancillary diagnostic testing, including additional attempted virus isolation. In vitro granular and refractile cytopathic effects (CPE) were consistently observed in Vero.DogSLAM…	2021	NA	NA	NA	Duplicate:wos-scopus	NO:duplicate	NA	NA	NA	NA	NA	NA	NA	NA	NA	NA	NA	NA	NA	NA	NA	NA	NA	NA	NA
104	WOS CC	2023-10-16	10.2166/ws.2022.115	2-s2.0-85133358565	Zhang, XQ; Zhao, D; Wang, T; Wu, XL; Duan, BS	WATER SUPPLY	A novel rainfall prediction model based on CEEMDAN-PSO-ELM coupled model	Rainfall prediction is a very important guideline for water resources management as well as ecological protection, and its changes are the result of multiple factors with obvious uncertainties and nonlinearities. Based on the advantages of Complete Ensemble Empirical Mode Decomposition with Adaptive Noise (CEEMDAN) non-smooth signal decomposition, the Particle Swarm Optimization (PSO) can be used…	2022	NA	NA	NA	Duplicate:wos-scopus	NO:duplicate	NA	NA	NA	NA	NA	NA	NA	NA	NA	NA	NA	NA	NA	NA	NA	NA	NA	NA	NA
105	WOS CC	2023-10-16	10.1016/j.biomaterials.2023.122046	2-s2.0-85117933715	Yao, BC; Zhao, JM; Ding, SY; Giel, MC; Zhang, GQ; Ding, D; Tang, YH; Weng, ZH; Hong, YN	BIOMATERIALS	A novel red-emitting aggregation-induced emission probe for determination of ?-glucosidase activity	beta-Glucosidase (beta-Glu) is a ubiquitous enzyme which has multiple roles in medical diagnosis, food production, agriculture, etc. Existing beta-Glu assays have limitations such as complex operation, long running time, and high background noise. Here we report a red-emissive probe TBPG for measuring the activity of beta-Glu. The probe was synthesized through conjugating a beta-Glu targeting glu…	2023	NA	NA	NA	Duplicate:wos-scopus	NO:duplicate	NA	NA	NA	NA	NA	NA	NA	NA	NA	NA	NA	NA	NA	NA	NA	NA	NA	NA	NA
106	WOS CC	2023-10-16	NA	2-s2.0-85133913698	Uzun, M; Kadinkiz, N	JOURNAL OF THE SOCIETY OF LEATHER TECHNOLOGISTS AND CHEMISTS	A Novel Study on Using Pufferfish Skin as Sustainable Leather: Characterisation, Thermal Behaviour and Sound Absorption Properties	Humanity's damaging impact on nature is worse than ever and this needs to be recovered from being a disruptive event with sustainable solutions. With scientific knowledge and effort, ecological resilience must be rebuilt. This study is mainly aimed at developing a novel approach to help in both solving the ecosystem problem and providing sustainable raw materials. As is well-described in the lite…	2022	NA	NA	NA	Duplicate:wos-scopus	NO:duplicate	NA	NA	NA	NA	NA	NA	NA	NA	NA	NA	NA	NA	NA	NA	NA	NA	NA	NA	NA
107	WOS CC	2023-10-16	10.2112/JCOASTRES-D-21-00113.1	2-s2.0-85087647090	Bazgirkhoob, H; Linhoss, A; Armandei, M	JOURNAL OF COASTAL RESEARCH	A Numerical Tool for Dissolved Oxygen Simulation in the Western Mississippi Sound	Dissolved oxygen is an indicator of aquatic health. Hydrodynamic-water quality models facilitate the understanding of flow dynamics and dissolved oxygen in estuarine systems. In this study, dissolved oxygen concentration, seasonality, and vertical stratification were studied in the western Mississippi Sound, Northern Gulf of Mexico. Visual Environmental Fluid Dynamic Code and the water quality mo…	2022	NA	NA	NA	No-duplicate	YES	NO	NO	Léa Terray	2023-11-01	NA	NA	NA	NA	NA	NA	NA	NA	NA	NA	NA	NA	NA	NA	NA
108	WOS CC	2023-10-16	10.3390/s22197443	2-s2.0-85134883972	Cai, WY; Zhu, JF; Zhang, MY; Yang, Y	SENSORS	A Parallel Classification Model for Marine Mammal Sounds Based on Multi-Dimensional Feature Extraction and Data Augmentation	Due to the poor visibility of the deep-sea environment, acoustic signals are often collected and analyzed to explore the behavior of marine species. With the progress of underwater signal-acquisition technology, the amount of acoustic data obtained from the ocean has exceeded the limit that human can process manually, so designing efficient marine-mammal classification algorithms has become a res…	2022	NA	NA	NA	Duplicate:wos-scopus	NO:duplicate	NA	NA	NA	NA	NA	NA	NA	NA	NA	NA	NA	NA	NA	NA	NA	NA	NA	NA	NA
109	WOS CC	2023-10-16	10.1121/10.0020612	2-s2.0-85120983099	Fine, ML	JOURNAL OF THE ACOUSTICAL SOCIETY OF AMERICA	A personal account of work on anatomy, physiology, and behavior of fish sound productiona)	My research has been devoted to neuromuscular control of sound production in toadfish, catfish, and other species along with an occasional foray into hearing. Toadfish utilize a heart shaped swim bladder and superfast muscles with small fibers and an unusual ultrastructure. Both sonic motor neurons and muscle fibers increase in size and number for multiple years, and large muscle fibers fragment …	2023	NA	NA	NA	Duplicate:wos-scopus	NO:duplicate	NA	NA	NA	NA	NA	NA	NA	NA	NA	NA	NA	NA	NA	NA	NA	NA	NA	NA	NA
110	WOS CC	2023-10-16	10.1002/ece3.8602	WOS:000760366500042	Brewer, DE; Fudickar, AM	ECOLOGY AND EVOLUTION	A preliminary comparison of a songbird's song repertoire size and other song measures between an urban and a rural site	Characteristics of birdsong, especially minimum frequency, have been shown to vary for some species between urban and rural populations and along urban-rural gradients. However, few urban-rural comparisons of song complexity-and none that we know of based on the number of distinct song types in repertoires-have occurred. Given the potential ability of song repertoire size to indicate bird conditi…	2022	English	Journal article	Study	No-duplicate	YES	NO	YES	Romain Sordello	2023-11-01	NO	Unclear	Léa Terray	dec-23	YES	Brewer & Fudickar - 2022 - Ecology and Evolution - DESYBEL.pdf	KAPPA	YES	Non-calibrated. Noise as a measure of urbanity. Many confounding factors. P=semestre E=anthropogenic, somewhat undefined, C=? O=repertoire size	Categorical	NA	YES	NA	Guillaume Dutilleux|Romain Sordello|Léa Terray	2024-01-17
111	WOS CC	2023-10-16	10.3390/ani10112035	2-s2.0-85144575603	Fanning, L; Larsen, H; Taylor, PS	ANIMALS	A Preliminary Study Investigating the Impact of Musical Concerts on the Behavior of Captive Fiordland Penguins (Eudyptes pachyrhynchus) and Collared Peccaries (Pecari tajacu)	Simple Summary Understanding the effects that human environments have on captive zoo animals is key when developing management procedures that foster good captive animal health and welfare. Through analysis of behavioural time budgets of Fiordland penguins and collared peccaries (solitary- and group-housed), we found that species' behaviours and exhibit use altered when musical concerts were held…	2020	NA	NA	NA	Duplicate:wos-scopus	NO:duplicate	NA	NA	NA	NA	NA	NA	NA	NA	NA	NA	NA	NA	NA	NA	NA	NA	NA	NA	NA
112	WOS CC	2023-10-16	10.1098/rsos.210494	2-s2.0-85139246383	Burchardt, LS; Picciulin, M; Parmentier, E; Bolgan, M	ROYAL SOCIETY OPEN SCIENCE	A primer on rhythm quantification for fish sounds: a Mediterranean case study	We have used a lately established workflow to quantify rhythms of three fish sound types recorded in different areas of the Mediterranean Sea. So far, the temporal structure of fish sound sequences has only been described qualitatively. Here, we propose a standardized approach to quantify them, opening the path for assessment and comparison of an often underestimated but potentially critical aspe…	2021	NA	NA	NA	Duplicate:wos-scopus	NO:duplicate	NA	NA	NA	NA	NA	NA	NA	NA	NA	NA	NA	NA	NA	NA	NA	NA	NA	NA	NA
113	WOS CC	2023-10-16	10.1109/TPSISA52974.2021.00037	2-s2.0-85089659744	Chukkapalli, SSL; Ranade, P; Mittal, S; Joshi, A	2021 THIRD IEEE INTERNATIONAL CONFERENCE ON TRUST, PRIVACY AND SECURITY IN INTELLIGENT SYSTEMS AND APPLICATIONS (TPS-ISA 2021)	A Privacy Preserving Anomaly Detection Framework for Cooperative Smart Farming Ecosystem	The agriculture sector has seen growing applications of AI and data intensive systems. Typically, individual farm owners join together to form agricultural cooperatives to share resources, data, and domain knowledge. These data intensive cooperatives help generate AI supported insights for member farmers. However, this leads to a rising concern among individual smart farm owners about the privacy…	2021	NA	NA	NA	Duplicate:wos-scopus	NO:duplicate	NA	NA	NA	NA	NA	NA	NA	NA	NA	NA	NA	NA	NA	NA	NA	NA	NA	NA	NA
114	WOS CC	2023-10-16	10.1016/j.ecoenv.2022.113992	2-s2.0-85166138384	Liu, C; Tang, DM; Zheng, ZW; Lu, XL; Li, W; Zhao, LP; He, YZ; Li, HW	ECOTOXICOLOGY AND ENVIRONMENTAL SAFETY	A PRMT5 inhibitor protects against noise-induced hearing loss by alleviating ROS accumulation	The aim of this study was to investigate the effect of LLY-283, a selective inhibitor of protein arginine meth-yltransferase 5 (PRMT5), on a noise-induced hearing loss (NIHL) mouse model and to identify a potential target for a therapeutic intervention against NIHL. Eight-week-old male C57BL/6 mice were used. The auditory brainstem response was measured 2 days after noise exposure. The apoptosis …	2022	NA	NA	NA	Duplicate:wos-scopus	NO:duplicate	NA	NA	NA	NA	NA	NA	NA	NA	NA	NA	NA	NA	NA	NA	NA	NA	NA	NA	NA
115	WOS CC	2023-10-16	10.1016/j.asoc.2022.109858	2-s2.0-85089666129	Zhan, HL; Zhu, X; Hu, JM	APPLIED SOFT COMPUTING	A probabilistic forecasting approach for air quality spatio-temporal data based on kernel learning method	Reliable air quality index forecasting is an important guarantee for government to take early emergency measures to protect the ecological environment and public health. Nevertheless, providing accurate and reliable forecasting is still a difficult and challenging task, owing to the high nonlinearity and noise in the AQI (air quality index). This study develops a novel framework based on feature …	2023	NA	NA	NA	No-duplicate	YES	NO	NO	Léa Terray	2023-11-01	NA	NA	NA	NA	NA	NA	NA	NA	NA	NA	NA	NA	NA	NA	NA
116	WOS CC	2023-10-16	10.1016/j.scitotenv.2021.145146	2-s2.0-85138555180	McMullin, RM; Sabadel, AJM; Hageman, KJ; Wing, SR	SCIENCE OF THE TOTAL ENVIRONMENT	A quantitative analysis of organic matter inputs to soft sediment communities surrounding salmon farms in the Marlborough Sounds region of New Zealand	Local differences in trophic structure and composition of organic matter subsidies can influence the capacity of soft sediment communities to assimilate recycled organic matter from processes such as salmon farm enrichment. The present study combines biochemical analysis with biomass density information on soft sediment taxa collected within the depositional footprint of salmon farms and at refer…	2021	NA	NA	NA	No-duplicate	YES	NO	NO	Léa Terray	2023-11-01	NA	NA	NA	NA	NA	NA	NA	NA	NA	NA	NA	NA	NA	NA	NA
117	WOS CC	2023-10-16	10.3390/ani13071269	2-s2.0-85136272625	Stevens, PE; Allen, V; Bruck, JN	ANIMALS	A Quieter Ocean: Experimentally Derived Differences in Attentive Responses of Tursiops truncatus to Anthropogenic Noise Playbacks before and during the COVID-19-Related Anthropause	The effects of anthropogenic noise continue to threaten marine fauna, yet the impacts of human-produced sound on the broad aspects of cognition in marine mammals remain relatively understudied. The shutdown of non-essential activities due to the COVID-19-related anthropause created an opportunity to determine if reducing levels of oceanic anthropogenic noise on cetaceans affected processes of sen…	2023	NA	NA	NA	Duplicate:wos-scopus	NO:duplicate	NA	NA	NA	NA	NA	NA	NA	NA	NA	NA	NA	NA	NA	NA	NA	NA	NA	NA	NA
118	WOS CC	2023-10-16	10.1007/978-3-030-86973-1_8	2-s2.0-85128543640	Senbel, S; Kasinak, JME; Mattei, J	COMPUTATIONAL SCIENCE AND ITS APPLICATIONS, ICCSA 2021, PT IV	A Random Forest Regression Model for Predicting the Movement of Horseshoe Crabs in Long Island Sound	Developing models to predict animal movement patterns is an important area of study in ecology and wildlife management. Project Limulus, a community research program, has been tracking the movement of tagged American horseshoe crabs (Limulus polyphemus) in Long Island Sound since 1998. During the spawning season, horseshoe crabs are captured by hand, tagged and then released. Recaptured horseshoe…	2021	NA	NA	NA	Duplicate:wos-scopus	NO:duplicate	NA	NA	NA	NA	NA	NA	NA	NA	NA	NA	NA	NA	NA	NA	NA	NA	NA	NA	NA
119	WOS CC	2023-10-16	10.3389/fmars.2021.606998	2-s2.0-85154562203	Mustika, PLK; Williams, R; Kadarisman, HP; Purba, AO; Maharta, IPRF; Rahmadani, D; Faiqoh, E; Dewantama, IMI	FRONTIERS IN MARINE SCIENCE	A Rapid Assessment of the Marine Megafauna Biodiversity Around South Bali, Indonesia	A low-cost, small-boat, rapid assessment survey was conducted on the waters off the southern Peninsula of Bali. The objectives were: (1) to conduct an inventory of cetacean species in the study area; (2) to map cetacean distribution to inform the design of the Badung MPA; (3) to estimate relative abundance of cetaceans and record information on presence and distribution of other marine megafauna;…	2021	NA	NA	NA	No-duplicate	YES	NO	NO	Romain Sordello	2023-11-01	NA	NA	NA	NA	NA	NA	NA	NA	NA	NA	NA	NA	NA	NA	NA
120	WOS CC	2023-10-16	10.1109/ACCESS.2020.3012919	2-s2.0-85085148118	Marques, G; Pitarma, R	IEEE ACCESS	A Real-Time Noise Monitoring System Based on Internet of Things for Enhanced Acoustic Comfort and Occupational Health	Environmental noise directly affects well-being and productivity. On the one hand, high sound levels are related to a variety of health symptoms such as high blood pressure and stress. On the other hand, acoustic comfort increases concentration, facilitates communication and promotes productivity. The main objective of this research is to propose a modular and scalable solution for enhanced healt…	2020	NA	NA	NA	Duplicate:wos-scopus	NO:duplicate	NA	NA	NA	NA	NA	NA	NA	NA	NA	NA	NA	NA	NA	NA	NA	NA	NA	NA	NA
121	WOS CC	2023-10-16	10.3389/fmars.2022.883774	2-s2.0-85081671525	Li, WL; Qiu, JS; Lei, PY; Chen, XH; Fan, F; Deng, XJ; Dai, YE; Deng, YQ; Wang, KX; Mei, ZG	FRONTIERS IN MARINE SCIENCE	A real-time passive acoustic monitoring system to detect Yangtze finless porpoise clicks in Ganjiang River, China	Phocoenidae live in fresh, coastal waters where they often share a significant portion of their habitat with humans. As a result, local activities (e.g., coastal fisheries and shipments) cause underwater noise pollution and threaten their ecosystem. To better conserve the habitat of porpoises, we aimed to study their activities in these waters by recording their echolocation clicks using a passiv…	2022	NA	NA	NA	Duplicate:wos-scopus	NO:duplicate	NA	NA	NA	NA	NA	NA	NA	NA	NA	NA	NA	NA	NA	NA	NA	NA	NA	NA	NA
122	WOS CC	2023-10-16	10.1038/s41598-022-14372-x	2-s2.0-85087831981	Wei, XT; Hossain, MZ; Ahmed, KA	SCIENTIFIC REPORTS	A ResNet attention model for classifying mosquitoes from wing-beating sounds	Mosquitoes are vectors of numerous deadly diseases, and mosquito classification task is vital for their control programs. To ease manual labor and time-consuming classification tasks, numerous image-based machine-learning (ML) models have been developed to classify different mosquito species. Mosquito wing-beating sounds can serve as a unique classifier for mosquito classification tasks, which ca…	2022	NA	NA	NA	Duplicate:wos-scopus	NO:duplicate	NA	NA	NA	NA	NA	NA	NA	NA	NA	NA	NA	NA	NA	NA	NA	NA	NA	NA	NA
123	WOS CC	2023-10-16	10.3389/fmars.2022.892050	2-s2.0-85099042259	Schaffeld, T; Schnitzler, JG; Ruser, A; Baltzer, J; Schuster, M; Siebert, U	FRONTIERS IN MARINE SCIENCE	A Result of Accidental Noise Pollution: Acoustic Flowmeters Emit 28 kHz Pulses That May Affect Harbor Porpoise Hearing	Large rivers like the Elbe or the Weser are periodically entered by harbor porpoises of the North Sea. They may even move 97 km upstream to the port of Hamburg, where their presence is highest in spring. This migration is believed to be related to important anadromous prey species travelling upstream for spawning. An acoustic flowmeter in the port of Hamburg emits signals in the hearing range of …	2022	NA	NA	NA	Duplicate:wos-scopus	NO:duplicate	NA	NA	NA	NA	NA	NA	NA	NA	NA	NA	NA	NA	NA	NA	NA	NA	NA	NA	NA
124	WOS CC	2023-10-16	10.3390/jmse9080827	2-s2.0-85166023961	Parsons, MJG; Erbe, C; Meekan, MG; Parsons, SK	JOURNAL OF MARINE SCIENCE AND ENGINEERING	A Review and Meta-Analysis of Underwater Noise Radiated by Small (<25 m Length) Vessels	Managing the impacts of vessel noise on marine fauna requires identifying vessel numbers, movement, behaviour, and acoustic signatures. However, coastal and inland waters are predominantly used by 'small' (<25 m-long) vessels, for which there is a paucity of data on acoustic output. We reviewed published literature to construct a dataset (1719 datapoints) of broadband source levels (SLs) from 17 …	2021	NA	NA	NA	Duplicate:wos-scopus	NO:duplicate	NA	NA	NA	NA	NA	NA	NA	NA	NA	NA	NA	NA	NA	NA	NA	NA	NA	NA	NA
125	WOS CC	2023-10-16	10.3390/agriculture13030677	2-s2.0-85149382975	Jia, N; Li, B; Zhu, J; Wang, HF; Zhao, YL; Zhao, WW	AGRICULTURE-BASEL	A Review of Key Techniques for in Ovo Sexing of Chicken Eggs	The identification of chicken sex before hatching is an important problem in large-scale breeding applications in the poultry industry. This paper systematically reviews the key techniques for in ovo sexing of chicken eggs before hatching and presents recent research on molecular-based, spectral-based, acoustic-based, morphology-based, and volatile organic compound (VOC)-based technologies. Molec…	2023	NA	NA	NA	Duplicate:wos-scopus	NO:duplicate	NA	NA	NA	NA	NA	NA	NA	NA	NA	NA	NA	NA	NA	NA	NA	NA	NA	NA	NA
126	WOS CC	2023-10-16	10.1007/s11160-022-09714-x	2-s2.0-85128173349	Gillson, JP; Basic, T; Davison, P; Riley, WD; Talks, L; Walker, AM; Russell, IC	REVIEWS IN FISH BIOLOGY AND FISHERIES	A review of marine stressors impacting Atlantic salmon Salmo salar, with an assessment of the major threats to English stocks	Atlantic salmon Salmo salar is a socio-economically important anadromous fish species that has suffered synchronous population declines around the North Atlantic over the last five decades. Reduced marine survival has been implicated as a key driver of the declines, yet the relative importance of different stressors causing mortality at sea is not well understood. This review presents a synopsis …	2022	NA	NA	NA	Duplicate:wos-scopus	NO:duplicate	NA	NA	NA	NA	NA	NA	NA	NA	NA	NA	NA	NA	NA	NA	NA	NA	NA	NA	NA
127	WOS CC	2023-10-16	10.3390/jmse10010094	2-s2.0-85091186710	Buenau, KE; Garavelli, L; Hemery, LG; Medina, GG	JOURNAL OF MARINE SCIENCE AND ENGINEERING	A Review of Modeling Approaches for Understanding and Monitoring the Environmental Effects of Marine Renewable Energy	Understanding the environmental effects of marine energy (ME) devices is fundamental for their sustainable development and efficient regulation. However, measuring effects is difficult given the limited number of operational devices currently deployed. Numerical modeling is a powerful tool for estimating environmental effects and quantifying risks. It is most effective when informed by empirical …	2022	NA	NA	NA	No-duplicate	YES	NO	YES	Romain Sordello	2023-11-01	NO	NO	Léa Terray	dec-23	NA	NA	NA	NA	NA	NA	NA	NA	NA	NA	NA
128	WOS CC	2023-10-16	10.1016/j.enbuild.2021.111781	2-s2.0-85147418377	Reja, RK; Amin, R; Tasneem, Z; Ali, MF; Islam, MR; Saha, DK; Badal, FR; Ahamed, MH; Moyeen, SI; Das, SK	ENERGY AND BUILDINGS	A review of the evaluation of urban wind resources: challenges and perspectives	Wind energy in urban areas is a prominent alternative source of renewable energy that is becoming increasingly popular. The technological development, low cost of installation, and availability of wind make it a promising and essential renewable energy sector. Wind farms in urban settings, on the other hand, have yet to be commercialized in a meaningful way. In metropolitan areas, the urban wind …	2022	NA	NA	NA	Duplicate:wos-scopus	NO:duplicate	NA	NA	NA	NA	NA	NA	NA	NA	NA	NA	NA	NA	NA	NA	NA	NA	NA	NA	NA
129	WOS CC	2023-10-16	10.1080/09640568.2023.2228475	WOS:001026373500001	Brooker, RM; Carnell, PE; Pocklington, JB; Antos, MJ; Weston, MA	JOURNAL OF ENVIRONMENTAL PLANNING AND MANAGEMENT	A review of the potential effects of recreational wind-powered craft on coastal habitats and wildlife	Wind-powered recreational (WPR) activities are increasingly popular and occur in many areas of high conservation value. Possible impacts are poorly understood; existing reviews do not generally include recent widespread forms of WPR or have narrow taxonomic/ecological scopes. We identify the coastal ecosystems/wildlife that may interact with WPR and potential impacts: a) noise, movement and other…	2023	English	Journal article	Review	No-duplicate	YES	NO	YES	Romain Sordello	2023-11-01	NO	YES	Léa Terray	dec-23	YES	Brooker et al - 2023 - Journal of Environmental Planning and Management - DESYBEL.pdf	NO	YES	E: noise is one the four considered factors	NA	NA	YES:review-metanalysis	DOC CONTENT	Léa Terray	2024-02-07
130	WOS CC	2023-10-16	10.3390/en16010351	2-s2.0-85147442565	Pereira, AFC; Sousa, JMM	ENERGIES	A Review on Crosswind Airborne Wind Energy Systems: Key Factors for a Design Choice	Airborne wind energy (AWE) has received increasing attention during the last decade, with the goal of achieving electricity generation solutions that may be used as a complement or even an alternative to conventional wind turbines. Despite that several concepts have already been proposed and investigated by several companies and research institutions, no mature technology exists as yet. The mode …	2023	NA	NA	NA	Duplicate:wos-scopus	NO:duplicate	NA	NA	NA	NA	NA	NA	NA	NA	NA	NA	NA	NA	NA	NA	NA	NA	NA	NA	NA
131	WOS CC	2023-10-16	10.1177/09544100231169345	2-s2.0-85125919418	Moslem, F; Babaie, Z; Masdari, M; Fedir, K	PROCEEDINGS OF THE INSTITUTION OF MECHANICAL ENGINEERS PART G-JOURNAL OF AEROSPACE ENGINEERING	A review on insects flight aerodynamics, noise sources, and flow control mechanisms	Wildlife always acts as an inspiration source for humans to help them study and mimic flight methods. Insects are one of the most important sources of biological systems' inspiration to control flow and reduce aerodynamic noise. Insects are classified into different kinds, and most can fly by fluttering their wings. In general, insects' flight muscles are divided into direct and indirect types th…	2023	NA	NA	NA	Duplicate:wos-scopus	NO:duplicate	NA	NA	NA	NA	NA	NA	NA	NA	NA	NA	NA	NA	NA	NA	NA	NA	NA	NA	NA
132	WOS CC	2023-10-16	10.3390/jmse10050605	2-s2.0-85140063893	Bou-Cabo, M; Lara, G; Gutiérrez-Muñoz, P; Saavedra, C; Miralles, R; Espinosa, V	JOURNAL OF MARINE SCIENCE AND ENGINEERING	A Risk-Based Model Using Communication Distance Reduction for the Assessment of Underwater Continuous Noise: An Application to the Bottlenose Dolphin (Tursiops truncatus) Inhabiting the Spanish North Atlantic Marine Demarcation	Over the last decade, national authorities and European administrations have made great efforts to establish methodological standards for the assessment of underwater continuous noise, especially under the requirements set by the Marine Strategy Framework Directive (MSFD). Through the MSFD implementation across EU Member States Marine Reporting Units (MRUs), it is intended to establish the Good E…	2022	NA	NA	NA	Duplicate:wos-scopus	NO:duplicate	NA	NA	NA	NA	NA	NA	NA	NA	NA	NA	NA	NA	NA	NA	NA	NA	NA	NA	NA
133	WOS CC	2023-10-16	10.1111/1365-2656.13787	2-s2.0-85147456687	Booth, CG; Brannan, N; Dunlop, R; Friedlander, A; Isojunno, S; Miller, P; Quick, N; Southall, B; Pirotta, E	JOURNAL OF ANIMAL ECOLOGY	A sampling, exposure and receptor framework for identifying factors that modulate behavioural responses to disturbance in cetaceans	The assessment of behavioural disturbance in cetacean species (e.g. resulting from exposure to anthropogenic sources such as military sonar, seismic surveys, or pile driving) is important for effective conservation and management. Disturbance effects can be informed by Behavioural Response Studies (BRSs), involving either controlled exposure experiments (CEEs) where noise exposure conditions are …	2022	NA	NA	NA	Duplicate:wos-scopus	NO:duplicate	NA	NA	NA	NA	NA	NA	NA	NA	NA	NA	NA	NA	NA	NA	NA	NA	NA	NA	NA
134	WOS CC	2023-10-16	10.1038/s41598-020-75663-9	2-s2.0-85146831616	Mok, HK; Wu, SC; Sirisuary, S; Fine, ML	SCIENTIFIC REPORTS	A sciaenid swim bladder with long skinny fingers produces sound with an unusual frequency spectrum	Swim bladders in sciaenid fishes function in hearing in some and sound production in almost all species. Sciaenid swim bladders vary from simple carrot-shaped to two-chambered to possessing various diverticula. Diverticula that terminate close to the ears improve hearing. Other unusual diverticula heading in a caudal direction have not been studied. The fresh-water Asian species Boesemania microl…	2020	NA	NA	NA	Duplicate:wos-scopus	NO:duplicate	NA	NA	NA	NA	NA	NA	NA	NA	NA	NA	NA	NA	NA	NA	NA	NA	NA	NA	NA
135	WOS CC	2023-10-16	10.3390/buildings11120630	2-s2.0-85087709558	Zhu, L; Ye, QW; Yuan, JF; Hwang, BG; Cheng, YS	BUILDINGS	A Scientometric Analysis and Overview of Research on Infrastructure Externalities	There is a growing level of concern regarding infrastructure externalities globally. However, most of the previous relevant reviews were undertaken manually and few of them covered all infrastructure systems. This study conducted a scientometric analysis and overview of the research on externalities of all infrastructure systems. The analysis results of 743 articles that were rigorously selected …	2021	NA	NA	NA	No-duplicate	YES	NO	NO	Romain Sordello	2023-11-01	NA	NA	NA	NA	NA	NA	NA	NA	NA	NA	NA	NA	NA	NA	NA
136	WOS CC	2023-10-16	10.7120/09627286.31.1.006	2-s2.0-85138059590	Trigg, J; Naweed, A; Kinnear, S	ANIMAL WELFARE	A scoping review of freight rail noise and vibration impacts on domestic animal health and welfare	Multiple benefits of freight rail activity have been shown for commercial agribusiness, yet the effects of freight rail-related noise and vibration on domestic livestock health and welfare has so far received little research attention. This scoping review examines peer-reviewed and grey literature addressing associations between freight rail noise, vibration and impacts on domestic livestock. Six…	2022	NA	NA	NA	Duplicate:wos-scopus	NO:duplicate	NA	NA	NA	NA	NA	NA	NA	NA	NA	NA	NA	NA	NA	NA	NA	NA	NA	NA	NA
137	WOS CC	2023-10-16	10.1155/2022/4043309	2-s2.0-85110098961	Ye, FC; Zhao, WQ	COMPUTATIONAL INTELLIGENCE AND NEUROSCIENCE	A Semi-Self-Supervised Intrusion Detection System for Multilevel Industrial Cyber Protection	Industry 4.0 affects all components of the modern industry value chain. The accelerating use of the Internet and the convergence of industrial and operational networks constantly increase the need for secure industrial communication solutions. Therefore, multilevel industrial cyber protection is critical to Industry 4.0. In general, industrial protection refers to safeguarding information and dat…	2022	NA	NA	NA	Duplicate:wos-scopus	NO:duplicate	NA	NA	NA	NA	NA	NA	NA	NA	NA	NA	NA	NA	NA	NA	NA	NA	NA	NA	NA
138	WOS CC	2023-10-16	10.7780/kjrs.2023.39.1.5	2-s2.0-85109143598	Jeon, W; Jin, D; Seong, NH; Jung, DS; Sim, S; Woo, J; Byeon, Y; Kim, N; Han, KS	KOREAN JOURNAL OF REMOTE SENSING	A Ship-Wake Joint Detection Using Sentinel-2 Imagery	Ship detection is widely used in areas such as maritime security, maritime traffic, fisheries management, illegal fishing, and border control, and ship detection is important for rapid response and damage minimization as ship accident rates increase due to recent increases in international maritime traffic. Currently, according to a number of global and national regulations, ships must be equippe…	2023	NA	NA	NA	Duplicate:wos-scopus	NO:duplicate	NA	NA	NA	NA	NA	NA	NA	NA	NA	NA	NA	NA	NA	NA	NA	NA	NA	NA	NA
139	WOS CC	2023-10-16	NA	2-s2.0-85106432200	Brigido-González, JD; Burrow, SG; Woods, BKS; Bartkowski, P	PROCEEDINGS OF ASME 2021 CONFERENCE ON SMART MATERIALS, ADAPTIVE STRUCTURES AND INTELLIGENT SYSTEMS (SMASIS2021)	A SMART WING BASED ON VACUUM-PACKED PARTICLES	The FishBAC is a morphing aerostructure that is currently both stiffer than desired in terms of actuation energy and softer than desired for aeroelastic effects. The research aims to remove those compromises by introducing a novel material that can actively change its stiffness. The novel approach is to fill aircraft wings with particles, which can be squeezed together under vacuum pressure to ma…	2021	NA	NA	NA	Duplicate:wos-scopus	NO:duplicate	NA	NA	NA	NA	NA	NA	NA	NA	NA	NA	NA	NA	NA	NA	NA	NA	NA	NA	NA
140	WOS CC	2023-10-16	10.1016/j.jglr.2022.01.003	2-s2.0-85086775688	Putland, RL; Austin, JA; Hill, CS; Mensinger, AF	JOURNAL OF GREAT LAKES RESEARCH	A song of ice and vessels: Seasonal trends in the soundscape of the western arm of Lake Superior	The soundscapes of marine systems have been studied for decades to determine spatial and temporal patterns of biological, geological, and anthropogenic activity. However, comparatively little is known about freshwater soundscapes. Lake Superior is the world's largest freshwater lake by surface area and home to a variety of aquatic animals. The Twin Ports of Duluth and Superior, located in the wes…	2022	NA	NA	NA	No-duplicate	YES	NO	NO	Léa Terray	2023-11-01	NA	NA	NA	NA	NA	NA	NA	NA	NA	NA	NA	NA	NA	NA	NA
141	WOS CC	2023-10-16	10.1002/wsb.1340	2-s2.0-85144266682	Woods, RD; Swaddle, JP; Bearhop, S; Colhoun, K; Gaze, WH; Kay, SM; McDonald, RA	WILDLIFE SOCIETY BULLETIN	A Sonic Net deters European starlings Sturnus vulgaris from maize silage stores	Deterrents against avian pest species might be more effective if they were based on some aspect of the target species' sensory salience. Sonic Nets broadcast a loud and spatially- focused pink noise that spans the frequency range of the target species' vocalizations, restricting interspecific communication so that it is costly for birds to remain in the treated area. In parts of their native and …	2022	NA	NA	NA	Duplicate:wos-scopus	NO:duplicate	NA	NA	NA	NA	NA	NA	NA	NA	NA	NA	NA	NA	NA	NA	NA	NA	NA	NA	NA
142	WOS CC	2023-10-16	10.1016/j.cropro.2021.105579	2-s2.0-85129245556	Werrell, AK; Klug, PE; Lipcius, RN; Swaddle, JP	CROP PROTECTION	A Sonic Net reduces damage to sunflower by blackbirds (Icteridae): Implications for broad-scale agriculture and crop establishment	Blackbirds, such as red-winged blackbirds (Agelaius phoeniceus), are notorious agricultural pests and damage crops at multiple stages of growth. Our aim was to test a novel deterrent, the use of sound designed to mask communication among birds (termed a ?Sonic Net?), to deter blackbirds (Icteridae) from target areas of maturing sunflower crops. The Sonic Net masks communication of a target specie…	2021	NA	NA	NA	Duplicate:wos-scopus	NO:duplicate	NA	NA	NA	NA	NA	NA	NA	NA	NA	NA	NA	NA	NA	NA	NA	NA	NA	NA	NA
143	WOS CC	2023-10-16	10.15252/embr.202254643	2-s2.0-85090829182	Smith, DR	EMBO REPORTS	A species by any other name would sound as sweet	0_no-abstract	2022	NA	NA	NA	Duplicate:wos-scopus	NO:duplicate	NA	NA	NA	NA	NA	NA	NA	NA	NA	NA	NA	NA	NA	NA	NA	NA	NA	NA	NA
144	WOS CC	2023-10-16	10.1038/s41598-021-84261-2	2-s2.0-85099946313	Barcelo-Serra, M; Cabanellas, S; Palmer, M; Bolgan, M; Alós, J	SCIENTIFIC REPORTS	A state-space model to derive motorboat noise effects on fish movement from acoustic tracking data	Motorboat noise is recognized as a major source of marine pollution, however little is known about its ecological consequences on coastal systems. We developed a State Space Model (SSM) that incorporates an explicit dependency on motorboat noise to derive its effects on the movement of resident fish that transition between two behavioural states (swimming vs. hidden). To explore the performance o…	2021	NA	NA	NA	Duplicate:wos-scopus	NO:duplicate	NA	NA	NA	NA	NA	NA	NA	NA	NA	NA	NA	NA	NA	NA	NA	NA	NA	NA	NA
145	WOS CC	2023-10-16	10.1007/s00442-022-05171-2	2-s2.0-85102805523	Toth, CA; Pauli, BP; McClure, CJW; Francis, CD; Newman, P; Barber, JR; Fristrup, K	OECOLOGIA	A stochastic simulation model for assessing the masking effects of road noise for wildlife, outdoor recreation, and bioacoustic monitoring	Traffic noise is one of the leading causes of reductions in animal abundances near roads. Acoustic masking of conspecific signals and adventitious cues is one mechanism that likely causes animals to abandon loud areas. However, masking effects can be difficult to document in situ and the effects of infrequent noise events may be impractical to study. Here, we present the Soundscapes model, a stoc…	2022	NA	NA	NA	Duplicate:wos-scopus	NO:duplicate	NA	NA	NA	NA	NA	NA	NA	NA	NA	NA	NA	NA	NA	NA	NA	NA	NA	NA	NA
146	WOS CC	2023-10-16	10.3390/su12156011	2-s2.0-85124471803	Chatziioannou, I; Alvarez-Icaza, L; Bakogiannis, E; Kyriakidis, C; Chias-Becerril, L	SUSTAINABILITY	A Structural Analysis for the Categorization of the Negative Externalities of Transport and the Hierarchical Organization of Sustainable Mobility's Strategies	Transport systems are capable of contributing to the economic robustness of a geographic area and the well-being of its inhabitants via the supply of the necessary assets for the mobility of people and goods. However, transport projects have the capacity to produce several negative externalities such as water pollution, air pollution, barrier effects, noise, and ecological impact, which affect th…	2020	NA	NA	NA	Duplicate:wos-scopus	NO:duplicate	NA	NA	NA	NA	NA	NA	NA	NA	NA	NA	NA	NA	NA	NA	NA	NA	NA	NA	NA
147	WOS CC	2023-10-16	NA	2-s2.0-85099335344	Surat, H; Aybar, M	FRESENIUS ENVIRONMENTAL BULLETIN	A STUDY ABOUT RECYCLING INTO THE NATURE AND THE REHABILITATION OF OPEN MINES THROUGH MURGUL SAMPLE CASE	The rehabilitation for the distorted, destructed areas as a result of industrial usage through natural restoration and the increase of the biologic production capability to increase the inherent landscape quality necessitate that environmental problems like air, water, soil, noise and visual pollution, occurred again as a result of the distortion of natural landscape and the economic and social c…	2021	NA	NA	NA	No-duplicate	YES	NO	NO	Léa Terray	2023-11-01	NA	NA	NA	NA	NA	NA	NA	NA	NA	NA	NA	NA	NA	NA	NA
148	WOS CC	2023-10-16	10.1007/978-3-031-03789-4_23	2-s2.0-85078566358	Kalonaris, S	ARTIFICIAL INTELLIGENCE IN MUSIC, SOUND, ART AND DESIGN (EVOMUSART 2022)	A Study on Noise, Complexity, and Audio Aesthetics	Using computational processes to model aesthetic judgement is an important, if indispensable, endeavour when designing creative AI systems. In the music domain, studies have mostly concentrated on information-based approaches, albeit often offered as single-factor explanations, and developed in isolation from the ongoing debates taking place in other domains, particularly in cognitive science and…	2022	NA	NA	NA	Duplicate:wos-scopus	NO:duplicate	NA	NA	NA	NA	NA	NA	NA	NA	NA	NA	NA	NA	NA	NA	NA	NA	NA	NA	NA
149	WOS CC	2023-10-16	10.3390/biomimetics7030100	2-s2.0-85139704698	Walter, N; Gürsoy, B	BIOMIMETICS	A Study on the Sound Absorption Properties of Mycelium-Based Composites Cultivated on Waste Paper-Based Substrates	Mycelium-based composites have the potential to replace petrochemical-based materials within architectural systems and can propose biodegradable alternatives to synthetic sound absorbing materials. Sound absorbing materials help improve acoustic comfort, which in turn benefit our health and productivity. Mycelium-based composites are novel materials that result when mycelium, the vegetative root …	2022	NA	NA	NA	Duplicate:wos-scopus	NO:duplicate	NA	NA	NA	NA	NA	NA	NA	NA	NA	NA	NA	NA	NA	NA	NA	NA	NA	NA	NA
150	WOS CC	2023-10-16	10.3390/f14061266	2-s2.0-85165194398	Luo, L; Zhang, Q; Mao, YM; Peng, YY; Wang, T; Xu, J	FORESTS	A Study on the Soundscape Preferences of the Elderly in the Urban Forest Parks of Underdeveloped Cities in China	Against the backdrop of the global aging trend, the proportion of the elderly population is severely increasing in the urban areas of underdeveloped regions. Despite evidence that urban forest parks are effective at enhancing the physical and mental well-being of the elderly, little has been done to investigate the connection between urban forest parks and the elderly in underdeveloped regions, a…	2023	NA	NA	NA	Duplicate:wos-scopus	NO:duplicate	NA	NA	NA	NA	NA	NA	NA	NA	NA	NA	NA	NA	NA	NA	NA	NA	NA	NA	NA
151	WOS CC	2023-10-16	10.1007/s11356-021-14687-8	2-s2.0-85082564301	Yang, YR; Xiong, QY; Wu, C; Zou, QH; Yu, Y; Yi, HL; Gao, M	ENVIRONMENTAL SCIENCE AND POLLUTION RESEARCH	A study on water quality prediction by a hybrid CNN-LSTM model with attention mechanism	The water environment plays an essential role in the mangrove wetland ecosystem. Predicting water quality will help us better protect water resources from pollution, allowing the mangrove ecosystem to perform its normal ecological role. New approaches to solve such nonlinear problems need further research since the complexity of water quality data and they are easily affected by the noise. In thi…	2021	NA	NA	NA	Duplicate:wos-scopus	NO:duplicate	NA	NA	NA	NA	NA	NA	NA	NA	NA	NA	NA	NA	NA	NA	NA	NA	NA	NA	NA
152	WOS CC	2023-10-16	10.1071/PC21009	2-s2.0-85139531070	Fitzgerald, M; Gorta, S; Kooyman, RM	PACIFIC CONSERVATION BIOLOGY	A summer and winter's tale: factors influencing avian community composition and species abundances in lowland subtropical floodplain forests in central eastern Australia	The ecology of avian community assembly in subtropical climate areas with seasonal and year-to-year variability is complex and poorly understood. To test for variation in year year and seasonal (summer winter) avian community composition and species abundances, we established 10 transects (200 m long) and sampled twice yearly for 7 years. To differentiate year-year and seasonal (summer-winter) pa…	2022	NA	NA	NA	Duplicate:wos-scopus	NO:duplicate	NA	NA	NA	NA	NA	NA	NA	NA	NA	NA	NA	NA	NA	NA	NA	NA	NA	NA	NA
153	WOS CC	2023-10-16	10.3390/s20071913	2-s2.0-85162632811	Liu, HX; Li, Q; Li, ZY; Gu, Y	SENSORS	A Suppression Method of Concentration Background Noise by Transductive Transfer Learning for a Metal Oxide Semiconductor-Based Electronic Nose	Signal drift caused by sensors or environmental changes, which can be regarded as data distribution changes over time, is related to transductive transfer learning, and the data in the target domain is not labeled. We propose a method that learns a subspace with maximum independence of the concentration features (MICF) according to the Hilbert-Schmidt Independence Criterion (HSIC), which reduces …	2020	NA	NA	NA	Duplicate:wos-scopus	NO:duplicate	NA	NA	NA	NA	NA	NA	NA	NA	NA	NA	NA	NA	NA	NA	NA	NA	NA	NA	NA
154	WOS CC	2023-10-16	10.3390/jmse11020384	2-s2.0-85119414106	Luo, XW; Chen, L; Zhou, HL; Cao, HL	JOURNAL OF MARINE SCIENCE AND ENGINEERING	A Survey of Underwater Acoustic Target Recognition Methods Based on Machine Learning	Underwater acoustic target recognition (UATR) technology has been implemented widely in the fields of marine biodiversity detection, marine search and rescue, and seabed mapping, providing an essential basis for human marine economic and military activities. With the rapid development of machine-learning-based technology in the acoustics field, these methods receive wide attention and display a p…	2023	NA	NA	NA	Duplicate:wos-scopus	NO:duplicate	NA	NA	NA	NA	NA	NA	NA	NA	NA	NA	NA	NA	NA	NA	NA	NA	NA	NA	NA
155	WOS CC	2023-10-16	10.1016/j.apenergy.2020.115829	2-s2.0-85158116503	Peri, E; Tal, A	APPLIED ENERGY	A sustainable way forward for wind power: Assessing turbines' environmental impacts using a holistic GIS analysis	Wind power development is an increasingly vital source of renewable electricity that significantly contributes globally to reduced greenhouse gas emissions and the combatting of climate change. The environmental impacts of wind turbines have emerged as a dominant consideration in the planning process in order to increase public acceptance, protect the surrounding environment and to conserve prist…	2020	NA	NA	NA	No-duplicate	YES	NO	Unclear	Romain Sordello	2023-11-01	NO	NO	Léa Terray	dec-23	NA	NA	NA	NA	NA	NA	NA	NA	NA	NA	NA
156	WOS CC	2023-10-16	10.1073/pnas.2013097118	2-s2.0-85122058996	Buxton, RT; Pearson, AL; Allou, C; Fristrup, K; Wittemyer, G	PROCEEDINGS OF THE NATIONAL ACADEMY OF SCIENCES OF THE UNITED STATES OF AMERICA	A synthesis of health benefits of natural sounds and their distribution in national parks	Parks are important places to listen to natural sounds and avoid human-related noise, an increasingly rare combination. We first explore whether and to what degree natural sounds influence health outcomes using a systematic literature review and meta-analysis. We identified 36 publications examining the health benefits of natural sound. Meta-analyses of 18 of these publications revealed aggregate…	2021	NA	NA	NA	Duplicate:wos-scopus	NO:duplicate	NA	NA	NA	NA	NA	NA	NA	NA	NA	NA	NA	NA	NA	NA	NA	NA	NA	NA	NA
157	WOS CC	2023-10-16	10.3390/pr10112228	2-s2.0-85151989391	Zhu, LF; Zhang, F; Shi, XT; Adu-Poku, KA; Zhang, JF; Yuan, SQ	PROCESSES	A Systematic Investigation on the Damage Characteristics of Fish in Axial Flow Pumps	An axial flow pump is a kind of high-specific revolution vane pump that has the characteristics of large flow, low head, and high efficiency. Due to its unique properties, it is widely used in large water diversion projects, such as the South-to-North Water Diversion Project. However, during the operation of the pump, some fish enter the axial flow pump together with the water flow through the sc…	2022	NA	NA	NA	Duplicate:wos-scopus	NO:duplicate	NA	NA	NA	NA	NA	NA	NA	NA	NA	NA	NA	NA	NA	NA	NA	NA	NA	NA	NA
158	WOS CC	2023-10-16	10.1111/jsr.13228	2-s2.0-85124039334	Liebich, T; Lack, L; Hansen, K; Zajamsek, B; Lovato, N; Catcheside, P; Micic, G	JOURNAL OF SLEEP RESEARCH	A systematic review and meta-analysis of wind turbine noise effects on sleep using validated objective and subjective sleep assessments	Little is known about the potential impacts of wind turbine noise (WTN) on sleep. Previous research is limited to cross-sectional studies reporting anecdotal impacts on sleep using inconsistent sleep metrics. This meta-analysis sought to comprehensively review studies evaluating the impact of WTN using widely accepted and validated objective and subjective sleep assessments. Search terms included…	2021	NA	NA	NA	Duplicate:wos-scopus	NO:duplicate	NA	NA	NA	NA	NA	NA	NA	NA	NA	NA	NA	NA	NA	NA	NA	NA	NA	NA	NA
159	WOS CC	2023-10-16	10.3389/fevo.2021.765950	2-s2.0-85091997661	Halfwerk, W; Jerem, P	FRONTIERS IN ECOLOGY AND EVOLUTION	A Systematic Review of Research Investigating the Combined Ecological Impact of Anthropogenic Noise and Artificial Light at Night	Levels of anthropogenic noise and artificial light at night (ALAN) are rapidly rising on a global scale. Both sensory pollutants are well known to affect animal behavior and physiology, which can lead to substantial ecological impacts. Most studies on noise or light pollution to date have focused on single stressor impacts, studying both pollutants in isolation despite their high spatial and temp…	2021	NA	NA	NA	Duplicate:intra-wos	NO:duplicate	NA	NA	NA	NA	NA	NA	NA	NA	NA	NA	NA	NA	NA	NA	NA	NA	NA	NA	NA
160	WOS CC	2023-10-16	10.3389/fevo.2022.995057	2-s2.0-85113312399	Halfwerk, W; Jerem, P	FRONTIERS IN ECOLOGY AND EVOLUTION	A systematic review of research investigating the combined ecological impact of anthropogenic noise and artificial light at night (vol 9, 765950, 2021)	0_no-abstract	2022	NA	NA	NA	Duplicate:wos-scopus	NO:duplicate	NA	NA	NA	NA	NA	NA	NA	NA	NA	NA	NA	NA	NA	NA	NA	NA	NA	NA	NA
161	WOS CC	2023-10-16	10.1016/j.scitotenv.2022.157925	2-s2.0-85133493585	Jiang, QT; Xu, ZC; Ye, GQ; Pahlow, M; Hu, MZ; Qu, S	SCIENCE OF THE TOTAL ENVIRONMENT	A systematic scoping review of environmental and socio-economic effects of COVID-19 on the global ocean-human system	The global outbreak of the coronavirus disease 2019 (COVID-19) has strongly affected human lives. The restrictions taken to slow down the spread of the virus impact socio-economic activities and the environment. A comprehensive review of these COVID-19 impacts on the ocean-human system is lacking. The current study fills this gap by synthesizing the environmental and socio-economic effects of the…	2022	NA	NA	NA	Duplicate:wos-scopus	NO:duplicate	NA	NA	NA	NA	NA	NA	NA	NA	NA	NA	NA	NA	NA	NA	NA	NA	NA	NA	NA
162	WOS CC	2023-10-16	10.1007/s10531-022-02478-7	2-s2.0-85097256741	Gale, T; Adiego, A; Ednie, A; Beeftink, K; Báez, A	BIODIVERSITY AND CONSERVATION	A systematized spatial review of global protected area soundscape research	Protected areas (PA) represent the primary mechanism to protect global ecosystems; yet current capacities often lead to geographic imbalances for PA management around the world. PA soundscapes have proved a valuable element to inform effective management, as natural sounds are important for healthy natural systems and rewarding visitor experiences. This article employed a systematized literature …	2022	NA	NA	NA	No-duplicate	YES	NO	Unclear	Romain Sordello	2023-11-01	NO	NO	Léa Terray	dec-23	NA	NA	NA	NA	NA	NA	NA	NA	NA	NA	NA
163	WOS CC	2023-10-16	10.1371/journal.pone.0272002	2-s2.0-85152083445	Palma, D; Blanchini, F; Montessoro, PL	PLOS ONE	A system-theoretic approach for image-based infectious plant disease severity estimation	The demand for high level of safety and superior quality in agricultural products is of prime concern. The introduction of new technologies for supporting crop management allows the efficiency and quality of production to be improved and, at the same time, reduces the environmental impact. Common strategies to disease control are mainly oriented on spraying pesticides uniformly over cropping area…	2022	NA	NA	NA	Duplicate:wos-scopus	NO:duplicate	NA	NA	NA	NA	NA	NA	NA	NA	NA	NA	NA	NA	NA	NA	NA	NA	NA	NA	NA
164	WOS CC	2023-10-16	10.1016/j.apacoust.2020.107312	2-s2.0-85079798404	Vidaña-Vila, E; Navarro, J; Alsina-Pagès, RM; Ramírez, A	APPLIED ACOUSTICS	A two-stage approach to automatically detect and classify woodpecker (Fam. Picidae) sounds	Inventorying and monitoring which bird species inhabit a specific area give rich and reliable information regarding its conservation status and other meaningful biological parameters. Typically, this surveying process is carried out manually by ornithologists and birdwatchers who spend long periods of time in the areas of interest trying to identify which species occur. Such methodology is based …	2020	NA	NA	NA	Duplicate:wos-scopus	NO:duplicate	NA	NA	NA	NA	NA	NA	NA	NA	NA	NA	NA	NA	NA	NA	NA	NA	NA	NA	NA
165	WOS CC	2023-10-16	10.1021/acs.jafc.0c03815	2-s2.0-85123025412	Feng, YX; Chen, X; Li, YW; Zhao, HM; Xiang, L; Li, H; Cai, QY; Feng, NX; Mo, CH; Wong, MH	JOURNAL OF AGRICULTURAL AND FOOD CHEMISTRY	A Visual Leaf Zymography Technique for the In Situ Examination of Plant Enzyme Activity under the Stress of Environmental Pollution	This study established a high-efficiency fluorescence quenching approach for the in situ visualization and modeling of the spatial distribution of xylanase, beta-glucosidase, and phosphatase activities in plant leaves under pollution stress (namely, the leaf zymography technique, LZT). In the LZT, a membrane saturated with an enzyme-specific fluorescent substrate on the leaf surface was incubated…	2020	NA	NA	NA	Duplicate:wos-scopus	NO:duplicate	NA	NA	NA	NA	NA	NA	NA	NA	NA	NA	NA	NA	NA	NA	NA	NA	NA	NA	NA
166	WOS CC	2023-10-16	10.1016/j.jtbi.2021.110660	2-s2.0-85141768089	Week, B; Nuismer, SL; Harmon, LJ; Krone, SM	JOURNAL OF THEORETICAL BIOLOGY	A white noise approach to evolutionary ecology	Although the evolutionary response to random genetic drift is classically modelled as a sampling process for populations with fixed abundance, the abundances of populations in the wild fluctuate over time. Furthermore, since wild populations exhibit demographic stochasticity and since random genetic drift is in part due to demographic stochasticity, theoretical approaches are needed to understand…	2021	NA	NA	NA	Duplicate:wos-scopus	NO:duplicate	NA	NA	NA	NA	NA	NA	NA	NA	NA	NA	NA	NA	NA	NA	NA	NA	NA	NA	NA
167	WOS CC	2023-10-16	10.1016/j.apacoust.2021.108387	2-s2.0-85145661243	Lawrence, BT; Hornberg, J; Haselhoff, T; Sutcliffe, R; Ahmed, S; Moebus, S; Gruehn, D	APPLIED ACOUSTICS	A widened array of metrics (WAM) approach to characterize the urban acoustic environment; a case comparison of urban mixed-use and forest	Sound pressure levels (SPL) in dB are the traditional noise measurement, but dB measures alone limit characterization of the complex urban acoustic environment. The aim of this paper is to apply alpha and beta ecoacoustic indices from soundscape ecology at two contrasting locations corresponding to an urban mixed-use corridor and a deciduous forest. Twenty acoustic indices and mean dB(A) are calc…	2022	NA	NA	NA	Duplicate:wos-scopus	NO:duplicate	NA	NA	NA	NA	NA	NA	NA	NA	NA	NA	NA	NA	NA	NA	NA	NA	NA	NA	NA
168	WOS CC	2023-10-16	10.1016/j.oceaneng.2022.112131	2-s2.0-85147303166	Hieke, M; Sultani, H; Witte, M; von Estorff, O; Wurm, FH	OCEAN ENGINEERING	A workflow for hydroacoustic source analyses based on a scale-resolving flow simulation of a hubless propeller	The steady increasing noise level in the oceans caused by shipping traffic and the resulting disturbance of marine mammals enhances the need for environmentally sustainable quiet ship propulsion systems. Acoustic optimizations as well as alternative propulsion concepts are able to reduce the noise emissions of ships. In terms of alternative propeller concepts, hubless propellers are a particularl…	2022	NA	NA	NA	Duplicate:wos-scopus	NO:duplicate	NA	NA	NA	NA	NA	NA	NA	NA	NA	NA	NA	NA	NA	NA	NA	NA	NA	NA	NA
169	WOS CC	2023-10-16	10.1007/s00395-021-00869-5	2-s2.0-85098180624	Frenis, K; Helmstädter, J; Ruan, Y; Schramm, E; Kalinovic, S; Kröller-Schön, S; Jimenez, MTB; Hahad, O; Oelze, M; Jiang, SB; Wenzel, P; Sommer, CJ; Frauenknecht, KBM; Waisman, A; Gericke, A; Daiber, A; Münzel, T; Steven, S	BASIC RESEARCH IN CARDIOLOGY	Ablation of lysozyme M-positive cells prevents aircraft noise-induced vascular damage without improving cerebral side effects	Aircraft noise induces vascular and cerebral inflammation and oxidative stress causing hypertension and cardiovascular/cerebral dysfunction. With the present studies, we sought to determine the role of myeloid cells in the vascular vs. cerebral consequences of exposure to aircraft noise. Toxin-mediated ablation of lysozyme M+ (LysM(+)) myeloid cells was performed in LysMCre(iDTR) mice carrying a …	2021	NA	NA	NA	Duplicate:wos-scopus	NO:duplicate	NA	NA	NA	NA	NA	NA	NA	NA	NA	NA	NA	NA	NA	NA	NA	NA	NA	NA	NA
170	WOS CC	2023-10-16	10.3390/jmse8110923	2-s2.0-85117209519	Kuehne, LM; Erbe, C; Ashe, E; Bogaard, LT; Collins, MS; Williams, R	JOURNAL OF MARINE SCIENCE AND ENGINEERING	Above and below: Military Aircraft Noise in Air and under Water at Whidbey Island, Washington	Military operations may result in noise impacts on surrounding communities and wildlife. A recent transition to more powerful military aircraft and a national consolidation of training operations to Whidbey Island, WA, USA, provided a unique opportunity to measure and assess both in-air and underwater noise associated with military aircraft. In-air noise levels (110 +/- 4 dB re 20 mu Pa rms and 1…	2020	NA	NA	NA	Duplicate:wos-scopus	NO:duplicate	NA	NA	NA	NA	NA	NA	NA	NA	NA	NA	NA	NA	NA	NA	NA	NA	NA	NA	NA
171	WOS CC	2023-10-16	10.1016/j.jort.2021.100414	2-s2.0-85152258453	Gale, T; Ednie, A; Beeftink, K	JOURNAL OF OUTDOOR RECREATION AND TOURISM-RESEARCH PLANNING AND MANAGEMENT	Acceptability and appeal: How visitors' perceptions of sounds can contribute to shared learning and transdisciplinary protected area governance	This paper demonstrates how protected area (PA) acoustic environments, or soundscapes, can provide a boundary object for transdisciplinary conservation governance, informing and facilitating better communication, transdisciplinary learning, and decision making. Through visitor intercepts and on-site listening exercises (N = 899), research examined the appeal and acceptability of perceived sounds,…	2021	NA	NA	NA	Duplicate:wos-scopus	NO:duplicate	NA	NA	NA	NA	NA	NA	NA	NA	NA	NA	NA	NA	NA	NA	NA	NA	NA	NA	NA
172	WOS CC	2023-10-16	10.1016/j.apgeog.2021.102555	2-s2.0-85116162327	Zhang, R; Sun, FY; Shen, YA; Peng, SJ; Che, Y	APPLIED GEOGRAPHY	Accessibility of urban park benefits with different spatial coverage: Spatial and social inequity	The increasing environmental deterioration that cities face, such as heat island effects, noise and air pollution, can be mitigated by urban park benefits (UPBs). As a result, UPBs are closely related to the well-being of urban residents and are considered an important element of environmental equity. However, the spatial coverage of UPBs considered in previous studies is restricted to the locati…	2021	NA	NA	NA	Duplicate:wos-scopus	NO:duplicate	NA	NA	NA	NA	NA	NA	NA	NA	NA	NA	NA	NA	NA	NA	NA	NA	NA	NA	NA
173	WOS CC	2023-10-16	10.3389/fevo.2022.775759	2-s2.0-85123616181	Herrmann, B; Cerbule, K; Brcic, J; Grimaldo, E; Geoffroy, M; Daase, M; Berge, J	FRONTIERS IN ECOLOGY AND EVOLUTION	Accounting for Uncertainties in Biodiversity Estimations: A New Methodology and Its Application to the Mesopelagic Sound Scattering Layer of the High Arctic	Measures of biological diversity (biodiversity) are important for monitoring the state of ecosystems. Several indices and methods are used to describe biodiversity from field observations. Marine faunal biodiversity is often quantified based on analysis of samples collected using a trawl during research surveys. To monitor spatial and temporal changes in biodiversity between surveys, samples are …	2022	NA	NA	NA	Duplicate:wos-scopus	NO:duplicate	NA	NA	NA	NA	NA	NA	NA	NA	NA	NA	NA	NA	NA	NA	NA	NA	NA	NA	NA
174	WOS CC	2023-10-16	10.3389/fmolb.2021.806650	2-s2.0-85125936890	Liang, S; Dong, SH; Liu, WW; Wang, M; Tian, SS; Ai, Y; Wang, HB	FRONTIERS IN MOLECULAR BIOSCIENCES	Accumulated ROS Activates HIF-1α-Induced Glycolysis and Exerts a Protective Effect on Sensory Hair Cells Against Noise-Induced Damage	Noise exposure causes noise-induced hearing loss (NIHL). NIHL exhibits loss of inner ear sensory hair cells and is often irreparable. Although oxidative stress is involved in hearing loss, the complex mechanisms involved in NIHL are unclear. Hypoxia-inducible factor 1 alpha (HIF-1 alpha) has been suggested to be essential for protecting sensory hair cells. Additionally, it has been shown that ROS…	2022	NA	NA	NA	Duplicate:wos-scopus	NO:duplicate	NA	NA	NA	NA	NA	NA	NA	NA	NA	NA	NA	NA	NA	NA	NA	NA	NA	NA	NA
175	WOS CC	2023-10-16	10.1093/nar/gkab576	2-s2.0-85119085747	Knyazev, S; Tsyvina, V; Shankar, A; Melnyk, A; Artyomenko, A; Malygina, T; Porozov, YB; Campbell, EM; Switzer, WM; Skums, P; Mangul, S; Zelikovsky, A	NUCLEIC ACIDS RESEARCH	Accurate assembly of minority viral haplotypes from next-generation sequencing through efficient noise reduction	Rapidly evolving RNA viruses continuously produce minority haplotypes that can become dominant if they are drug-resistant or can better evade the immune system. Therefore, early detection and identification of minority viral haplotypes may help to promptly adjust the patient's treatment plan preventing potential disease complications. Minority haplotypes can be identified using next-generation se…	2021	NA	NA	NA	No-duplicate	YES	NO	NO	Léa Terray	2023-11-01	NA	NA	NA	NA	NA	NA	NA	NA	NA	NA	NA	NA	NA	NA	NA
176	WOS CC	2023-10-16	10.3390/jmse10070878	2-s2.0-85140807952	Chen, YH; Ling, YC; Zhang, LN	JOURNAL OF MARINE SCIENCE AND ENGINEERING	Accurate Fish Detection under Marine Background Noise Based on the Retinex Enhancement Algorithm and CNN	Underwater detection equipment with fish detection technology has broad application prospects in marine fishery resources exploration and conservation. In this paper, we establish a multi-scale retinex enhancement algorithm and a multi-scale feature-based fish detection model to improve underwater detection accuracy and ensure real-time performance. During image preprocessing, the enhancement alg…	2022	NA	NA	NA	Duplicate:wos-scopus	NO:duplicate	NA	NA	NA	NA	NA	NA	NA	NA	NA	NA	NA	NA	NA	NA	NA	NA	NA	NA	NA
177	WOS CC	2023-10-16	10.1016/j.jcz.2021.10.004	2-s2.0-85115779866	Augusto-Alves, G; Dena, S; Toledo, LF	ZOOLOGISCHER ANZEIGER	Acoustic allometry, background stream noise and its relationship with large-bodied and voiceless rheophilic frogs	Anurans that breed in rivers and cascade streams need to deal with the influence of the low-frequency water flow noise that could interfere with their acoustic communication. To overcome that, some species display visual signals or emit high-pitched calls. However, there is a constraint related to body size [snout-vent length (SVL)] that limits the anurans' calling frequency range. Thus, to evalu…	2021	NA	NA	NA	Duplicate:wos-scopus	NO:duplicate	NA	NA	NA	NA	NA	NA	NA	NA	NA	NA	NA	NA	NA	NA	NA	NA	NA	NA	NA
178	WOS CC	2023-10-16	10.1121/10.0001321	2-s2.0-85115147819	Magnier, C; Gervaise, C	JOURNAL OF THE ACOUSTICAL SOCIETY OF AMERICA	Acoustic and photographic monitoring of coastal maritime traffic: Influence on the soundscapea)	Due to the absence of Automatic Identification System data (used by 3.7% of the Calvi bay fleet), the acoustic monitoring of coastal environments presents difficulties. A specific visual monitoring protocol has been set up on a photographic observatory using the wide-angle camera GoPro(R). The detection and localization of boats were carried by two image processing algorithms and allowed the crea…	2020	NA	NA	NA	Duplicate:wos-scopus	NO:duplicate	NA	NA	NA	NA	NA	NA	NA	NA	NA	NA	NA	NA	NA	NA	NA	NA	NA	NA	NA
179	WOS CC	2023-10-16	10.7717/peerj.13749	2-s2.0-85150930308	Korsunovskaya, OS; Zhantiev, RD	PEERJ	Acoustic and vibrational signaling in true katydid Nesoecia nigrispina: three means of sound production in one species	The males of Mexican katydids Nesoecia nigrispina (Stal, 1873) produce calling songs and protest sounds using the typical stridulatory apparatus, situated, as in most of the other Ensifera, at the bases of the tegmina. It includes a stridulatory file on the upper tegmen and a plectrum on the lower one. The calling sounds, which are of two types (fast and slow), are two-syllabic series, with a rep…	2022	NA	NA	NA	Duplicate:wos-scopus	NO:duplicate	NA	NA	NA	NA	NA	NA	NA	NA	NA	NA	NA	NA	NA	NA	NA	NA	NA	NA	NA
180	WOS CC	2023-10-16	10.1080/00405167.2021.1986325	2-s2.0-85140955114	Paul, P; Mishra, R; Behera, BK	TEXTILE PROGRESS	Acoustic behaviour of textile structures	Recent history has witnessed substantial growth in public concern related to noise pollution due to industrial progress. As much as this situation imposes a burden on textile producers, it also opens a new battlefield against conventional acoustic materials, where textiles can prevail. Conventional acoustic materials are in the line of fire due to their adverse effects on the ecosystem as well as…	2021	NA	NA	NA	Duplicate:wos-scopus	NO:duplicate	NA	NA	NA	NA	NA	NA	NA	NA	NA	NA	NA	NA	NA	NA	NA	NA	NA	NA	NA
181	WOS CC	2023-10-16	10.3390/ijerph192416674	2-s2.0-85161140021	Özcan, E; Broekmeulen, CLH; Luck, ZA; van Velzen, M; Stappers, PJ; Edworthy, JR	INTERNATIONAL JOURNAL OF ENVIRONMENTAL RESEARCH AND PUBLIC HEALTH	Acoustic Biotopes, Listeners and Sound-Induced Action: A Case Study of Operating Rooms	As socio-technological environments shape and direct listener behaviour, an ecological account is needed that encompasses listening in complexity (i.e., multiple listeners, multiple sounds and their sources, and multiple sound-induced actions that ensure the success of a mission). In this study, we explored sound-induced action under the framework of acoustic biotopes (a notion of ecological acou…	2022	NA	NA	NA	Duplicate:wos-scopus	NO:duplicate	NA	NA	NA	NA	NA	NA	NA	NA	NA	NA	NA	NA	NA	NA	NA	NA	NA	NA	NA
182	WOS CC	2023-10-16	10.1016/j.marpolbul.2022.114178	2-s2.0-85120890980	Robinson, SP; Wang, L; Cheong, SH; Lepper, PA; Hartley, JP; Thompson, PM; Edwards, E; Bellmann, M	MARINE POLLUTION BULLETIN	Acoustic characterisation of unexploded ordnance disposal in the North Sea using high order detonations	Results are presented of acoustic measurements made during the disposal of 54 items of unexploded ordnance (UXO) in the North Sea during the pre-construction phase of two offshore windfarms. The disposals were conducted using high-order controlled detonation of donor charges placed on the seabed adjacent to the UXOs. The total charge masses ranged from 2.5 kg to 295 kg TNT equivalent, and acousti…	2022	NA	NA	NA	Duplicate:wos-scopus	NO:duplicate	NA	NA	NA	NA	NA	NA	NA	NA	NA	NA	NA	NA	NA	NA	NA	NA	NA	NA	NA
183	WOS CC	2023-10-16	10.3390/jmse8120970	2-s2.0-85108834585	Parsons, M; Meekan, M	JOURNAL OF MARINE SCIENCE AND ENGINEERING	Acoustic Characteristics of Small Research Vessels	Vessel noise is an acute and chronic stressor of a wide variety of marine fauna. Understanding, Modeling and mitigating the impacts of this pollutant requires quantification of acoustic signatures for various vessel classes for input into propagation models and at present there is a paucity of such data for small vessels (<25 m). Our study provides this information for three small vessels (<6 m l…	2020	NA	NA	NA	No-duplicate	YES	NO	NO	Romain Sordello	2023-11-01	NA	NA	NA	NA	NA	NA	NA	NA	NA	NA	NA	NA	NA	NA	NA
184	WOS CC	2023-10-16	10.1111/aec.13432	2-s2.0-85146273374	Araujo, AD; Machado, RB	AUSTRAL ECOLOGY	Acoustic communities in an environmental gradient from native to urban areas in Central Brazil	As urban areas expand due to increasing human populations, natural habitats are diminishing in quantity and quality. We conducted a study to examine the response of diurnal acoustic communities along a gradient of environments, ranging from native to dense urban areas. We hypothesized that acoustic indices would decline with urbanization, transitioning from natural and rural areas to urban enviro…	2023	NA	NA	NA	Duplicate:wos-OP	YES	NO	YES	Léa Terray	2023-11-01	NO	NO	Léa Terray	dec-23	NA	NA	NA	NA	NA	NA	NA	NA	NA	NA	NA
185	WOS CC	2023-10-16	10.1523/JNEUROSCI.0873-21.2021	2-s2.0-85163169520	López-Jury, L; García-Rosales, F; González-Palomares, E; Kössl, M; Hechavarria, JC	JOURNAL OF NEUROSCIENCE	Acoustic Context Modulates Natural Sound Discrimination in Auditory Cortex through Frequency-Specific Adaptation	Sound discrimination is essential in many species for communicating and foraging. Bats, for example, use sounds for echolocation and communication. In the bat auditory cortex there are neurons that process both sound categories, but how these neurons respond to acoustic transitions, that is, echolocation streams followed by a communication sound, remains unknown. Here, we show that the acoustic c…	2021	NA	NA	NA	Duplicate:wos-scopus	NO:duplicate	NA	NA	NA	NA	NA	NA	NA	NA	NA	NA	NA	NA	NA	NA	NA	NA	NA	NA	NA
186	WOS CC	2023-10-16	10.1016/j.dsr.2023.104108	2-s2.0-85090752113	Boisseau, O; Nowacek, D; Roberts, J; Pabst, DA; Clabaugh, A; Moscrop, A; Mclanaghan, R; Yack, T; Levenson, JJ	DEEP-SEA RESEARCH PART I-OCEANOGRAPHIC RESEARCH PAPERS	Acoustic density estimates of beaked whales off the mid-Atlantic coast of the USA in winter and spring	Increasing amounts of noise have been introduced into the marine environment by commercial, military and recreational activities over recent decades. Ziphiids (beaked whales in the Family Ziphiidae) are particularly sensitive to anthropogenic noise, which can lead to behavioural and physiological changes that may cause death in extreme cases. Despite these concerns, there are significant gaps in …	2023	NA	NA	NA	Duplicate:wos-scopus	NO:duplicate	NA	NA	NA	NA	NA	NA	NA	NA	NA	NA	NA	NA	NA	NA	NA	NA	NA	NA	NA
187	WOS CC	2023-10-16	10.3390/s20174732	2-s2.0-85160854726	Ginovart-Panisello, GJ; Alsina-Pagès, RM; Sanz, II; Monjo, TP; Prat, MC	SENSORS	Acoustic Description of the Soundscape of a Real-Life Intensive Farm and Its Impact on Animal Welfare: A Preliminary Analysis of Farm Sounds and Bird Vocalisations	Poultry meat is the world's primary source of animal protein due to low cost and is widely eaten at a global level. However, intensive production is required to supply the demand although it generates stress to animals and welfare problems, which have to be reduced or eradicated for the better health of birds. In this study, bird welfare is measured by certain indicators: CO2, temperature, humidi…	2020	NA	NA	NA	Duplicate:wos-scopus	NO:duplicate	NA	NA	NA	NA	NA	NA	NA	NA	NA	NA	NA	NA	NA	NA	NA	NA	NA	NA	NA
188	WOS CC	2023-10-16	10.1002/ps.7089	2-s2.0-85161913745	Jiang, Q; Liu, YJ; Ren, LL; Sun, Y; Luo, YQ	PEST MANAGEMENT SCIENCE	Acoustic detection of the wood borer, Semanotus bifasciatus, as an early monitoring technology	BACKGROUND Semanotus bifasciatus Motschulsky (Coleoptera: Cerambycidae) is one of the most destructive wood-boring pests of Platycladus trees in East Asia, threatening the protection of antique cypresses and urban ecological safety. Early identification of Semanotus bifasciatus attacks can help forest managers mitigate the infestation before it turns into an outbreak. Acoustic detection technolog…	2022	NA	NA	NA	Duplicate:wos-scopus	NO:duplicate	NA	NA	NA	NA	NA	NA	NA	NA	NA	NA	NA	NA	NA	NA	NA	NA	NA	NA	NA
189	WOS CC	2023-10-16	10.1242/jeb.242715	2-s2.0-85166678755	Gilmour, LRV; Holderied, MW; Pickering, SPC; Jones, G	JOURNAL OF EXPERIMENTAL BIOLOGY	Acoustic deterrents influence foraging activity, flight and echolocation behaviour of free-flying bats	Acoustic deterrents have shown potential as a viable mitigation measure to reduce human impacts on bats; however, the mechanisms underpinning acoustic deterrence of bats have yet to be explored. Bats avoid ambient ultrasound in their environment and alter their echolocation calls in response to masking noise. Using stereo thermal videogrammetry and acoustic methods, we tested predictions that: (i…	2021	NA	NA	NA	No-duplicate	YES	NO	YES	Léa Terray	2023-11-01	NO	NO	Léa Terray	dec-23	NA	NA	NA	NA	NA	NA	NA	NA	NA	NA	NA
190	WOS CC	2023-10-16	10.1038/s41598-022-10257-1	2-s2.0-85094891000	Poppelier, T; Bonsberger, J; Berkhout, BW; Pollmanns, R; Schluessel, V	SCIENTIFIC REPORTS	Acoustic discrimination in the grey bamboo shark Chiloscyllium griseum	Cognitive abilities of sharks are well developed and comparable to teleosts and other vertebrates. Most studies exploring elasmobranch cognitive abilities have used visual stimuli, assessing a wide range of discrimination tasks, memory retention and spatial learning abilities. Some studies using acoustic stimuli in a cognitive context have been conducted, but a basic understanding of sound induce…	2022	NA	NA	NA	Duplicate:wos-scopus	NO:duplicate	NA	NA	NA	NA	NA	NA	NA	NA	NA	NA	NA	NA	NA	NA	NA	NA	NA	NA	NA
191	WOS CC	2023-10-16	10.1093/icesjms/fsac193	2-s2.0-85147893915	Hubert, J; Moens, R; Witbaard, R; Slabbekoorn, H	ICES JOURNAL OF MARINE SCIENCE	Acoustic disturbance in blue mussels: sound-induced valve closure varies with pulse train speed but does not affect phytoplankton clearance rate	Anthropogenic sound has increasingly become part of the marine soundscape and may negatively affect animals across all taxa. Invertebrates, including bivalves, received limited attention even though they make up a significant part of the marine biomass and are very important for higher trophic levels. Behavioural studies are critical to evaluate individual and potentially population-level impacts…	2022	NA	NA	NA	Duplicate:wos-scopus	NO:duplicate	NA	NA	NA	NA	NA	NA	NA	NA	NA	NA	NA	NA	NA	NA	NA	NA	NA	NA	NA
192	WOS CC	2023-10-16	10.1016/j.landurbplan.2022.104508	2-s2.0-85094582095	Sangermano, F	LANDSCAPE AND URBAN PLANNING	Acoustic diversity of forested landscapes: Relationships to habitat structure and anthropogenic pressure	Understanding how human-dominated landscapes affect biodiversity and ecosystems is essential for effective conservation planning. This work aims to understand the relationship between the acoustic diversity of forested landscapes, and descriptors of habitat structure, composition, and anthropogenic pressure, as well as to identify the characteristic scale at which acoustic community diversity rel…	2022	NA	NA	NA	Duplicate:wos-scopus	NO:duplicate	NA	NA	NA	NA	NA	NA	NA	NA	NA	NA	NA	NA	NA	NA	NA	NA	NA	NA	NA
193	WOS CC	2023-10-16	10.1111/are.14652	2-s2.0-85096499065	Kusku, H; Yigit, Ü; Yilmaz, S; Yigit, M; Ergün, S	AQUACULTURE RESEARCH	Acoustic effects of underwater drilling and piling noise on growth and physiological response of Nile tilapia (Oreochromis niloticus)	Human-generated noises are considered as underwater sound pollution with potential short- or long-term impacts on behavioural responses and physiological reaction of aquatic living organisms. Few investigations are available so far on long-term influences of impulsive and continuous sound sources on physiological response of fish. In the present study, opercula beat rates and pectoral wing rates …	2020	NA	NA	NA	Duplicate:wos-scopus	NO:duplicate	NA	NA	NA	NA	NA	NA	NA	NA	NA	NA	NA	NA	NA	NA	NA	NA	NA	NA	NA
194	WOS CC	2023-10-16	NA	2-s2.0-85127952171	Felemban, E	INTERNATIONAL JOURNAL OF ADVANCED COMPUTER SCIENCE AND APPLICATIONS	Acoustic Frequency Optimization for Underwater Wireless Sensor Network	In recent years, research in Underwater Wireless Sensor Network (UWSN) was the interest of many research groups as it can be used for many important applications such as disaster management, marine environment monitoring, fish farming, and military surveillance. There are many challenges in underwater acoustic communication: strong signal attenuation, limited bandwidth, long propagation delay, hi…	2020	NA	NA	NA	Duplicate:wos-scopus	NO:duplicate	NA	NA	NA	NA	NA	NA	NA	NA	NA	NA	NA	NA	NA	NA	NA	NA	NA	NA	NA
195	WOS CC	2023-10-16	10.5670/oceanog.2020.408	2-s2.0-85148606927	Mooney, TA; Andersson, MH; Stanley, J	OCEANOGRAPHY	ACOUSTIC IMPACTS OF OFFSHORE WIND ENERGY ON FISHERY RESOURCES An Evolving Source and Varied Effects Across a Wind Farm's Lifetime	Offshore wind farms are proliferating around the world, and their presence is expected to expand substantially within US waters. Wind farm lifetimes involve 40-50-year commitments, including site surveys, construction, operation, and eventual decommissioning. Because their areas often overlap with essential fisheries habitats, there is a need to understand, mitigate, and manage offshore wind farm…	2020	NA	NA	NA	No-duplicate	YES	NO	NO	Léa Terray	2023-11-01	NA	NA	NA	NA	NA	NA	NA	NA	NA	NA	NA	NA	NA	NA	NA
196	WOS CC	2023-10-16	10.1371/journal.pone.0289001	2-s2.0-85100247869	Diaz, SDU; Gan, JL; Tapang, GA	PLOS ONE	Acoustic indices as proxies for bird species richness in an urban green space in Metro Manila	We assessed eight acoustic indices as proxies for bird species richness in the National Science Complex (NSC), University of the Philippines Diliman. The acoustic indices were the normalized Acoustic Complexity Index (nACI), Acoustic Diversity Index (ADI), inverse Acoustic Evenness Index (1-AEI), Bioacoustic Index (BI), Acoustic Entropy Index (H), Temporal Entropy Index (Ht), Spectral Entropy Ind…	2023	NA	NA	NA	Duplicate:wos-scopus	NO:duplicate	NA	NA	NA	NA	NA	NA	NA	NA	NA	NA	NA	NA	NA	NA	NA	NA	NA	NA	NA
197	WOS CC	2023-10-16	10.3389/fmars.2023.1025464	2-s2.0-85064719141	Ferguson, EL; Clayton, HM; Sakai, T	FRONTIERS IN MARINE SCIENCE	Acoustic indices respond to specific marine mammal vocalizations and sources of anthropogenic noise	Using passive acoustic methods for biodiversity conservation and effective ecosystem monitoring is hindered by laborious, human-mediated processes of accurately identifying biologic and anthropogenic sounds within large datasets. Soundscape ecology provides a potential means of addressing this need through the use of automated acoustic-based biodiversity indices, which show promise in representin…	2023	NA	NA	NA	Duplicate:wos-scopus	NO:duplicate	NA	NA	NA	NA	NA	NA	NA	NA	NA	NA	NA	NA	NA	NA	NA	NA	NA	NA	NA
198	WOS CC	2023-10-16	10.1093/zoolinnean/zlad094	2-s2.0-85105044122	Parmentier, E; Raick, X; Leblanc, N; Santoni-Guichard, G; Banse, M; Da, SJD; Van Damme, A	ZOOLOGICAL JOURNAL OF THE LINNEAN SOCIETY	Acoustic innovations in courtship sounds generated by hybridization in cichlid fish	During courtship, prezygotic barriers are thought to maintain the diversity of species since differences in phenotypic traits and reproductive behaviours are likely to be involved in maintaining species boundaries. However, introgressive hybridization has been reported in many different taxa and the resulting hybrids usually possess phenotypic features, including behaviours, that are intermediate…	2023	NA	NA	NA	No-duplicate	YES	NO	NO	Romain Sordello	2023-11-01	NA	NA	NA	NA	NA	NA	NA	NA	NA	NA	NA	NA	NA	NA	NA
199	WOS CC	2023-10-16	10.1016/j.anbehav.2022.01.008	2-s2.0-85171360004	Crovo, JA; Mendonca, MT; Johnston, CE	ANIMAL BEHAVIOUR	Acoustic modulation of reproductive hormones in the blacktail shiner, Cyprinella venusta, a soniferous cyprinid	Animal communication networks consist of multisensory signals and often include an acoustic element. Many freshwater fishes, including the blacktail shiner, Cyprinella venusta, produce specific vocalizations during courtship and agonistic behaviours. Similar to other vocal taxa, fish communication networks are vulnerable to noise pollution. The dominant frequencies of anthropogenic noise often ov…	2022	NA	NA	NA	Duplicate:wos-scopus	NO:duplicate	NA	NA	NA	NA	NA	NA	NA	NA	NA	NA	NA	NA	NA	NA	NA	NA	NA	NA	NA
200	WOS CC	2023-10-16	10.33256/33.2.3442	2-s2.0-85087384642	Muzzi, GM; Duarte, MHL; Braga, NO; Bastos, RP; Nascimento, LB	HERPETOLOGICAL JOURNAL	Acoustic monitoring of anuran communities in road noise disturbed soundscapes	Vocalisation is the main form of communication in frogs. These signals have different social structures and functions. Road noise has increased over the past few decades to the point where it can mask acoustic signals with impacts for animal communication. Anurans are sensitive to noise masking, but few studies have investigated how noise impacts their vocal behaviour. Here, we compared noise lev…	2023	NA	NA	NA	Duplicate:wos-scopus	NO:duplicate	NA	NA	NA	NA	NA	NA	NA	NA	NA	NA	NA	NA	NA	NA	NA	NA	NA	NA	NA
201	WOS CC	2023-10-16	10.3390/ani13030352	2-s2.0-85142893575	Bittencourt, E; Vasconcellos, AD; Sousa-Lima, RS; Young, RJ; Duarte, MHL	ANIMALS	Acoustic Monitoring of Black-Tufted Marmosets in a Tropical Forest Disturbed by Mining Noise	Simple Summary Communication is one way that animals use to obtain and defend resources, escape predators and attract sexual partners. However, this process can be disrupted by anthropogenic noise, which often differs from natural sounds in frequency, duration and intensity. This study aimed to understand whether, and how, calls emitted by black-tufted marmosets (Callithrix penicillata) are affec…	2023	NA	NA	NA	Duplicate:wos-scopus	NO:duplicate	NA	NA	NA	NA	NA	NA	NA	NA	NA	NA	NA	NA	NA	NA	NA	NA	NA	NA	NA
202	WOS CC	2023-10-16	10.3390/ani13132124	2-s2.0-85132998196	Winship, KA; Jones, BL	ANIMALS	Acoustic Monitoring of Professionally Managed Marine Mammals for Health and Welfare Insights	Simple Summary Marine mammal welfare research of professionally managed species has primarily focused on enrichment, habitat usage, and activity, as well as the impacts of human-oriented training sessions. However, the importance of sound in the welfare of marine mammals has rarely been mentioned. In this review, methods for acoustic welfare monitoring are discussed, including hearing tests, the …	2023	NA	NA	NA	No-duplicate	YES	NO	NO	Léa Terray	2023-11-01	NA	NA	NA	NA	NA	NA	NA	NA	NA	NA	NA	NA	NA	NA	NA
203	WOS CC	2023-10-16	10.1038/s41598-020-75371-4	2-s2.0-85122987510	Liang, SH; Walther, BA; Jen, CH; Chen, CC; Chen, YC; Shieh, BS	SCIENTIFIC REPORTS	Acoustic preadaptation to transmit vocal individuality of savanna nightjars in noisy urban environments	As urbanization has expanded dramatically, the impacts of urban noise on wildlife have drawn increasing attention. However, previous studies have focused primarily on diurnal songbirds and much less on nocturnal nonpasserines such as nightjars. The savanna nightjar has recently successfully colonized urban areas in Taiwan. Using 1925 calls recorded from 67 individuals, we first investigated the i…	2020	NA	NA	NA	Duplicate:wos-scopus	NO:duplicate	NA	NA	NA	NA	NA	NA	NA	NA	NA	NA	NA	NA	NA	NA	NA	NA	NA	NA	NA
204	WOS CC	2023-10-16	10.1121/10.0016898	2-s2.0-85153510734	Jézéquel, Y; Aoki, N; Mooney, TA	JOURNAL OF THE ACOUSTICAL SOCIETY OF AMERICA	Acoustic properties and shallow water propagation distances of Caribbean spiny lobster sounds (Panulirus argus)	Marine crustaceans produce broadband sounds that are useful for passive acoustic monitoring to support conservation and management efforts. However, the propagation characteristics and detection ranges of their signals are poorly known, limiting our leveraging of these sounds. Here, we used a four-hydrophone linear array to measure source levels (SLs) and sound propagation from Caribbean spiny lo…	2023	NA	NA	NA	Duplicate:wos-scopus	NO:duplicate	NA	NA	NA	NA	NA	NA	NA	NA	NA	NA	NA	NA	NA	NA	NA	NA	NA	NA	NA
205	WOS CC	2023-10-16	10.1016/j.bpj.2022.08.038	2-s2.0-85150678774	Peng, XJ; Liu, YF; He, W; Hoppe, ED; Zhou, LH; Xin, FX; Haswell, ES; Pickard, BG; Genin, GM; Lu, TJ	BIOPHYSICAL JOURNAL	Acoustic radiation force on a long cylinder, and potential sound transduction by tomato trichomes	Acoustic transduction by plants has been proposed as a mechanism to enable just-in-time up-regulation of metabolically expensive defensive compounds. Although the mechanisms by which this ``hearing'' occurs are unknown, mechanosensation by elongated plant hair cells known as trichomes is suspected. To evaluate this possibility, we developed a theoretical model to evaluate the acoustic radiation f…	2022	NA	NA	NA	Duplicate:wos-scopus	NO:duplicate	NA	NA	NA	NA	NA	NA	NA	NA	NA	NA	NA	NA	NA	NA	NA	NA	NA	NA	NA
206	WOS CC	2023-10-16	10.1016/j.eswa.2021.115484	2-s2.0-85148485580	Simonovic, M; Kovandzic, M; Ciric, I; Nikolic, V	EXPERT SYSTEMS WITH APPLICATIONS	Acoustic recognition of noise-like environmental sounds by using artificial neural network	In spite of establishing audio perception techniques and tremendous progress of computer capabilities, artificial perception of sound videlicet natural ability to hear is at the initial stage. The latest phenomena in the evolution of expert systems, like internet of things, put a focus to the mass applications that run on embedded platforms often with pure computational capacity. Modern sensing a…	2021	NA	NA	NA	Duplicate:wos-scopus	NO:duplicate	NA	NA	NA	NA	NA	NA	NA	NA	NA	NA	NA	NA	NA	NA	NA	NA	NA	NA	NA
207	WOS CC	2023-10-16	10.1111/1365-2664.13931	2-s2.0-85108962267	Hastie, GD; Lepper, P; McKnight, JC; Milne, R; Russell, DJF; Thompson, D	JOURNAL OF APPLIED ECOLOGY	Acoustic risk balancing by marine mammals: anthropogenic noise can influence the foraging decisions by seals	1. Avoidance of anthropogenic sounds has been measured in many species. The results, which are typically based on observations in limited exposure contexts, are frequently used to inform policy and the regulation of industrial activities. However, the occurrence and magnitude of avoidance may be a consequence of complex risk-balancing decisions made by animals. The importance of the factors in de…	2021	NA	NA	NA	Duplicate:wos-scopus	NO:duplicate	NA	NA	NA	NA	NA	NA	NA	NA	NA	NA	NA	NA	NA	NA	NA	NA	NA	NA	NA
208	WOS CC	2023-10-16	10.1093/oso/9780198850243.003.0004	2-s2.0-85113708753	Crunchant, AS; Nakka, CD; Isaacs, JT; Piel, AK	CONSERVATION TECHNOLOGY	Acoustic sensors	0_no-abstract	2021	NA	NA	NA	No-duplicate	YES	NO	NO	Léa Terray	2023-11-01	NA	NA	NA	NA	NA	NA	NA	NA	NA	NA	NA	NA	NA	NA	NA
209	WOS CC	2023-10-16	10.1007/s11356-020-09699-9	2-s2.0-85083069515	Kusku, H	ENVIRONMENTAL SCIENCE AND POLLUTION RESEARCH	Acoustic sound-induced stress response of Nile tilapia (Oreochromis niloticus) to long-term underwater sound transmissions of urban and shipping noises	Human-made impacts on the acoustic environment from marine industries is becoming a more significant issue with increasing public concern of environmental consequences. Even though there are several reports with scientific evidences on harmful influences of anthropogenic underwater sounds on the aquatic ecosystem, most of the studies so far dealt with trigger effects of short term noise impacts o…	2020	NA	NA	NA	Duplicate:wos-scopus	NO:duplicate	NA	NA	NA	NA	NA	NA	NA	NA	NA	NA	NA	NA	NA	NA	NA	NA	NA	NA	NA
210	WOS CC	2023-10-16	10.1038/s41598-022-26375-9	2-s2.0-85161139094	Kappen, M; van der Donckt, J; Vanhollebeke, G; Allaert, J; Degraeve, V; Madhu, N; Van Hoecke, S; Vanderhasselt, MA	SCIENTIFIC REPORTS	Acoustic speech features in social comparison: how stress impacts the way you sound	The use of speech as a digital biomarker to detect stress levels is increasingly gaining attention. Yet, heterogeneous effects of stress on specific acoustic speech features have been observed, possibly due to previous studies' use of different stress labels/categories and the lack of solid stress induction paradigms or validation of experienced stress. Here, we deployed a controlled, within-subj…	2022	NA	NA	NA	Duplicate:wos-scopus	NO:duplicate	NA	NA	NA	NA	NA	NA	NA	NA	NA	NA	NA	NA	NA	NA	NA	NA	NA	NA	NA
211	WOS CC	2023-10-16	10.3390/acoustics4010002	2-s2.0-85083091250	Lee, HM; Lee, HP; Liu, ZY	ACOUSTICS	Acoustical Environment Studies in the Modern Urban University Campuses	The quality of the acoustic environments at Xi'an Jiatong-Liverpool University (XJTLU) and Soochow University (Dushuhu Campus, SUDC) in Suzhou City were investigated in the present work through real-time noise level measurements and questionnaire surveys. Before commencing the measurements and surveys, these two campuses' sound sources were summarized and classified into four categories through o…	2022	NA	NA	NA	Duplicate:wos-scopus	NO:duplicate	NA	NA	NA	NA	NA	NA	NA	NA	NA	NA	NA	NA	NA	NA	NA	NA	NA	NA	NA
212	WOS CC	2023-10-16	10.1098/rsbl.2019.0795	2-s2.0-85129246726	Matthews, LP; Fournet, MEH; Gabriele, C; Klinck, H; Parks, SE	BIOLOGY LETTERS	Acoustically advertising male harbour seals in southeast Alaska do not make biologically relevant acoustic adjustments in the presence of vessel noise	Aquatically breeding harbour seal (Phoca vitulina) males use underwater vocalizations during the breeding season to establish underwater territories, defend territories against intruder males, and possibly to attract females. Vessel noise overlaps in frequency with these vocalizations and could negatively impact breeding success by limiting communication space. In this study, we investigated whet…	2020	NA	NA	NA	Duplicate:wos-scopus	NO:duplicate	NA	NA	NA	NA	NA	NA	NA	NA	NA	NA	NA	NA	NA	NA	NA	NA	NA	NA	NA
213	WOS CC	2023-10-16	10.1007/s11707-020-0816-2	2-s2.0-85168350344	Tashakkor, S; Chamani, A; Nadoushan, MA; Moshtaghie, M	FRONTIERS OF EARTH SCIENCE	Acoustics in urban parks: Does the structure of narrow urban parks matter in designing a calmer urban landscape?	Urban parks can function as a proper sink of noise pollution. However, lack of universally-agreed upon methodologies and differing urban conditions have fueled controversy surrounding the effectuation of this urban park function around the world. Hence, to address this controversy in narrow urban parks (with a mean width of similar to 109 m) in Isfahan City, Central Iran, noise levels (L-q30) wer…	2020	NA	NA	NA	Duplicate:wos-scopus	NO:duplicate	NA	NA	NA	NA	NA	NA	NA	NA	NA	NA	NA	NA	NA	NA	NA	NA	NA	NA	NA
214	WOS CC	2023-10-16	10.1038/s41598-021-81456-5	2-s2.0-85131964530	Dou, ZW; Madan, A; Carlson, JS; Chung, J; Spoleti, T; Dimopoulos, G; Cammarato, A; Mittal, R	SCIENTIFIC REPORTS	Acoustotactic response of mosquitoes in untethered flight to incidental sound	Mosquitoes are vectors for some of the most devastating diseases on the planet. Given the centrality of acoustic sensing in the precopulatory behavior of these vectors, the use of an exogenous acoustic stimulus offers the potential of interfering with the courtship behavior of these insects. Previous research on the acoustotactic response of mosquitoes has been conducted on tethered preparations …	2021	NA	NA	NA	Duplicate:wos-scopus	NO:duplicate	NA	NA	NA	NA	NA	NA	NA	NA	NA	NA	NA	NA	NA	NA	NA	NA	NA	NA	NA
215	WOS CC	2023-10-16	10.1121/10.0003556	2-s2.0-85124170977	Lin, CK; Liu, DP; Eggler, D; Kessissoglou, N	JOURNAL OF THE ACOUSTICAL SOCIETY OF AMERICA	Active acoustic cloaking and illusions of sound-hard bodies using the boundary element method	Acoustic cloaking has received significant interest due to the appealing ability to render an object acoustically invisible. In a similar concept to acoustic cloaking, acoustic illusions provide the capability to misrepresent the acoustic field of an object. Combining acoustic cloaking and illusions with numerical discretization methods allow objects of greater complexity to be considered. This w…	2021	NA	NA	NA	Duplicate:wos-scopus	NO:duplicate	NA	NA	NA	NA	NA	NA	NA	NA	NA	NA	NA	NA	NA	NA	NA	NA	NA	NA	NA
216	WOS CC	2023-10-16	10.1109/TASE.2020.2990401	2-s2.0-85163609164	Yue, XW; Wen, YC; Hunt, JH; Shi, JJ	IEEE TRANSACTIONS ON AUTOMATION SCIENCE AND ENGINEERING	Active Learning for Gaussian Process Considering Uncertainties With Application to Shape Control of Composite Fuselage	In the machine learning domain, active learning is an iterative data selection algorithm for maximizing information acquisition and improving model performance with limited training samples. It is very useful, especially for industrial applications where training samples are expensive, time-consuming, or difficult to obtain. Existing methods mainly focus on active learning for classification, and…	2021	NA	NA	NA	Duplicate:wos-scopus	NO:duplicate	NA	NA	NA	NA	NA	NA	NA	NA	NA	NA	NA	NA	NA	NA	NA	NA	NA	NA	NA
217	WOS CC	2023-10-16	10.1163/1568539X-bja10046	2-s2.0-85149232432	Green, DM; Mull, N; Scolman, T; Griffiths, G; Pasch, B	BEHAVIOUR	Active space of grasshopper mouse vocalizations (Onychomys) in relation to woody plant encroachment	The efficacy of animal acoustic communication depends on signal transmission through an oft-cluttered environment. Anthropogenic-induced changes in vegetation may affect sound propagation and thus habitat quality, but few studies have explored this hypothesis. In the southwestern United States, fire suppression and cattle grazing have facilitated displacement of grasslands by pinyon-juniper woodl…	2020	NA	NA	NA	No-duplicate	YES	NO	NO	Léa Terray	2023-11-01	NA	NA	NA	NA	NA	NA	NA	NA	NA	NA	NA	NA	NA	NA	NA
218	WOS CC	2023-10-16	10.1016/j.heares.2019.107861	2-s2.0-85115008446	Vedurmudi, AP; Young, BA; van Hemmen, JL	HEARING RESEARCH	Active tympanic tuning facilitates sound localization in animals with internally coupled ears	Earlier studies have reported that numerous vertebrate taxa have skeletal muscle(s) attaching directly, or indirectly, onto the tympanic membrane. The present study links these prior studies by quantitatively modeling the influence of skeletal muscle contraction on tympanic tension, tympanic dampening, and, ultimately, the fundamental frequency. In this way, the efficacy of these tympanic muscles…	2020	NA	NA	NA	Duplicate:wos-scopus	NO:duplicate	NA	NA	NA	NA	NA	NA	NA	NA	NA	NA	NA	NA	NA	NA	NA	NA	NA	NA	NA
219	WOS CC	2023-10-16	10.1016/j.beproc.2023.104908	2-s2.0-85125462238	Price, NW; Liu, YJ; Chen, KS; Tang, CH; Chen, CF; Cheng, MC; Wen, CKC	BEHAVIOURAL PROCESSES	Acute noise is harmful on the anti-predator behaviour of commercially important juvenile coral reef fishes	Fish stock enhancement has been utilised in Taiwan for more than 30 years, yet the impacts of anthropogenic noise on the enhancement programs remain unknown. Anthropogenic noise can induce physiological and behavioural changes in many marine fishes. Therefore, we investigated the effects of acute boat noise (from stock enhancement release sites) and chronic noise (from aquaculture processes) on t…	2023	NA	NA	NA	Duplicate:wos-scopus	NO:duplicate	NA	NA	NA	NA	NA	NA	NA	NA	NA	NA	NA	NA	NA	NA	NA	NA	NA	NA	NA
220	WOS CC	2023-10-16	10.3390/horticulturae6010017	2-s2.0-85151327748	Hansen, SM; Gunnell, J; Whaley, A; Dai, X; Harding, C; Black, BL	HORTICULTURAE	Adaptability of Tree Species as Windbreaks for Urban Farms in the U.S. Intermountain West	Windbreaks or shelterbelts are a management tool to protect crops from damaging horizontal wind flow, and may provide a useful buffer between farmland and urbanized areas by reducing pesticide drift, dust, and noise associated with farming activities. Plant selection for windbreaks in the Intermountain West can be difficult as high elevation coupled with extreme temperatures, high pH soils, and l…	2020	NA	NA	NA	Duplicate:wos-scopus	NO:duplicate	NA	NA	NA	NA	NA	NA	NA	NA	NA	NA	NA	NA	NA	NA	NA	NA	NA	NA	NA
221	WOS CC	2023-10-16	10.1007/s10530-023-03072-w	2-s2.0-85121215847	Fernandez-Declerck, M; Rojas, E; Loïc, P; Loïc, T; François-Xavier, DM; Vincent, M	BIOLOGICAL INVASIONS	Adding insult to injury: anthropogenic noise intensifies predation risk by an invasive freshwater fish species	The ecological impact of invasive species is likely to be modulated by human-induced alterations in habitats, which represents another driver of biodiversity loss. We tested the effect of soundscape degradation on predation by the round goby Neogobius melanostomus, one of Europe's worst invasive species. For this, we compared the relationship between per capita predation rate and prey density (i.…	2023	NA	NA	NA	Duplicate:intra-wos	NO:duplicate	NA	NA	NA	NA	NA	NA	NA	NA	NA	NA	NA	NA	NA	NA	NA	NA	NA	NA	NA
222	WOS CC	2023-10-16	10.1007/s10530-023-03094-4	2-s2.0-85091236509	Fernandez-Declerck, M; Rojas, E; Prosnier, L; Teulier, L; Dechaume-Moncharmont, FX; Médoc, V	BIOLOGICAL INVASIONS	Adding insult to injury: anthropogenic noise intensifies predation risk by an invasive freshwater fish species (May, 10.1007/s10530-023-03094-4, 2023)	0_no-abstract	2023	NA	NA	NA	Duplicate:wos-scopus	YES	NO	NO	Léa Terray	2023-11-01	NA	NA	NA	NA	NA	NA	NA	NA	NA	NA	NA	NA	NA	NA	NA
223	WOS CC	2023-10-16	10.3390/math10010130	2-s2.0-85104939474	Mohammed, WW; Iqbal, N; Botmart, T	MATHEMATICS	Additive Noise Effects on the Stabilization of Fractional-Space Diffusion Equation Solutions	This paper considers a class of stochastic fractional-space diffusion equations with polynomials. We establish a limiting equation that specifies the critical dynamics in a rigorous way. After this, we use the limiting equation, which is an ordinary differential equation, to approximate the solution of the stochastic fractional-space diffusion equation. This equation has never been studied before…	2022	NA	NA	NA	Duplicate:wos-scopus	NO:duplicate	NA	NA	NA	NA	NA	NA	NA	NA	NA	NA	NA	NA	NA	NA	NA	NA	NA	NA	NA
224	WOS CC	2023-10-16	10.1016/j.beproc.2020.104249	2-s2.0-85114136929	Gil-Guevara, O; Amézquita, A	BEHAVIOURAL PROCESSES	Adjusted phonotactic reactions to sound amplitude and pulse number mediate territoriality in the harlequin poison frog	The information content of signals remains one of the central questions in animal communication. Auditory signals might contain information that allows receivers to estimate the distance as well as the size or the motivational state of senders. Proper differential reactions by receivers could be especially important for territorial species and lead to behavioural adjustments towards intruders acc…	2020	NA	NA	NA	Duplicate:wos-scopus	NO:duplicate	NA	NA	NA	NA	NA	NA	NA	NA	NA	NA	NA	NA	NA	NA	NA	NA	NA	NA	NA
225	WOS CC	2023-10-16	10.1108/MEQ-03-2022-0090	2-s2.0-85108654199	Prakash, S; Sharma, VP; Singh, R; Vijayvargy, L; Nilaish	MANAGEMENT OF ENVIRONMENTAL QUALITY	Adopting green and sustainable practices in the hotel industry operations- an analysis of critical performance indicators for improved environmental quality	Purpose This study aims to address the adoption issues of green and sustainable practices in the hotel industry. The study identifies critical performance indicators (CPIs) and utilizes Hotel Carbon Management Initiative (HCMI) framework to prioritize CPIs for achieving a robust adoption framework for green and sustainable practices. Design/methodology/approach The hotel industry is driven by cha…	2023	NA	NA	NA	Duplicate:wos-scopus	NO:duplicate	NA	NA	NA	NA	NA	NA	NA	NA	NA	NA	NA	NA	NA	NA	NA	NA	NA	NA	NA
226	WOS CC	2023-10-16	10.1177/0191453720975459	2-s2.0-85132386726	Johnson, H	PHILOSOPHY & SOCIAL CRITICISM	Adorno and climate science denial: Lies that sound like truth	Climate science denial is serious. It facilitates political procrastination and brings us ever closer to a world beset by growing food insecurity, heatwaves, floods, storms, fires and extensive losses to biodiversity. Numerous studies have unmasked the private agendas and corporate links behind organized denial, yet the question of how deniers find traction with democratic publics has received co…	2021	NA	NA	NA	Duplicate:wos-scopus	NO:duplicate	NA	NA	NA	NA	NA	NA	NA	NA	NA	NA	NA	NA	NA	NA	NA	NA	NA	NA	NA
227	WOS CC	2023-10-16	10.1063/5.0000340	2-s2.0-85168879363	Crainic, R; Fechete, R	12TH INTERNATIONAL CONFERENCE OF PROCESSES IN ISOTOPES AND MOLECULES (PIM 2019)	Advanced monitoring of a laboratory scale modular green roof model	Nowadays solutions of green roofs appeal as a smart way of adding green infrastructure to a crowded city since they can be included on new buildings or onto existing buildings, and require little space at ground level. Benefits of a green roof are multiple such as: i) stormwater retention to reduce peak flow and runoff; ii) water quality enhancement for water utilization; iii) to improve the envi…	2020	NA	NA	NA	Duplicate:wos-scopus	NO:duplicate	NA	NA	NA	NA	NA	NA	NA	NA	NA	NA	NA	NA	NA	NA	NA	NA	NA	NA	NA
228	WOS CC	2023-10-16	10.1144/geochem2019-030	2-s2.0-85101252852	Winterburn, PA; Noble, RRP; Lawie, D	GEOCHEMISTRY-EXPLORATION ENVIRONMENT ANALYSIS	Advances in exploration geochemistry, 2007 to 2017 and beyond	Mineral exploration under relatively young, exotic cover still presents a major challenge to discovery. Advances and future developments can be categorized in four key areas, (1) understanding metal mobility and mechanisms, (2) rapid geochemical analyses, (3) data access, integration and interoperability and (4) innovation in laboratory-based methods. Application of 'regolith-style' surface mappi…	2020	NA	NA	NA	Duplicate:wos-scopus	NO:duplicate	NA	NA	NA	NA	NA	NA	NA	NA	NA	NA	NA	NA	NA	NA	NA	NA	NA	NA	NA
229	WOS CC	2023-10-16	10.1016/j.trd.2022.103375	2-s2.0-85142459655	Johnson, C; Jones, D; Matthews, T; Burke, M	TRANSPORTATION RESEARCH PART D-TRANSPORT AND ENVIRONMENT	Advancing avian road ecology research through systematic review	Linear Transport Infrastructure (LTI) often has important impacts on wildlife and landscape processes. Two reviews provided early insight and nuance into LTI impacts on birdlife but were published when road ecology experiments were still being developed. Four factors were identified to impact birds near roads: habitat quality, species-specific traits, traffic noise, and infrastructure. Although e…	2022	NA	NA	NA	Duplicate:wos-scopus	NO:duplicate	NA	NA	NA	NA	NA	NA	NA	NA	NA	NA	NA	NA	NA	NA	NA	NA	NA	NA	NA
230	WOS CC	2023-10-16	10.3389/fmars.2021.719258	2-s2.0-85109080166	McKenna, MF; Baumann-Pickering, S; Kok, ACM; Oestreich, WK; Adams, JD; Barkowski, J; Fristrup, KM; Goldbogen, JA; Joseph, J; Kim, EB; Kügler, A; Lammers, MO; Margolina, T; Reeves, LEP; Rowell, TJ; Stanley, JA; Stimpert, AK; Zang, EJ; Southall, BL; Wall, CC; Van Parijs, S; Hatch, LT	FRONTIERS IN MARINE SCIENCE	Advancing the Interpretation of Shallow Water Marine Soundscapes	Soundscapes offer rich descriptions of composite acoustic environments. Characterizing marine soundscapes simply through sound levels results in incomplete descriptions, limits the understanding of unique features, and impedes meaningful comparisons. Sources that contribute to sound level metrics shift in time and space with changes in biological patterns, physical forces, and human activity. The…	2021	NA	NA	NA	Duplicate:wos-scopus	NO:duplicate	NA	NA	NA	NA	NA	NA	NA	NA	NA	NA	NA	NA	NA	NA	NA	NA	NA	NA	NA
231	WOS CC	2023-10-16	10.1007/s42991-021-00101-w	2-s2.0-85128653029	Domer, A; Korine, C; Slack, M; Rojas, I; Mathieu, D; Mayo, A; Russo, D	MAMMALIAN BIOLOGY	Adverse effects of noise pollution on foraging and drinking behaviour of insectivorous desert bats	Human-generated noise can deleteriously affect many animals. Echolocating bats, which crucially depend on sound for their activity, might therefore serve as bioindicators to quantify the ecological effects of sound pollution. While the influence of sound pollution on animal behaviour has been widely studied, the impact of music is almost unknown. We tested whether music, broadcast loudly, affects…	2021	NA	NA	NA	Duplicate:wos-scopus	NO:duplicate	NA	NA	NA	NA	NA	NA	NA	NA	NA	NA	NA	NA	NA	NA	NA	NA	NA	NA	NA
232	WOS CC	2023-10-16	10.3390/d14070550	2-s2.0-85087508599	Liu, NN; Zhong, SR; Wang, TH; Li, XZ; Wei, L; Zou, CJ; Zhao, SS; Li, B	DIVERSITY-BASEL	Advertisement Call Variation of Two Frog Species along an Urban-Rural Gradient in Shanghai, China	Urbanization has a significant influence on amphibian communities, populations, and individuals because of habitat loss, degradation of habitat quality, and habitat fragmentation. Advertisement calls of anurans are used for communication and play an important role in reproduction; however, how anthropogenic noise and habitat change caused by urbanization affect anuran advertisement calls is less …	2022	NA	NA	NA	Duplicate:wos-scopus	NO:duplicate	NA	NA	NA	NA	NA	NA	NA	NA	NA	NA	NA	NA	NA	NA	NA	NA	NA	NA	NA
233	WOS CC	2023-10-16	10.1016/j.rser.2022.112316	2-s2.0-85079613773	Sridhar, S; Zuber, M; Shenoy, BS; Kumar, A; Ng, EYK; Radhakrishnan, J	RENEWABLE & SUSTAINABLE ENERGY REVIEWS	Aerodynamic comparison of slotted and non-slotted diffuser casings for Diffuser Augmented Wind Turbines (DAWT)	The ability of Horizontal & Vertical Axis Wind Turbine (HAWT & VAWT) to harness the incoming wind is limited due to several factors such as structural constrains, fatigue problems, geographical and ecological issues, noise pollution, vibrational & acoustic losses. Diffuser Augmented Wind Turbine (DAWT) exploits the concepts of velocity augmentation to maximize power production efficiently when co…	2022	NA	NA	NA	Duplicate:wos-scopus	NO:duplicate	NA	NA	NA	NA	NA	NA	NA	NA	NA	NA	NA	NA	NA	NA	NA	NA	NA	NA	NA
234	WOS CC	2023-10-16	10.1016/j.energy.2022.125829	2-s2.0-85122301018	Wang, JH; Liu, XM; Tian, CY; Xi, G	ENERGY	Aerodynamic performance improvement and noise control for the multi-blade centrifugal fan by using bio-inspired blades	Inspired by the swimming characteristics of carps in the C-shaped starting posture, the bionic design of the blade is developed to improve the aerodynamic performance, reduce noise and conserve energy of multi-blade centrifugal fans. By adopting the reverse engineering method, the bionic equal-thickness blades (BETBs) inspired by the C-shaped starting mid-arc of carp are designed and optimized. B…	2023	NA	NA	NA	Duplicate:wos-scopus	NO:duplicate	NA	NA	NA	NA	NA	NA	NA	NA	NA	NA	NA	NA	NA	NA	NA	NA	NA	NA	NA
235	WOS CC	2023-10-16	10.1016/j.marpolbul.2021.112977	2-s2.0-85129973793	Chion, C; Bonnell, TR; Lagrois, D; Michaud, R; Lesage, V; Dupuch, A; McQuinn, IH; Turgeon, S	MARINE POLLUTION BULLETIN	Agent-based Modeling reveals a disproportionate exposure of females and calves to a local increase in shipping and associated noise in an endangered beluga population	Vessel underwater noise (VUN) is one of the main threats to the recovery of the endangered St. Lawrence Estuary Beluga population (SLEB). The 1% yearly population decline indicates that the cumulative threats are already beyond sustainable limits for the SLEB. However, a potential threefold increase in shipping traffic is expected within its critical habitat in the coming years resulting from pro…	2021	NA	NA	NA	Duplicate:wos-scopus	NO:duplicate	NA	NA	NA	NA	NA	NA	NA	NA	NA	NA	NA	NA	NA	NA	NA	NA	NA	NA	NA
236	WOS CC	2023-10-16	10.1111/oik.08078	2-s2.0-85091097148	Mortensen, LO; Chudzinska, ME; Slabbekoorn, H; Thomsen, F	OIKOS	Agent-based models to investigate sound impact on marine animals: bridging the gap between effects on individual behaviour and population level consequences	Marine ambient sound levels have risen due to noisy human activities, such as shipping, fishing, seismic surveys and piling for windfarms. Marine mammals and fishes are two prominent taxonomic groups that are exposed to this noise pollution, which may experience detrimental effects at the population level. Acoustic effects on individual behaviour such as deterrence, disturbance, distraction and m…	2021	NA	NA	NA	Duplicate:wos-scopus	NO:duplicate	NA	NA	NA	NA	NA	NA	NA	NA	NA	NA	NA	NA	NA	NA	NA	NA	NA	NA	NA
237	WOS CC	2023-10-16	10.1134/S1062359021050046	2-s2.0-85139825754	Bastrikova, AE; Gashkov, SI; Moskvitina, NS	BIOLOGY BULLETIN	Age-Related Variability of the Pied Flycatcher (Ficedula hypoleuca) Song in Natural and Urban Environments	The age-related variability of the frequency and structural-temporal parameters of the advertising song of Ficedula hypoleuca males in natural habitats and the urban environment were analysed. In the natural habitats, the range of male song frequencies, the maximal frequency, the number of figures, and the length of the song decreased from the third year of life. Similar age-related song changes …	2021	NA	NA	NA	Duplicate:wos-scopus	NO:duplicate	NA	NA	NA	NA	NA	NA	NA	NA	NA	NA	NA	NA	NA	NA	NA	NA	NA	NA	NA
238	WOS CC	2023-10-16	10.1038/s41550-023-01904-2	2-s2.0-85116868521	Barentine, JC; Venkatesan, A; Heim, J; Lowenthal, J; Kocifaj, M; Bará, S	NATURE ASTRONOMY	Aggregate effects of proliferating low-Earth-orbit objects and implications for astronomical data lost in the noise	The rising population of artificial satellites and associated debris in low-altitude orbits is increasing the overall brightness of the night sky, threatening ground-based astronomy as well as a diversity of stakeholders and ecosystems reliant on dark skies. We present calculations of the potentially large rise in global sky brightness from space objects in low Earth orbit, including qualitative …	2023	NA	NA	NA	Duplicate:wos-scopus	NO:duplicate	NA	NA	NA	NA	NA	NA	NA	NA	NA	NA	NA	NA	NA	NA	NA	NA	NA	NA	NA
239	WOS CC	2023-10-16	10.3354/meps14338	2-s2.0-85102486857	Navarro-García, M; Precioso, D; Gavira-O'Neill, K; Torres-Barrán, A; Gómez, DG; Gallego, V; Gómez-Ullate, D	MARINE ECOLOGY PROGRESS SERIES	Aggregation dynamics of tropical tunas around drifting floating objects based on large-scale echo-sounder data	Based on data gathered by echo-sounder buoys attached to drifting fish-aggregating devices (dFADs) across tropical oceans, we applied a machine learning protocol to examine the temporal trends of tuna-school associations with drifting objects both in comparison to previous studies, and in the context of the 'ecological trap' theory. Using a binary output, metrics typically used in the literature …	2023	NA	NA	NA	No-duplicate	YES	NO	NO	Romain Sordello	2023-11-01	NA	NA	NA	NA	NA	NA	NA	NA	NA	NA	NA	NA	NA	NA	NA
240	WOS CC	2023-10-16	10.1007/s00265-022-03207-4	2-s2.0-85158145219	Önsal, Ç; Yelimlies, A; Akçay, Ç	BEHAVIORAL ECOLOGY AND SOCIOBIOLOGY	Aggression and multi-modal signaling in noise in a common urban songbird	Anthropogenic noise may disrupt signals used to mediate aggressive interactions, leading to more physical aggression between opponents. One solution to this problem is to switch signaling effort to a less noisy modality (e.g., the visual modality). In the present study, we investigate aggressive behaviors and signaling in urban and rural male European robins (Erithacus rubecula) in response to si…	2022	NA	NA	NA	Duplicate:wos-scopus	NO:duplicate	NA	NA	NA	NA	NA	NA	NA	NA	NA	NA	NA	NA	NA	NA	NA	NA	NA	NA	NA
241	WOS CC	2023-10-16	10.3390/jmse10101370	2-s2.0-85090408472	Ceraulo, M; Moyano, MPS; Bazterrica, MC; Hidalgo, FJ; Snitman, S; Papale, E; Buscaino, G; Gavio, MA	JOURNAL OF MARINE SCIENCE AND ENGINEERING	Agonistic Behaviour and Sound Production during Male-Male Varunid Crabs (Cyrtograpsus angulatus, Dana 1851) Encounters	Crustacean sounds are the main contributor to shallow water soundscape biophonic components. Here, we investigate the sound production of Cyrtograpsus angulatus, one of the most important intertidal decapods of the Southwestern Atlantic Ocean. Underwater audio and video were recorded during encounters among male pairs. Two kinds of experimental settings were conducted involving same size (SS) and…	2022	NA	NA	NA	Duplicate:wos-scopus	NO:duplicate	NA	NA	NA	NA	NA	NA	NA	NA	NA	NA	NA	NA	NA	NA	NA	NA	NA	NA	NA
242	WOS CC	2023-10-16	10.1039/d2dt03404b	2-s2.0-85144228295	Tong, JL; Yang, XY; Song, XX; Liang, J; Huang, SS; Mao, HT; Akhtar, M; Liu, A; Shan, GG; Li, GF	DALTON TRANSACTIONS	AIE-active Ir(III) complexes as type-I dominant photosensitizers for efficient photodynamic therapy	The ability of a photosensitizer (PS) to generate reactive oxygen species (ROS) including type I oxygen free radicals and type II O-1(2) is pivotal for photodynamic therapy. Luminescent Ir(III) complexes are effective PSs with high O-1(2) generation ability owing to their high intersystem crossing ability and effective energy transfer to O-3(2). However, so far, reports on type I ROS based on OH …	2023	NA	NA	NA	Duplicate:wos-scopus	NO:duplicate	NA	NA	NA	NA	NA	NA	NA	NA	NA	NA	NA	NA	NA	NA	NA	NA	NA	NA	NA
243	WOS CC	2023-10-16	10.1016/j.watres.2023.120258	2-s2.0-85082380394	Yi, JY; Wisuthiphaet, N; Raja, P; Nitin, N; Earles, JM	WATER RESEARCH	AI-enabled biosensing for rapid pathogen detection: From liquid food to agricultural water	Rapid pathogen detection in food and agricultural water is essential for ensuring food safety and public health. However, complex and noisy environmental background matrices delay the identification of pathogens and require highly trained personnel. Here, we present an AI-biosensing framework for accelerated and automated pathogen detection in various water samples, from liquid food to agricultur…	2023	NA	NA	NA	Duplicate:wos-scopus	NO:duplicate	NA	NA	NA	NA	NA	NA	NA	NA	NA	NA	NA	NA	NA	NA	NA	NA	NA	NA	NA
244	WOS CC	2023-10-16	10.3390/jmse11051079	2-s2.0-85079650154	Vedenev, AI; Kochetov, OY; Lunkov, AA; Shurup, AS; Kassymbekova, SS	JOURNAL OF MARINE SCIENCE AND ENGINEERING	Airborne and Underwater Noise Produced by a Hovercraft in the North Caspian Region: Pressure and Particle Motion Measurements	The measurements of airborne and underwater noise radiated by a Griffon BHT130 hovercraft were conducted in the Ural-Caspian Channel and in the North Caspian Sea. This type of hovercraft is being used for all-season cargo and crew transportation to oil and gas platforms within the environmentally sensitive area of the Ural River estuary known for its abundant bird and fish fauna. Several field ca…	2023	NA	NA	NA	Duplicate:wos-scopus	NO:duplicate	NA	NA	NA	NA	NA	NA	NA	NA	NA	NA	NA	NA	NA	NA	NA	NA	NA	NA	NA
245	WOS CC	2023-10-16	10.1038/s41598-020-80380-4	2-s2.0-85115142825	Injaian, AS; Lane, ED; Klinck, H	SCIENTIFIC REPORTS	Aircraft events correspond with vocal behavior in a passerine	Airports can affect birds by hindering acoustic communication. Here, we investigated the impacts of aircraft events on vocal behavior in wood thrush (Hylocichla mustelina) breeding one mile from an airport in Ithaca, NY, USA. We identified the number of wood thrush songs between 0500 and 0800 h at various distances from the airport and on days with various morning flight schedules. We also analyz…	2021	NA	NA	NA	Duplicate:wos-scopus	NO:duplicate	NA	NA	NA	NA	NA	NA	NA	NA	NA	NA	NA	NA	NA	NA	NA	NA	NA	NA	NA
246	WOS CC	2023-10-16	10.1093/cvr/cvad021	2-s2.0-85173007654	Molitor, M; Bayo-Jimenez, MT; Hahad, O; Witzler, C; Finger, S; Garlapati, VS; Rajlic, S; Knopp, T; Bieler, TK; Aluia, M; Wild, J; Lagrange, J; Blessing, R; Rapp, S; Schulz, A; Kleinert, H; Karbach, S; Steven, S; Ruf, W; Wild, P; Daiber, A; Münzel, T; Wenzel, P	CARDIOVASCULAR RESEARCH	Aircraft noise exposure induces pro-inflammatory vascular conditioning and amplifies vascular dysfunction and impairment of cardiac function after myocardial infarction	Aims Traffic noise may play an important role in the development and deterioration of ischaemic heart disease. Thus, we sought to determine the mechanisms of cardiovascular dysfunction and inflammation induced by aircraft noise in a mouse model of myocardial infarction (MI) and in humans with incident MI. Methods and results C57BL/6J mice were exposed to noise alone (average sound pressure level …	2023	NA	NA	NA	Duplicate:wos-scopus	NO:duplicate	NA	NA	NA	NA	NA	NA	NA	NA	NA	NA	NA	NA	NA	NA	NA	NA	NA	NA	NA
247	WOS CC	2023-10-16	10.1186/s13638-020-01851-w	2-s2.0-85125584894	Wan, LL; Peng, QP; Tian, Y; Gao, L; Ye, BJ	EURASIP JOURNAL ON WIRELESS COMMUNICATIONS AND NETWORKING	Airport capacity evaluation based on air traffic activities big data	In order to evaluate the airport's comprehensive service capabilities, this paper considers the impact of air quality and noise on the airport environment under the big data of air traffic activities. In this study, the concept of environmental traffic capacity and big data are applied to the air traffic field. Recently, the airport air and noise pollution has been widely investigated and has bec…	2020	NA	NA	NA	Duplicate:wos-scopus	NO:duplicate	NA	NA	NA	NA	NA	NA	NA	NA	NA	NA	NA	NA	NA	NA	NA	NA	NA	NA	NA
248	WOS CC	2023-10-16	10.1002/ece3.8976	2-s2.0-85144073103	Wang, WW; Gao, HM; Li, CR; Deng, YC; Zhou, DY; Li, YQ; Zhou, WY; Luo, B; Liang, HY; Liu, WQ; Wu, P; Jing, W; Feng, J	ECOLOGY AND EVOLUTION	Airport noise disturbs foraging behavior of Japanese pipistrelle bats	The expansion of anthropogenic noise poses an emerging threat to the survival and reproductive success of various organisms. Previous investigations have focused on the detrimental effects of anthropogenic noise on the foraging behavior in some terrestrial and aquatic animals. Nevertheless, the role of airport noise in impairing foraging activities of most wild animals has been neglected. Here, w…	2022	NA	NA	NA	Duplicate:wos-scopus	NO:duplicate	NA	NA	NA	NA	NA	NA	NA	NA	NA	NA	NA	NA	NA	NA	NA	NA	NA	NA	NA
249	WOS CC	2023-10-16	10.3390/s23031233	2-s2.0-85134427080	Ajakwe, SO; Ihekoronye, VU; Kim, DS; Lee, JM	SENSORS	ALIEN: Assisted Learning Invasive Encroachment Neutralization for Secured Drone Transportation System	Priority-based logistics and the polarization of drones in civil aviation will cause an extraordinary disturbance in the ecosystem of future airborne intelligent transportation networks. A dynamic invention needs dynamic sophistication for sustainability and security to prevent abusive use. Trustworthy and dependable designs can provide accurate risk assessment of autonomous aerial vehicles. Usin…	2023	NA	NA	NA	Duplicate:wos-scopus	NO:duplicate	NA	NA	NA	NA	NA	NA	NA	NA	NA	NA	NA	NA	NA	NA	NA	NA	NA	NA	NA
250	WOS CC	2023-10-16	10.1016/j.ecolind.2022.108853	2-s2.0-85146415731	He, MW; Li, WF; Wang, PC; Yao, CH	ECOLOGICAL INDICATORS	Allocation equity of regulating ecosystem services from blue-green infrastructures: A case study of street blocks in Wuhan central city	Rapid urban expansion has aggravated the degradation of ecosystem services (ES). The ES provided by blue -green infrastructure (BGI) is a critical factor influencing the urban environmental quality, and its allocation is closely associated with the life quality and equal rights of urban residents. Here, considering the major envi-ronmental problems in the urbanization process of Wuhan, nine compo…	2022	NA	NA	NA	Duplicate:wos-scopus	NO:duplicate	NA	NA	NA	NA	NA	NA	NA	NA	NA	NA	NA	NA	NA	NA	NA	NA	NA	NA	NA
251	WOS CC	2023-10-16	10.3897/jor.31.81126	2-s2.0-85119492141	Tan, MK	JOURNAL OF ORTHOPTERA RESEARCH	Allometric effect of body size and tegmen mirror area on sound generator characters in Euconocephalus pallidus (Orthoptera, Tettigoniidae, Copiphorini) from Singapore	Acoustic communication, including allometry of secondary sexual traits and body size, can differ among katydid species from different parts of the world. However, Neotropical species tend to be better studied than their Southeast Asian relatives. This is true for the tribe Copiphorini (Orthoptera, Tettigoniidae). To allow for future comparative studies of Neotropical and Palaeotropical Copiphorin…	2022	NA	NA	NA	Duplicate:wos-scopus	NO:duplicate	NA	NA	NA	NA	NA	NA	NA	NA	NA	NA	NA	NA	NA	NA	NA	NA	NA	NA	NA
252	WOS CC	2023-10-16	10.1007/s13157-021-01407-8	2-s2.0-85123638889	Hopson, A; de Szalay, F	WETLANDS	Alteration of above and below-Water Soundscapes by Roads	Soundscapes are the array of natural and anthropogenic sounds occurring in an area, and can consist of both natural and human derived components. In this study, we compared soundscapes in wetlands disturbed by road-traffic noise to wetlands distant from major roads. In each wetland, above-water and below-water soundscapes were recorded in Spring, Summer, and Fall. Wetlands near roads had higher s…	2021	NA	NA	NA	Duplicate:wos-scopus	NO:duplicate	NA	NA	NA	NA	NA	NA	NA	NA	NA	NA	NA	NA	NA	NA	NA	NA	NA	NA	NA
253	WOS CC	2023-10-16	10.1117/12.2593625	2-s2.0-85099334672	Pagano, TS; Schwochert, MA; Rafol, SB; Maruyama, Y; Monacelli, B; Johnson, DL; Ting, DZ; Wilson, DW; Gibson, MS; Kampe, TU; Soto, J; Howell, J; Wilson, RC	CUBESATS AND SMALLSATS FOR REMOTE SENSING V	Ambient Performance Testing of the CubeSat Infrared Atmospheric Sounder (CIRAS)	Hyperspectral infrared measurements of Earth's atmosphere from space have proven their value for weather forecasting, climate science and atmospheric composition. The CubeSat Infrared Atmospheric Sounder (CIRAS) instrument will demonstrate a fully functional infrared temperature, water vapor and carbon monoxide sounder in a CubeSat sized volume for at least an order of magnitude lower cost than l…	2021	NA	NA	NA	No-duplicate	YES	NO	NO	Léa Terray	2023-11-01	NA	NA	NA	NA	NA	NA	NA	NA	NA	NA	NA	NA	NA	NA	NA
254	WOS CC	2023-10-16	10.14246/irspsd.11.1_208	2-s2.0-85159342903	Sangwan, A; Kumar, N; Kumar, A	INTERNATIONAL REVIEW FOR SPATIAL PLANNING AND SUSTAINABLE DEVELOPMENT	Amorphous Nature of Green Spaces in Indian Urban Planning	Green spaces play an important role in the well-being of society. Many research works have tried to establish green space's associations with air quality, reduced air pollution, controlled traffic noise, cooler temperature, and improved users' mental health. However, there are some contradictions in using the term 'Greenspace' and 'Green space' while formulating urban planning policies in India. …	2023	NA	NA	NA	No-duplicate	YES	NO	NO	Romain Sordello	2023-11-01	NA	NA	NA	NA	NA	NA	NA	NA	NA	NA	NA	NA	NA	NA	NA
255	WOS CC	2023-10-16	10.1109/LSP.2020.2988199	2-s2.0-85127417080	Park, S; Elhilali, M; Han, DK; Ko, H	IEEE SIGNAL PROCESSING LETTERS	Amphibian Sounds Generating Network Based on Adversarial Learning	This letter proposes a generative network based on adversarial learning for synthesizing short-time audio streams and investigates the effectiveness of data augmentation for amphibian call sounds classification. Based on Fourier analysis, the generator is designed by a multi-layer perceptron composed of frequency basis learning layers and an output layer, and a discriminator is constructed by a c…	2020	NA	NA	NA	Duplicate:wos-scopus	NO:duplicate	NA	NA	NA	NA	NA	NA	NA	NA	NA	NA	NA	NA	NA	NA	NA	NA	NA	NA	NA
256	WOS CC	2023-10-16	10.1016/j.apacoust.2022.109121	2-s2.0-85105881356	Xiao, HG; Liu, DD; Chen, K; Zhu, M	APPLIED ACOUSTICS	AMResNet: An automatic recognition model of bird sounds in real environment	Birds are biological indicators reflecting environmental quality and its changes, so ecologists devote a great deal of attention to monitor their population trends. Automated acoustic recognition is regarded as an important technology to support bird monitoring and conservation activities. However, traditional bird sounds recognition methods have problems such as high cost, long time consuming an…	2022	NA	NA	NA	Duplicate:wos-scopus	NO:duplicate	NA	NA	NA	NA	NA	NA	NA	NA	NA	NA	NA	NA	NA	NA	NA	NA	NA	NA	NA
257	WOS CC	2023-10-16	10.1007/978-3-031-08223-8_12	2-s2.0-85146218150	Gupta, A; Bringsdal, E; Salbuvik, N; Knausgård, KM; Goodwin, M	ENGINEERING APPLICATIONS OF NEURAL NETWORKS, EAAAI/EANN 2022	An Accurate Convolutional Neural Networks Approach to Wound Detection for Farmed Salmon	Fish is one of the most important food sources worldwide and for people in Nordic countries. For this reason, fish has been widely cultivated, but aquacultural fish are severely affected by lice, maturity, wounds, and other harmful factors typically part of agricultural fish, resulting in millions of fish deaths. Unfortunately, diagnosing injuries and wounds in live salmon fish is difficult. Howe…	2022	NA	NA	NA	Duplicate:wos-scopus	NO:duplicate	NA	NA	NA	NA	NA	NA	NA	NA	NA	NA	NA	NA	NA	NA	NA	NA	NA	NA	NA
258	WOS CC	2023-10-16	10.3390/rs14020421	2-s2.0-85117810193	Zheng, JL; Yao, WQ; Lin, XH; Ma, BL; Bai, LX	REMOTE SENSING	An Accurate Digital Subsidence Model for Deformation Detection of Coal Mining Areas Using a UAV-Based LiDAR	Coal mine surface subsidence detection determines the damage degree of coal mining, which is of great importance for the mitigation of hazards and property loss. Therefore, it is very important to detect deformation during coal mining. Currently, there are many methods used to detect deformations in coal mining areas. However, with most of them, the accuracy is difficult to guarantee in mountaino…	2022	NA	NA	NA	Duplicate:wos-scopus	NO:duplicate	NA	NA	NA	NA	NA	NA	NA	NA	NA	NA	NA	NA	NA	NA	NA	NA	NA	NA	NA
259	WOS CC	2023-10-16	10.1016/j.adhoc.2023.103177	2-s2.0-85149759218	Pourkabirian, A; Kooshki, F; Anisi, MH; Jindal, A	AD HOC NETWORKS	An accurate RSS/AoA-based localization method for internet of underwater things	Localization is an important issue for Internet of Underwater Things (IoUT) since the performance of a large number of underwater applications highly relies on the position information of underwater sensors. In this paper, we propose a hybrid localization approach based on angle-of-arrival (AoA) and received signal strength (RSS) for IoUT. We consider a smart fishing scenario in which using the p…	2023	NA	NA	NA	Duplicate:wos-scopus	NO:duplicate	NA	NA	NA	NA	NA	NA	NA	NA	NA	NA	NA	NA	NA	NA	NA	NA	NA	NA	NA
260	WOS CC	2023-10-16	10.3103/S0146411622070069	2-s2.0-85113383409	Kazakov, LN; Kubyshkin, EP; Lukyanov, IV	AUTOMATIC CONTROL AND COMPUTER SCIENCES	An Algorithm for Estimating the Signal Frequency at the Output of a Channel with a Controlled Information Flow under Phase Noise	Research in the field of efficient frequency estimation algorithms is of great interest due to the redistribution of the role of additive and phase noise in many modern radio-engineering applications. One example is the field of radio measurement instruments, which usually operate at high signal-to-noise ratios (SNRs). The estimation error is largely determined by the frequency and phase noise of…	2022	NA	NA	NA	Duplicate:wos-scopus	NO:duplicate	NA	NA	NA	NA	NA	NA	NA	NA	NA	NA	NA	NA	NA	NA	NA	NA	NA	NA	NA
261	WOS CC	2023-10-16	10.1007/s10618-021-00773-5	2-s2.0-85123949489	Li, T; Tang, JY; Wan, Z	DATA MINING AND KNOWLEDGE DISCOVERY	An alternating nonmonotone projected Barzilai-Borwein algorithm of nonnegative factorization of big matrices	In this paper, a new alternating nonmonotone projected Barzilai-Borwein (BB) algorithm is developed for solving large scale problems of nonnegative matrix factorization. Unlike the existing algorithms available in the literature, a nonmonotone line search strategy is proposed to find suitable step lengths, and an adaptive BB spectral parameter is employed to generate search directions such that t…	2021	NA	NA	NA	Duplicate:wos-scopus	NO:duplicate	NA	NA	NA	NA	NA	NA	NA	NA	NA	NA	NA	NA	NA	NA	NA	NA	NA	NA	NA
262	WOS CC	2023-10-16	10.3390/s21165671	2-s2.0-85103739377	Rashed, M; Suarez-Tangil, G	SENSORS	An Analysis of Android Malware Classification Services	The increasing number of Android malware forced antivirus (AV) companies to rely on automated classification techniques to determine the family and class of suspicious samples. The research community relies heavily on such labels to carry out prevalence studies of the threat ecosystem and to build datasets that are used to validate and benchmark novel detection and classification methods. In this…	2021	NA	NA	NA	Duplicate:wos-scopus	NO:duplicate	NA	NA	NA	NA	NA	NA	NA	NA	NA	NA	NA	NA	NA	NA	NA	NA	NA	NA	NA
263	WOS CC	2023-10-16	10.3390/land9030062	2-s2.0-85123729219	Lee, JH; Choi, H	LAND	An Analysis of Public Complaints to Evaluate Ecosystem Services	Reducing the demands placed on ecosystems can maximize the benefits they provide. Therefore, this study examines public complaints about the environment to analyze the pressure placed on the ecosystem spatially and temporally. Environment-related public complaints filed in the city of Namyangju were examined. The city sources its water from the Han River and is poised to implement a payment syste…	2020	NA	NA	NA	Duplicate:wos-scopus	NO:duplicate	NA	NA	NA	NA	NA	NA	NA	NA	NA	NA	NA	NA	NA	NA	NA	NA	NA	NA	NA
264	WOS CC	2023-10-16	10.22034/BAGH.2021.283108.4867	2-s2.0-85084920221	Sabeti, E; Tafazzoli, Z	BAGH-E NAZAR	An Analysis of Theoretical Foundations in Sound and Place Studies From Architectural Acoustics to Auditory Place	Problem statement: The relation between hearing sounds and architecture is one of the neglected matters in studying the embodied experience of architecture. Accordingly, this paper addresses the relation between hearing sounds and place. Research objective: To explore the whatness of the 'auditory experience of place,' this paper examines the diverse ways of thinking about the relation between so…	2022	NA	NA	NA	No-duplicate	YES	NO	NO	Léa Terray	2023-11-01	NA	NA	NA	NA	NA	NA	NA	NA	NA	NA	NA	NA	NA	NA	NA
265	WOS CC	2023-10-16	10.1016/j.landusepol.2020.104564	2-s2.0-85145313379	Yucekaya, M; Uslu, C	LAND USE POLICY	An analytical model proposal to design urban open spaces in balance with climate: A case study of Gaziantep	A significant decline has been experienced in the quality of life of people living in cities due to the deterioration of the ecological balance, decrease in biodiversity, together with air, noise and water pollution occurring as a result of population growth and urbanization. All of these factors have triggered global warming, which is one of the biggest problems in recent years. For this reason,…	2020	NA	NA	NA	Duplicate:wos-scopus	NO:duplicate	NA	NA	NA	NA	NA	NA	NA	NA	NA	NA	NA	NA	NA	NA	NA	NA	NA	NA	NA
266	WOS CC	2023-10-16	10.3389/fvets.2023.1202606	2-s2.0-85103477148	Sterk, K; Brloznik, M	FRONTIERS IN VETERINARY SCIENCE	An anthropologist's voice in a veterinarian's noise: gearing up for new cultural realities	Over the past three decades, the veterinary profession has faced a cultural shift towards postspeciesism that requires a reassessment of the foundations of the existing distinctions between human and non-human animals proclaimed by the speciesism paradigm, which represents institutionalized discrimination against species and recognizes only the subjectivity of humans. Based on ethnographic observ…	2023	NA	NA	NA	Duplicate:wos-scopus	NO:duplicate	NA	NA	NA	NA	NA	NA	NA	NA	NA	NA	NA	NA	NA	NA	NA	NA	NA	NA	NA
267	WOS CC	2023-10-16	10.1039/d2ja00039c	2-s2.0-85161359527	Kaynarova, LI; Georgieva, DL; Stefanova, VM	JOURNAL OF ANALYTICAL ATOMIC SPECTROMETRY	An approach to estimate the contribution of signal noise to the diameter uncertainty of individual silver nanoparticles and resolution of spICP-MS analysis	The factors influencing the signal noise and its contribution to the uncertainty of a single AgNP size in spICP-MS were investigated. The possibility of the reproducible delivery of Ag masses (0.045-5.4 fg) corresponding to nanoparticles with pre-selected diameters (20-100 nm) by time segmentation when introducing homogeneous ionic standards is experimentally proven. The calculation of ionic stan…	2022	NA	NA	NA	Duplicate:wos-scopus	NO:duplicate	NA	NA	NA	NA	NA	NA	NA	NA	NA	NA	NA	NA	NA	NA	NA	NA	NA	NA	NA
268	WOS CC	2023-10-16	10.3390/environments10060104	2-s2.0-85141187386	Shams, S; Prasad, DMR; Imteaz, MA; Khan, MMH; Ahsan, A; Karim, MR	ENVIRONMENTS	An Assessment of Environmental Impact on Offshore Decommissioning of Oil and Gas Pipelines	There has been a steady growth in the length of pipelines over the past 45 years, with over 6000 operating platforms extracting oil. Several facilities would reach their operational life, which can no longer be economically viable for their production and will eventually undergo the decommissioning procedure. Almost 3000 petroleum industries will likely be decommissioned worldwide in the next 17 …	2023	NA	NA	NA	Duplicate:wos-scopus	NO:duplicate	NA	NA	NA	NA	NA	NA	NA	NA	NA	NA	NA	NA	NA	NA	NA	NA	NA	NA	NA
269	WOS CC	2023-10-16	10.3390/rs15040954	2-s2.0-85101901783	Vincent, RF	REMOTE SENSING	An Assessment of the Lancaster Sound Polynya Using Satellite Data 1979 to 2022	Situated between Devon Island and Baffin Island, Lancaster Sound is part of Tallurutiup Imanga, which is in the process of becoming the largest marine conservation area in Canada. The cultural and ecological significance of the region is due, in part, to a recurring polynya in Lancaster Sound. The polynya is demarcated by an ice arch that generally forms in mid-winter and collapses in late spring…	2023	NA	NA	NA	Duplicate:wos-scopus	NO:duplicate	NA	NA	NA	NA	NA	NA	NA	NA	NA	NA	NA	NA	NA	NA	NA	NA	NA	NA	NA
270	WOS CC	2023-10-16	10.1016/j.applanim.2021.105448	2-s2.0-85144145359	Sirovnik, J; Euteneuer, P; von Borstel, UK	APPLIED ANIMAL BEHAVIOUR SCIENCE	An attempt to use sound-imprinting to attract broilers onto elevated platforms for night-time roosting	Welfare of fast growing broilers is often compromised due to leg health issues. A more complex environment such as the provision of elevated platforms facilitates activity and improves leg health in fast growing broilers. Thus, encouraging the use of elevated platforms might further enhance leg health. Chickens are known to follow the mother to the elevated platforms to roost, and if the mother i…	2021	NA	NA	NA	Duplicate:wos-scopus	NO:duplicate	NA	NA	NA	NA	NA	NA	NA	NA	NA	NA	NA	NA	NA	NA	NA	NA	NA	NA	NA
271	WOS CC	2023-10-16	10.1093/comjnl/bxaa188	2-s2.0-85132217234	Hao, WL; Han, M; Li, SC; Li, FZ	COMPUTER JOURNAL	An Attention Enhanced Cross-Modal Image-Sound Mutual Generation Model for Birds	Cross-modal bird image-audio mutual generation has appealing potential benefits for bird classification. To achieve promising cross-modal bird visual-audio mutual generation, we propose an attention enhanced cross-modal cycle adversarial generation network. Specifically, the attention module endows our model with long-term intra-modality dependency and inter-modality dependency capabilities, whic…	2022	NA	NA	NA	Duplicate:wos-scopus	NO:duplicate	NA	NA	NA	NA	NA	NA	NA	NA	NA	NA	NA	NA	NA	NA	NA	NA	NA	NA	NA
272	WOS CC	2023-10-16	10.1016/j.ecoinf.2021.101529	2-s2.0-85137377555	Akbal, E; Dogan, S; Tuncer, T	ECOLOGICAL INFORMATICS	An automated multispecies bioacoustics sound classification method based on a nonlinear pattern: Twine-pat	Categorizing the bioacoustic and ecoacoustic properties of animals is great interest to biologists and ecologists. Also, multidisciplinary studies in engineering have significantly contributed to the development of acoustic analysis. Observing the animals living in the ecological environment provides information in many areas such as global warming, climate changes, monitoring of endangered anima…	2022	NA	NA	NA	Duplicate:wos-scopus	NO:duplicate	NA	NA	NA	NA	NA	NA	NA	NA	NA	NA	NA	NA	NA	NA	NA	NA	NA	NA	NA
273	WOS CC	2023-10-16	10.1016/j.apacoust.2020.107650	2-s2.0-85103933173	Sanguineti, M; Alessi, J; Brunoldi, M; Cannarile, G; Cavalleri, O; Cerruti, R; Falzoi, N; Gaberscek, F; Gili, C; Gnone, G; Grosso, D; Guidi, C; Mandich, A; Melchiorre, C; Pesce, A; Petrillo, M; Taiuti, MG; Valettini, B; Viano, G	APPLIED ACOUSTICS	An automated passive acoustic monitoring system for real time sperm whale (Physeter macrocephalus) threat prevention in the Mediterranean Sea	The sperm whale (Physeter macrocephalus) is one of the largest and most widely distributed marine mammals. The Mediterranean population, classified as Endangered in the IUCN Red List, is affected by a number of anthropogenic threats, including noise increase. The individuals of this species tend to spend long periods rafting and socializing at the surface inbetween deep dives and this make them h…	2021	NA	NA	NA	Duplicate:wos-scopus	NO:duplicate	NA	NA	NA	NA	NA	NA	NA	NA	NA	NA	NA	NA	NA	NA	NA	NA	NA	NA	NA
274	WOS CC	2023-10-16	10.1016/j.envpol.2021.118063	2-s2.0-85088585059	Kok, ACM; Bruil, L; Berges, B; Sakinan, S; Debusschere, E; Reubens, J; de Haan, D; Norro, A; Slabbekoorn, H	ENVIRONMENTAL POLLUTION	An echosounder view on the potential effects of impulsive noise pollution on pelagic fish around windfarms in the North Sea	Anthropogenic noise in the oceans is disturbing marine life. Among other groups, pelagic fish are likely to be affected by sound from human activities, but so far have received relatively little attention. Offshore wind farms have become numerous and will become even more abundant in the next decades. Wind farms can be interesting to pelagic fish due to food abundance or fisheries restrictions. A…	2021	NA	NA	NA	Duplicate:wos-scopus	NO:duplicate	NA	NA	NA	NA	NA	NA	NA	NA	NA	NA	NA	NA	NA	NA	NA	NA	NA	NA	NA
275	WOS CC	2023-10-16	10.3390/su132011471	2-s2.0-85101652493	Wu, XF; Yang, HC	SUSTAINABILITY	An Ecological Sustainability Assessment Approach for Strategic Decision Making in International Shipping	Relatively little attention is currently paid to understanding the ecological impacts of international shipping, although ecological sustainability has become a necessary condition for developing international trade. Sustainability assessment, which identifies the sustainability-oriented effects of developmental activities for supporting decision-making, has been widely used. This study attempts …	2021	NA	NA	NA	No-duplicate	YES	NO	NO	Léa Terray	2023-11-01	NA	NA	NA	NA	NA	NA	NA	NA	NA	NA	NA	NA	NA	NA	NA
276	WOS CC	2023-10-16	10.1007/s11063-021-10665-w	2-s2.0-85088931117	Li, L; Gao, JQ; Ge, HW; Zhang, YX; Yang, JM	NEURAL PROCESSING LETTERS	An Effective Feature Extraction Approach Based on Spectral-Gabor Space Discriminant Analysis for Hyperspectral Image	With the development of remote sensing technology, hyperspectral sensors can record reflectance of ground objects in hundreds of bands, which undoubtedly brings great benefits for hyperspectral remote sensing image that contains abundant information of the land covers. At present, some hyperspectral images are contaminated by the noise and a lack of spatial information, this phenomenon hinders th…	2022	NA	NA	NA	No-duplicate	YES	NO	NO	Romain Sordello	2023-11-01	NA	NA	NA	NA	NA	NA	NA	NA	NA	NA	NA	NA	NA	NA	NA
277	WOS CC	2023-10-16	10.1007/s11042-022-13121-6	2-s2.0-85091414417	Li, L; Gao, JQ; Ge, HW; Zhang, YX; Zhang, HF	MULTIMEDIA TOOLS AND APPLICATIONS	An effective feature extraction method via spectral-spatial filter discrimination analysis for hyperspectral image	Multi band, high spatial resolution and information redundancy are the most significant characteristics of hyperspectral image. These remarkable characteristics are mainly caused by the high-dimensional image data. In view of these characteristics, feature extraction of hyperspectral image has naturally become one of the research hotspots in this field. However, it is impossible to fully describe…	2022	NA	NA	NA	No-duplicate	YES	NO	NO	Léa Terray	2023-11-01	NA	NA	NA	NA	NA	NA	NA	NA	NA	NA	NA	NA	NA	NA	NA
278	WOS CC	2023-10-16	10.3390/w13121647	2-s2.0-85126316710	Jiang, W; Ni, Y; Pang, ZG; Li, XT; Ju, HR; He, GJ; Lv, J; Yang, K; Fu, JN; Qin, XD	WATER	An Effective Water Body Extraction Method with New Water Index for Sentinel-2 Imagery	Surface water bodies, such as rivers, lakes, and reservoirs, play an irreplaceable role in global ecosystems and climate systems. Sentinel-2 imagery provides new high-resolution satellite remote sensing data. Based on the analysis of the spectral characteristics of the Sentinel-2 satellite, a novel water index called the Sentinel-2 water index (SWI) that is based on the vegetation-sensitive red-e…	2021	NA	NA	NA	Duplicate:wos-scopus	NO:duplicate	NA	NA	NA	NA	NA	NA	NA	NA	NA	NA	NA	NA	NA	NA	NA	NA	NA	NA	NA
279	WOS CC	2023-10-16	10.3390/ani13162560	2-s2.0-85113746089	Alipek, S; Maelzer, M; Paumen, Y; Schauer-Weisshahn, H; Moll, J	ANIMALS	An Efficient Neural Network Design Incorporating Autoencoders for the Classification of Bat Echolocation Sounds	Bats are widely distributed around the world, have adapted to many different environments and are highly sensitive to changes in their habitat, which makes them essential bioindicators of environmental changes. Passive acoustic monitoring over long durations, like months or years, accumulates large amounts of data, turning the manual identification process into a time-consuming task for human exp…	2023	NA	NA	NA	Duplicate:wos-scopus	NO:duplicate	NA	NA	NA	NA	NA	NA	NA	NA	NA	NA	NA	NA	NA	NA	NA	NA	NA	NA	NA
280	WOS CC	2023-10-16	10.32604/cmc.2021.014802	2-s2.0-85117265671	Datta, D; Garg, L; Srinivasan, K; Inoue, A; Reddy, GT; Reddy, MPK; Ramesh, K; Nasser, N	CMC-COMPUTERS MATERIALS & CONTINUA	An Efficient Sound and Data Steganography Based Secure Authentication System	The prodigious advancements in contemporary technologies have also brought in the situation of unprecedented cyber-attacks. Further, the pin-based security system is an inadequate mechanism for handling such a scenario. The reason is that hackers use multiple strategies for evading security systems and thereby gaining access to private data. This research proposes to deploy diverse approaches for…	2021	NA	NA	NA	Duplicate:wos-scopus	NO:duplicate	NA	NA	NA	NA	NA	NA	NA	NA	NA	NA	NA	NA	NA	NA	NA	NA	NA	NA	NA
281	WOS CC	2023-10-16	10.3390/ani12223117	2-s2.0-85098584976	Zhang, CY; Chen, YH; Hao, ZZ; Gao, XH	ANIMALS	An Efficient Time-Domain End-to-End Single-Channel Bird Sound Separation Network	Simple Summary Automatic bird sound recognition using artificial intelligence technology has been widely used to identify bird species recently. However, the bird sounds recorded in the wild are usually mixed sounds, which can affect the accuracy of identification. In this paper, we utilized massive amounts of data of bird sounds and proposed an efficient time-domain single-channel bird sound sep…	2022	NA	NA	NA	Duplicate:wos-scopus	NO:duplicate	NA	NA	NA	NA	NA	NA	NA	NA	NA	NA	NA	NA	NA	NA	NA	NA	NA	NA	NA
282	WOS CC	2023-10-16	10.1016/j.snb.2021.130648	2-s2.0-85097319461	Maddaloni, L; Grasso, S; De Gara, L; Pennazza, G; Zompanti, A; Rapa, M; Ruggieri, R; Vinci, G; Santonico, M	SENSORS AND ACTUATORS B-CHEMICAL	An electrochemical sensor for monitoring biogenic amines in anchovies as quality and safety index	In this paper an electrochemical sensor for the monitoring of anchovy's shelf life is presented. The device has been developed addressing three user needs critical in food application: fast response, high reproducibility and ease of use. The system is composed of an electronic interface optimized with a low noise architecture coupled with a non-functionalized commercial screen printed electrode (…	2021	NA	NA	NA	No-duplicate	YES	YES	NO	Léa Terray|Romain Sordello	2023-11-01	NA	NA	NA	NA	NA	NA	NA	NA	NA	NA	NA	NA	NA	NA	NA
283	WOS CC	2023-10-16	10.1111/jav.02642	2-s2.0-85106207850	Hopkins, JM; Edwards, W; Laguna, JM; Schwarzkopf, L	JOURNAL OF AVIAN BIOLOGY	An endangered bird calls less when invasive birds are calling	Novel noises can affect various animal behaviours, and changes to vocal behaviour are some of the most documented. The calls of invasive species are an important source of novel noise, yet their effects on native species are poorly understood. We examined the effects of invasive bird calls on the vocal activity of an endangered Australian finch to investigate whether: 1) native finch calling beha…	2021	NA	NA	NA	Duplicate:wos-OP	YES	NO	Unclear	Léa Terray	2023-11-01	NO	NO	Léa Terray	dec-23	NA	NA	NA	NA	NA	NA	NA	NA	NA	NA	NA
284	WOS CC	2023-10-16	10.3390/app11135796	2-s2.0-85115203502	Nanni, L; Maguolo, G; Brahnam, S; Paci, M	APPLIED SCIENCES-BASEL	An Ensemble of Convolutional Neural Networks for Audio Classification	Research in sound classification and recognition is rapidly advancing in the field of pattern recognition. One important area in this field is environmental sound recognition, whether it concerns the identification of endangered species in different habitats or the type of interfering noise in urban environments. Since environmental audio datasets are often limited in size, a robust model able to…	2021	NA	NA	NA	Duplicate:wos-scopus	NO:duplicate	NA	NA	NA	NA	NA	NA	NA	NA	NA	NA	NA	NA	NA	NA	NA	NA	NA	NA	NA
285	WOS CC	2023-10-16	10.1109/TGRS.2022.3169892	2-s2.0-85125974149	Liang, ZY; Pang, XP; Ji, Q; Zhao, X; Li, GY; Chen, YZ	IEEE TRANSACTIONS ON GEOSCIENCE AND REMOTE SENSING	An Entropy-Weighted Network for Polar Sea Ice Open Lead Detection From Sentinel-1 SAR Images	Sea ice leads in the Arctic Ocean and Antarctic Ocean are of great significance to polar ecology, climate change, and ship navigation. While rule-based remote-sensing classification methods, such as the threshold method, have been widely used for surveying and mapping polar sea ice leads, they have difficulty in overcoming the problems of noise and poor generalization. In this article, we present…	2022	NA	NA	NA	Duplicate:wos-scopus	NO:duplicate	NA	NA	NA	NA	NA	NA	NA	NA	NA	NA	NA	NA	NA	NA	NA	NA	NA	NA	NA
286	WOS CC	2023-10-16	10.1080/15440478.2020.1779901	2-s2.0-85151468292	Saglam, S; Güzelçimen, F; Bingöl, D; Özkan, UY; Ekici, B	JOURNAL OF NATURAL FIBERS	An Evaluation on Acoustic Behavior of Untreated Tree Trunks Depending on Bark Physical Properties and Fiber Cell Structure	In recent years, noise pollution generated by increasing global urbanization has become an important issue. This study focused on determining the sound absorption coefficients (SACs) of untreated tree trunks as natural fiber-based materials and predicting their noise reduction coefficients (NRCs). It also evaluated the effects of noise reduction using numerical data. One of the most effective aco…	2022	NA	NA	NA	Duplicate:wos-scopus	NO:duplicate	NA	NA	NA	NA	NA	NA	NA	NA	NA	NA	NA	NA	NA	NA	NA	NA	NA	NA	NA
287	WOS CC	2023-10-16	10.1098/rsos.191482	2-s2.0-85143256437	Schroeder, NM; Panebianco, A; Musso, RG; Carmanchahi, P	ROYAL SOCIETY OPEN SCIENCE	An experimental approach to evaluate the potential of drones in terrestrial mammal research: a gregarious ungulate as a study model	Research on the use of unmanned aircraft systems (UAS) in wildlife has made remarkable progress recently. Few studies to date have experimentally evaluated the effect of UAS on animals and have usually focused primarily on aquatic fauna. In terrestrial open arid ecosystems, with relatively good visibility to detect animals but little environmental noise, there should be a trade-off between flying…	2020	NA	NA	NA	Duplicate:wos-scopus	NO:duplicate	NA	NA	NA	NA	NA	NA	NA	NA	NA	NA	NA	NA	NA	NA	NA	NA	NA	NA	NA
288	WOS CC	2023-10-16	10.1186/s10086-021-02010-5	2-s2.0-85126951692	Jang, ES; Kang, CW	JOURNAL OF WOOD SCIENCE	An experimental study on changes in sound absorption capability of spruce (Picea sitchensis), Douglas fir (Pseudotsuga menziesii), and larch (Larix kaempferi) after microwave treatment	This study investigated changes in the sound absorption coefficients of three anatomical sections of cubed spruce (Picea sitchensis), Douglas fir (Pseudotsuga menziesii), and larch (Larix kaempferi) after microwave treatment. Microwave treatment at 1000 W and 2.4 GHz for 20 min increased the sound absorption coefficients (at 2000-5000 Hz) of spruce by 6.9% in the transverse section, 20.0% in the …	2022	NA	NA	NA	Duplicate:wos-scopus	NO:duplicate	NA	NA	NA	NA	NA	NA	NA	NA	NA	NA	NA	NA	NA	NA	NA	NA	NA	NA	NA
289	WOS CC	2023-10-16	10.1242/bio.059183	2-s2.0-85141222813	Liu, QX; Gelok, E; Fontein, K; Slabbekoorn, H; Riebel, K	BIOLOGY OPEN	An experimental test of chronic traffic noise exposure on parental behaviour and reproduction in zebra finches	Chronic traffic noise is increasingly recognised as a potential hazard to wildlife. Several songbird species have been shown to breed poorly in traffic noise exposed habitats. However, identifying whether noise is causal in this requires experimental approaches. We tested whether experimental exposure to chronic traffic noise affected parental behaviour and reproductive success in zebra finches (…	2022	NA	NA	NA	Duplicate:wos-scopus	NO:duplicate	NA	NA	NA	NA	NA	NA	NA	NA	NA	NA	NA	NA	NA	NA	NA	NA	NA	NA	NA
290	WOS CC	2023-10-16	10.1109/TGRS.2021.3113901	2-s2.0-85134960341	Huang, YH; Wu, CB; Yang, HJ; Zhu, HT; Chen, MX; Yang, J	IEEE TRANSACTIONS ON GEOSCIENCE AND REMOTE SENSING	An Improved Deep Learning Approach for Retrieving Outfalls Into Rivers From UAS Imagery	Outfalls into rivers are the final gate of anthropogenic pollution flowing to receiving waters, which means that outfall surveys are significant to basin environmental protection and ecosystem health management. Unmanned aircraft systems (UAS) with high spatial resolution imagery have become important data for ongoing surveys of outfalls. However, outfalls retrieval from UAS imagery is inefficien…	2022	NA	NA	NA	Duplicate:wos-scopus	NO:duplicate	NA	NA	NA	NA	NA	NA	NA	NA	NA	NA	NA	NA	NA	NA	NA	NA	NA	NA	NA
291	WOS CC	2023-10-16	10.1016/j.cam.2020.113176	2-s2.0-85091440227	Tuan, NH; Khoa, VA; Van, PTK; Au, VV	JOURNAL OF COMPUTATIONAL AND APPLIED MATHEMATICS	An improved quasi-reversibility method for a terminal-boundary value multi-species model with white Gaussian noise	Upon the recent development of the quasi-reversibility method for terminal value parabolic problems in Nguyen et al. (2019), it is imperative to investigate the convergence analysis of this regularization method in the stochastic setting. In this paper, we positively unravel this open question by focusing on a coupled system of Dirichlet reaction-diffusion equations with additive white Gaussian n…	2021	NA	NA	NA	Duplicate:wos-scopus	NO:duplicate	NA	NA	NA	NA	NA	NA	NA	NA	NA	NA	NA	NA	NA	NA	NA	NA	NA	NA	NA
292	WOS CC	2023-10-16	10.1016/j.energy.2023.127799	2-s2.0-85158144990	Sareen, K; Panigrahi, BK; Shikhola, T; Sharma, R	ENERGY	An imputation and decomposition algorithms based integrated approach with bidirectional LSTM neural network for wind speed prediction	Due to its renewable and ecological attributes, wind energy is receiving attention on a global scale. However, exact forecasting of wind speed is challenging owing to its variable and stochastic nature. Further, many algo-rithms established for wind speed forecasting has neglected the missing value imputation study. In fact, the prediction accuracy of any forecasting system may suffer significant…	2023	NA	NA	NA	No-duplicate	YES	NO	NO	Léa Terray	2023-11-01	NA	NA	NA	NA	NA	NA	NA	NA	NA	NA	NA	NA	NA	NA	NA
293	WOS CC	2023-10-16	10.3390/s21124039	2-s2.0-85169479498	Wang, J; Kou, L; Kwan, MP; Shakespeare, RM; Lee, K; Park, YM	SENSORS	An Integrated Individual Environmental Exposure Assessment System for Real-Time Mobile Sensing in Environmental Health Studies	The effects of environmental exposure on human health have been widely explored by scholars in health geography for decades. However, recent advances in geospatial technologies, especially the development of mobile approaches to collecting real-time and high-resolution individual data, have enabled sophisticated methods for assessing people's environmental exposure. This study proposes an individ…	2021	NA	NA	NA	No-duplicate	YES	NO	NO	Romain Sordello	2023-11-01	NA	NA	NA	NA	NA	NA	NA	NA	NA	NA	NA	NA	NA	NA	NA
294	WOS CC	2023-10-16	10.1016/B978-0-12-814960-7.00010-5	2-s2.0-85162110454	Zajac, RN; Stefaniak, LM; Babb, I; Conroy, CW; Penna, S; Chadi, D; Auster, PJ	SEAFLOOR GEOMORPHOLOGY AS BENTHIC HABITAT: GEOHAB ATLAS OF SEAFLOOR GEOMORPHIC FEATURES AND BENTHIC HABITATS, 2ND EDITION	An integrated seafloor habitat map to inform marine spatial planning and management: a case study from Long Island Sound (Northwest Atlantic)	Long Island Sound (LIS) is a large estuary on the Atlantic coast of the highly developed northeast United States. However, limited spatially comprehensive habitat information has been available at sufficient resolution to inform planning and management of conflicting uses. A pilot project was conducted at a site with diverse topography and sediment characteristics in central LIS. The aim of the s…	2020	NA	NA	NA	No-duplicate	YES	NO	NO	Léa Terray	2023-11-01	NA	NA	NA	NA	NA	NA	NA	NA	NA	NA	NA	NA	NA	NA	NA
295	WOS CC	2023-10-16	10.1121/10.0006099	2-s2.0-85096893125	McKenna, MF; Southall, BL; Chou, E; Robards, M; Rosenbaum, HC	JOURNAL OF THE ACOUSTICAL SOCIETY OF AMERICA	An integrated underwater soundscape analysis in the Bering Strait region	Rapid changes in the Arctic from shifting climate and human use patterns are affecting previously reported distributions and movements of marine mammals. The underwater soundscape, a key component of marine mammal habitats, is also changing. This study integrates acoustic data, collected at a site in the northern Bering Sea, with information on sound sources to quantify their occurrence throughou…	2021	NA	NA	NA	Duplicate:wos-scopus	NO:duplicate	NA	NA	NA	NA	NA	NA	NA	NA	NA	NA	NA	NA	NA	NA	NA	NA	NA	NA	NA
296	WOS CC	2023-10-16	10.1371/journal.pone.0267338	2-s2.0-85162274793	Sprague, MW; Fine, ML; Cameron, TM	PLOS ONE	An investigation of bubble resonance and its implications for sound production by deepwater fishes	Although the continental slope and abyss comprise the largest habitat on earth, the absence of documented fish sounds from deep waters is striking. Fishes with sexually dimorphic muscles attached to their swim bladders suggests that sounds are likely used in male courtship on the upper, mid and lower continental slope. To investigate the effects of environmental extremes on fish sound production,…	2022	NA	NA	NA	Duplicate:wos-scopus	NO:duplicate	NA	NA	NA	NA	NA	NA	NA	NA	NA	NA	NA	NA	NA	NA	NA	NA	NA	NA	NA
297	WOS CC	2023-10-16	10.1109/ACCESS.2022.3220265	2-s2.0-85093665643	Domingos, LCF; Santos, PE; Skelton, PSM; Brinkworth, RSA; Sammut, K	IEEE ACCESS	An Investigation of Preprocessing Filters and Deep Learning Methods for Vessel Type Classification With Underwater Acoustic Data	The illegal exploitation of protected marine environments has consistently threatened the biodiversity and economic development of coastal regions. Extensive monitoring in these- often remote- areas is challenging. Machine learning methods are useful in object detection and classification tasks and have the potential to underpin techniques for the development of robust monitoring systems to overc…	2022	NA	NA	NA	No-duplicate	YES	NO	NO	Léa Terray	2023-11-01	NA	NA	NA	NA	NA	NA	NA	NA	NA	NA	NA	NA	NA	NA	NA
298	WOS CC	2023-10-16	10.1108/IJICC-06-2021-0101	2-s2.0-85079542010	Kailasam, S; Achanta, SDM; Rao, PRK; Vatambeti, R; Kayam, S	INTERNATIONAL JOURNAL OF INTELLIGENT COMPUTING AND CYBERNETICS	An IoT-based agriculture maintenance using pervasive computing with machine learning technique	Purpose - In cultivation, early harvest offers farmers an opportunity to increase production while decreasing the chances of lower crop production rates, ensuring that the economy remains balanced. The significant reason is to predict the disease in plants and distinguish the type of syndrome with the help of segmentation and random forest optimization classification. In this investigation, the a…	2022	NA	NA	NA	Duplicate:wos-scopus	NO:duplicate	NA	NA	NA	NA	NA	NA	NA	NA	NA	NA	NA	NA	NA	NA	NA	NA	NA	NA	NA
299	WOS CC	2023-10-16	10.1038/s41598-020-78995-8	2-s2.0-85128943072	Miller, BS; Balcazar, N; Nieukirk, S; Leroy, EC; Aulich, M; Shabangu, FW; Dziak, RP; Lee, WS; Hong, JK	SCIENTIFIC REPORTS	An open access dataset for developing automated detectors of Antarctic baleen whale sounds and performance evaluation of two commonly used detectors	Since 2001, hundreds of thousands of hours of underwater acoustic recordings have been made throughout the Southern Ocean south of 60 degrees S. Detailed analysis of the occurrence of marine mammal sounds in these circumpolar recordings could provide novel insights into their ecology, but manual inspection of the entirety of all recordings would be prohibitively time consuming and expensive. Auto…	2021	NA	NA	NA	Duplicate:wos-scopus	NO:duplicate	NA	NA	NA	NA	NA	NA	NA	NA	NA	NA	NA	NA	NA	NA	NA	NA	NA	NA	NA
300	WOS CC	2023-10-16	10.1121/10.0009836	2-s2.0-85088036068	Ragland, J; Schwock, F; Munson, M; Abadi, S	JOURNAL OF THE ACOUSTICAL SOCIETY OF AMERICA	An overview of ambient sound using Ocean Observatories Initiative hydrophones	The Ocean Observatories Initiative (OOI) sensor network provides a unique opportunity to study ambient sound in the north-east Pacific Ocean. The OOI sensor network has five low frequency (Fs = 200 Hz) and six broadband (Fs = 64 kHz) hydrophones that have been recording ambient sound since 2015. In this paper, we analyze acoustic data from 2015 to 2020 to identify prominent features that are pres…	2022	NA	NA	NA	Duplicate:wos-scopus	NO:duplicate	NA	NA	NA	NA	NA	NA	NA	NA	NA	NA	NA	NA	NA	NA	NA	NA	NA	NA	NA
301	WOS CC	2023-10-16	10.1007/s42241-023-0087-y	2-s2.0-85117388717	Zhao, WW; Pan, Z; Yu, LJ; Wan, DC	JOURNAL OF HYDRODYNAMICS	An overview of flow field computational methods for hydrodynamic noise prediction	Recently, the hydrodynamic noise is becoming a research hotspot because it not only affects the concealment and comfort of ships, but also affects the living condition of underwater mammals. Accurate prediction of hydrodynamic noise requires that the detailed flow field has been simulated temporally and spatially with high fidelity method. In this paper, we introduce the current issues and challe…	2023	NA	NA	NA	Duplicate:wos-scopus	NO:duplicate	NA	NA	NA	NA	NA	NA	NA	NA	NA	NA	NA	NA	NA	NA	NA	NA	NA	NA	NA
302	WOS CC	2023-10-16	10.1016/j.marpolbul.2021.113043	2-s2.0-85133648420	Matthews, LP; Parks, SE	MARINE POLLUTION BULLETIN	An overview of North Atlantic right whale acoustic behavior, hearing capabilities, and responses to sound	Creating a baseline understanding of communicative signals and perceptual abilities is imperative for gaining insight into a species' life history. This is especially relevant for at-risk species, as it can aid in monitoring and conservation efforts. Marine mammals communicate predominately through acoustic modalities for a variety of functions, including foraging and reproduction. The acoustic s…	2021	NA	NA	NA	Duplicate:wos-scopus	NO:duplicate	NA	NA	NA	NA	NA	NA	NA	NA	NA	NA	NA	NA	NA	NA	NA	NA	NA	NA	NA
303	WOS CC	2023-10-16	10.1063/5.0046569	2-s2.0-85150495777	Stark, J; Warnecke, C; Bogen, S; Chen, S; Dijck, EA; Kuhn, S; Rosner, MK; Graf, A; Nauta, J; Oelmann, JH; Schmöger, L; Schwarz, M; Liebert, D; Spiess, LJ; King, SA; Leopold, T; Micke, P; Schmidt, PO; Pfeifer, T; López-Urrutia, JRC	REVIEW OF SCIENTIFIC INSTRUMENTS	An ultralow-noise superconducting radio-frequency ion trap for frequency metrology with highly charged ions	We present a novel ultrastable superconducting radio-frequency (RF) ion trap realized as a combination of an RF cavity and a linear Paul trap. Its RF quadrupole mode at 34.52 MHz reaches a quality factor of Q approximate to 2.3 x 10(5) at a temperature of 4.1 K and is used to radially confine ions in an ultralow-noise pseudopotential. This concept is expected to strongly suppress motional heating…	2021	NA	NA	NA	Duplicate:wos-scopus	NO:duplicate	NA	NA	NA	NA	NA	NA	NA	NA	NA	NA	NA	NA	NA	NA	NA	NA	NA	NA	NA
304	WOS CC	2023-10-16	10.1007/s00034-021-01928-x	2-s2.0-85147435623	Guo, J; Ding, MY; Wang, Q; Zhang, CY; Yao, YZ	CIRCUITS SYSTEMS AND SIGNAL PROCESSING	An Uncertainly Dynamic Loss Correction and Global Sample Selection Method for Webly Supervised Fine-Grained Visual Classification	To distinguish the subtle differences among fine-grained categories, a large amount of well-labeled images are typically required. However, manual annotations for fine-grained categories is an extremely difficult task as it usually has a high demand for professional knowledge. To this end, we propose to directly leverage web images for fine-grained visual recognition. Nevertheless, directly utili…	2022	NA	NA	NA	Duplicate:wos-scopus	NO:duplicate	NA	NA	NA	NA	NA	NA	NA	NA	NA	NA	NA	NA	NA	NA	NA	NA	NA	NA	NA
305	WOS CC	2023-10-16	10.1007/s11252-022-01234-7	2-s2.0-85161385343	Eddajjani, A; Hanane, S; El Kandry, A; Qninba, A	URBAN ECOSYSTEMS	An unexpected presence in urban environment: factors governing occurrence of the vulnerable European turtle-dove (Streptopelia turtur) in the city of Rabat, Morocco	The knowledge and understanding of mechanisms driving the distribution and selection of habitats by threatened species is a major issue aiming at an effective assessment of their conservation and management. In this study, we investigated this issue with regards to the vulnerable European Turtle-Dove (Streptopelia turtur) in the capital city of Morocco, Rabat. We used data from two sets of variab…	2022	NA	NA	NA	Duplicate:wos-scopus	NO:duplicate	NA	NA	NA	NA	NA	NA	NA	NA	NA	NA	NA	NA	NA	NA	NA	NA	NA	NA	NA
306	WOS CC	2023-10-16	10.1109/IEEECONF49454.2021.9382632	2-s2.0-85096520158	Shinzato, K; Kojima, R	2021 IEEE/SICE INTERNATIONAL SYMPOSIUM ON SYSTEM INTEGRATION (SII)	An unsupervised auditory scene analysis system using incremental low-dimensional embedding	This paper addresses the low-dimensional embedding of sounds towards unsupervised auditory scene analysis. Summarizing long-time recordings by mapping them into low-dimensional space is an essential task in long-time environmental monitoring. In this paper, we propose a novel low-dimensional embedding system using an incremental embedding algorithm. To analyze long-time recordings, we design an i…	2021	NA	NA	NA	Duplicate:wos-scopus	NO:duplicate	NA	NA	NA	NA	NA	NA	NA	NA	NA	NA	NA	NA	NA	NA	NA	NA	NA	NA	NA
307	WOS CC	2023-10-16	10.3390/ani12030343	2-s2.0-85125748339	Guest, EE; Stamps, BF; Durish, ND; Hale, AM; Hein, CD; Morton, BP; Weaver, SP; Fritts, SR	ANIMALS	An Updated Review of Hypotheses Regarding Bat Attraction to Wind Turbines	Simple Summary The rapid development of wind energy facilities has increased bat mortality due to wind turbine blade strikes. Patterns of bat activity and mortality at wind energy facilities suggest that bats are attracted to wind turbines. It has been more than a decade since a comprehensive review of the various attraction hypotheses was published, highlighting the need to revisit and assess pr…	2022	NA	NA	NA	Duplicate:wos-scopus	NO:duplicate	NA	NA	NA	NA	NA	NA	NA	NA	NA	NA	NA	NA	NA	NA	NA	NA	NA	NA	NA
308	WOS CC	2023-10-16	10.1007/s10980-023-01655-5	2-s2.0-85114327408	Laube, P; Ratnaweera, N; Wróbel, A; Kaelin, I; Stephani, A; Reifler-Baechtiger, M; Graf, RF; Suter, S	LANDSCAPE ECOLOGY	Analysing and predicting wildlife-vehicle collision hotspots for the Swiss road network	ContextWildlife-vehicle collisions (WVCs) are a significant threat for many species, cause financial loss and pose a serious risk to motorist safety.ObjectivesWe used spatial data science on regional collision data from Switzerland with the objectives of identifying the key environmental collision risk factors and Modeling WVC risk on a nationwide scale.MethodsWe used 43,000 collision records wit…	2023	NA	NA	NA	Duplicate:wos-scopus	NO:duplicate	NA	NA	NA	NA	NA	NA	NA	NA	NA	NA	NA	NA	NA	NA	NA	NA	NA	NA	NA
309	WOS CC	2023-10-16	10.3390/app11062752	2-s2.0-85085485122	Asins, CC; Landersheim, V; Laveuve, D; Adachi, S; May, M; Wacker, JD; Decker, J	APPLIED SCIENCES-BASEL	Analysis and Design of a Leading Edge with Morphing Capabilities for the Wing of a Regional Aircraft-Gapless Chord- and Camber-Increase for High-Lift Performance	In order to contribute to achieving noise and emission reduction goals, Fraunhofer and Airbus deal with the development of a morphing leading edge (MLE) as a high lift device for aircraft. Within the European research program Clean Sky 2, a morphing leading edge with gapless chord- and camber-increase for high-lift performance was developed. The MLE is able to morph into two different aerofoils-o…	2021	NA	NA	NA	Duplicate:wos-scopus	NO:duplicate	NA	NA	NA	NA	NA	NA	NA	NA	NA	NA	NA	NA	NA	NA	NA	NA	NA	NA	NA
310	WOS CC	2023-10-16	10.3389/fcell.2023.1133994	2-s2.0-85153511659	Vo, HD; Forero-Quintero, LS; Aguilera, LU; Munsky, B	FRONTIERS IN CELL AND DEVELOPMENTAL BIOLOGY	Analysis and design of single-cell experiments to harvest fluctuation information while rejecting measurement noise	Introduction: Despite continued technological improvements, measurement errors always reduce or distort the information that any real experiment can provide to quantify cellular dynamics. This problem is particularly serious for cell signaling studies to quantify heterogeneity in single-cell gene regulation, where important RNA and protein copy numbers are themselves subject to the inherently ran…	2023	NA	NA	NA	Duplicate:wos-scopus	NO:duplicate	NA	NA	NA	NA	NA	NA	NA	NA	NA	NA	NA	NA	NA	NA	NA	NA	NA	NA	NA
311	WOS CC	2023-10-16	10.3390/su13042233	2-s2.0-85148673147	Bortnowski, P; Nowak-Szpak, A; Król, R; Ozdoba, M	SUSTAINABILITY	Analysis and Distribution of Conveyor Belt Noise Sources under Laboratory Conditions	In compliance with ecological policies, activities undertaken by surface mines in relation to environment protection should be comprehensive and must take into account the principle of sustained development. One of the most basic tasks in this area is to reduce the nuisance caused by the noise emitted to the environment. The problem of above-standard noise levels caused by transportation systems …	2021	NA	NA	NA	Duplicate:wos-scopus	NO:duplicate	NA	NA	NA	NA	NA	NA	NA	NA	NA	NA	NA	NA	NA	NA	NA	NA	NA	NA	NA
312	WOS CC	2023-10-16	10.1186/s13662-022-03749-x	2-s2.0-85125894289	Xue, RX; Shao, YF; Cui, MJ	ADVANCES IN CONTINUOUS AND DISCRETE MODELS	Analysis of a stochastic predator-prey system with fear effect and Levy noise	This paper studies a stochastic predator-prey model with Beddington-DeAngelis functional response, fear effect, and Levy noise, where the fear is of prey induced by predator. First, we use Ito's formula to prove the existence and uniqueness of a global positive solution and its moment boundedness. Next, sufficient conditions for the persistence and extinction of both species are given. We further…	2022	NA	NA	NA	Duplicate:wos-scopus	NO:duplicate	NA	NA	NA	NA	NA	NA	NA	NA	NA	NA	NA	NA	NA	NA	NA	NA	NA	NA	NA
313	WOS CC	2023-10-16	10.1016/j.jallcom.2021.165879	2-s2.0-85102705972	Göken, J; Saba, N; Anzel, I	JOURNAL OF ALLOYS AND COMPOUNDS	Analysis of acoustic radiation of rectangular wooden panels made of spruce, maple and cherry wood	Wood is a main component of the forest ecosystem and also a versatile raw material with enormous potential for application. Its application ranges from construction material to an important source of energy. A balanced stand of hardwoods and conifers can be assumed in the future due to the increased establishment of mixed forests. The usage of wood as an environmentally friendly material combines…	2022	NA	NA	NA	Duplicate:wos-scopus	NO:duplicate	NA	NA	NA	NA	NA	NA	NA	NA	NA	NA	NA	NA	NA	NA	NA	NA	NA	NA	NA
314	WOS CC	2023-10-16	10.1002/mma.8701	2-s2.0-85136200640	Li, S; Li, Y; Zhang, XN	MATHEMATICAL METHODS IN THE APPLIED SCIENCES	Analysis of an eco-epidemiological system with Levy noise	An eco-epidemiological system with Levy noise and white noise is proposed. In this prey-predator system, assume that the predator population is infected by disease and divided into two classes: susceptible predator and infected predator. The existence of global positive solution is derived. Threshold conditions of extinction and persistence in the mean for prey and predator population are given b…	2023	NA	NA	NA	Duplicate:wos-scopus	NO:duplicate	NA	NA	NA	NA	NA	NA	NA	NA	NA	NA	NA	NA	NA	NA	NA	NA	NA	NA	NA
315	WOS CC	2023-10-16	10.11948/20190212	2-s2.0-85105350531	Zhang, QM; Jiang, DQ	JOURNAL OF APPLIED ANALYSIS AND COMPUTATION	ANALYSIS OF AUTONOMOUS LOTKA-VOLTERRA SYSTEMS BY LEVY NOISE	The present paper deals with the problem of autonomous Lotka-Volterra systems by Levy noise. The essential mathematical features are analyzed with the help of the existence and uniqueness of the positive solution, the pth moment boundedness, asymptotic pathwise estimation, extinction, asymptotic stability and persistence by Lyapunov analysis methods. An example of three species predator-prey chai…	2021	NA	NA	NA	No-duplicate	YES	NO	NO	Romain Sordello	2023-11-01	NA	NA	NA	NA	NA	NA	NA	NA	NA	NA	NA	NA	NA	NA	NA
316	WOS CC	2023-10-16	10.1002/mma.6778	2-s2.0-85147112235	Bashkirtseva, I; Valenti, D; Spagnolo, B	MATHEMATICAL METHODS IN THE APPLIED SCIENCES	Analysis of ecological shifts in the two-age structured population model with Allee effect and environmental noise	We study noise-induced transformations in the two-age structured population model with the Allee effect and environmental fluctuations. In this bistable model, ecological shifts are associated mathematically with random transitions between basins of coexisting attractors. The following phenomena are revealed and studied: (i) noise-induced extinction, (ii) stochastic regeneration, and (iii) excite…	2021	NA	NA	NA	Duplicate:wos-scopus	NO:duplicate	NA	NA	NA	NA	NA	NA	NA	NA	NA	NA	NA	NA	NA	NA	NA	NA	NA	NA	NA
317	WOS CC	2023-10-16	NA	2-s2.0-85106630629	Wan, J; Zhao, ZB	FRESENIUS ENVIRONMENTAL BULLETIN	ANALYSIS OF LANDSCAPE PATTERN CHANGE AND ECOSYSTEM SERVICE VALUE OF URBAN GREEN SPACE - TAKING BEIDAIHE DISTRICT AS AN EXAMPLE	Urban green space are significant elements of the city, which brings us many free ecological products and benefits, such as absorbing CO2, releasing oxygen, releasing negative air ion, foliar dust-retention and so on. However, with the rapid development of urban-rural integration, to a certain extent, urban green space are threatened and destroyed by human factors, which leads to fragmentation of…	2020	NA	NA	NA	Duplicate:wos-scopus	NO:duplicate	NA	NA	NA	NA	NA	NA	NA	NA	NA	NA	NA	NA	NA	NA	NA	NA	NA	NA	NA
318	WOS CC	2023-10-16	10.2298/FIL2112135D	2-s2.0-85101957868	Das, A; Samanta, GP	FILOMAT	Analysis of Open-Water Plankton-Fish-Mussel System Under the Influence of Environmental Noises	In this article, we consider a mathematical model consisting of fish and mussel population in presence of plankton as common food source in marine ecosystem. The model is constructed considering all possible biological relationships among plankton (nutrient), fish and mussel. Nonconstant death rate is introduced for mussel population. To avoid ignoring any environmental factors, we consider some …	2021	NA	NA	NA	Duplicate:wos-scopus	NO:duplicate	NA	NA	NA	NA	NA	NA	NA	NA	NA	NA	NA	NA	NA	NA	NA	NA	NA	NA	NA
319	WOS CC	2023-10-16	10.3390/jmse9080914	2-s2.0-85126531043	Lee, TH; Lee, NU; Lee, DJ; Jung, BK	JOURNAL OF MARINE SCIENCE AND ENGINEERING	Analysis of Ship Noise Characteristics Generated According to Sailing Conditions of the G/T 1000-ton Stern Fishing Trawler	In this study, we conducted onboard noise measurement experiments under the conditions of anchoring, sailing, casting, and hauling to determine whether noise generated in the G/T 1000-ton fishing trawler triggers zone-specific effects upon vessel operation. It was shown that most accommodation areas of the trawler comfortably met the IMO acceptance criteria regardless of the sailing condition, bu…	2021	NA	NA	NA	Duplicate:wos-scopus	NO:duplicate	NA	NA	NA	NA	NA	NA	NA	NA	NA	NA	NA	NA	NA	NA	NA	NA	NA	NA	NA
320	WOS CC	2023-10-16	10.3390/ijgi10050292	2-s2.0-85165233152	Kucera, M; Dobesova, Z	ISPRS INTERNATIONAL JOURNAL OF GEO-INFORMATION	Analysis of the Degree of Threat to Railway Infrastructure by Falling Tree Vegetation	The article presents a method for determining and evaluating the threat to railway infrastructure from falling trees. The main objective was to identify the degree of threat according to three parameters: the height of tree stands, species composition, and vegetation health. Identification of the threat to individual railway sections would allow the creation of measures that could increase operat…	2021	NA	NA	NA	No-duplicate	YES	NO	Unclear	Romain Sordello	2023-11-01	NO	NO	Léa Terray	dec-23	NA	NA	NA	NA	NA	NA	NA	NA	NA	NA	NA
321	WOS CC	2023-10-16	10.34069/AI/2022.53.05.24	2-s2.0-85087758184	Erçin, Ç; Usluer, B	AMAZONIA INVESTIGA	Analysis of the effects of green wall usage on the user's in indoor spaces	Green walls are constructed by covering the interior or external wall plane of a structure with plants, assuring sustainability, and functioning as a barrier to environmental hazards. Those used on the inner wall of the building are called living walls, and those used on the outer walls are called green facades. According to some studies, there are four types of green wall construction techniques…	2022	NA	NA	NA	No-duplicate	YES	NO	NO	Romain Sordello	2023-11-01	NA	NA	NA	NA	NA	NA	NA	NA	NA	NA	NA	NA	NA	NA	NA
322	WOS CC	2023-10-16	NA	2-s2.0-85091955957	Du, HX; Li, ZZ	FRESENIUS ENVIRONMENTAL BULLETIN	ANALYSIS OF THE IMPACT OF THE ECOLOGICAL ENVIRONMENT ON THE RAILWAY CONSTRUCTION BASED ON ANALYTIC HIERARCHY PROCESS (AHP) AND PROBABILITY STATISTICS	Eco-environmental impact assessment is a process of comprehensively analysing the characteristics of the ecological environment and development and construction activities and their interaction. This article summarizes the current situation of the ecological environmental impact assessment of railway construction projects, points out its unreasonable points, and proposes new methods for assessmen…	2021	NA	NA	NA	No-duplicate	YES	NO	NO	Léa Terray	2023-11-01	NA	NA	NA	NA	NA	NA	NA	NA	NA	NA	NA	NA	NA	NA	NA
323	WOS CC	2023-10-16	10.3390/f12101316	2-s2.0-85138958587	Pawlat-Zawrzykraj, A; Oglecki, P; Podawca, K	FORESTS	Analysis of the Noise Pollution in the Bielanski Forest NATURA 2000 Area in Light of Existing Avifauna (Warsaw, Poland)	There is no doubt that the NATURA 2000 network has been one of the most relevant tools for nature protection. However, the designated areas within the borders of large cities are subjected to many threats. Traffic noise takes on a very important role in this subject, posing the question of whether NATURA 2000 areas should be located in urban areas strongly affected by noise pollution. This partic…	2021	NA	NA	NA	Duplicate:wos-scopus	NO:duplicate	NA	NA	NA	NA	NA	NA	NA	NA	NA	NA	NA	NA	NA	NA	NA	NA	NA	NA	NA
324	WOS CC	2023-10-16	10.1099/mgen.0.000429	2-s2.0-85100846560	Psomopoulos, FE; van Helden, J; Médigue, C; Chasapi, A; Ouzounis, CA	MICROBIAL GENOMICS	Ancestral state reconstruction of metabolic pathways across pangenome ensembles	As genome sequencing efforts are unveiling the genetic diversity of the biosphere with an unprecedented speed, there is a need to accurately describe the structural and functional properties of groups of extant species whose genomes have been sequenced, as well as their inferred ancestors, at any given taxonomic level of their phylogeny. Elaborate approaches for the reconstruction of ancestral st…	2020	NA	NA	NA	No-duplicate	YES	NO	NO	Léa Terray	2023-11-01	NA	NA	NA	NA	NA	NA	NA	NA	NA	NA	NA	NA	NA	NA	NA
325	WOS CC	2023-10-16	10.1016/j.marpolbul.2022.113921	2-s2.0-85096695798	Murchy, KA; Vagle, S; Juanes, F	MARINE POLLUTION BULLETIN	Anchored bulk carriers have substantial impacts on the underwater soundscape in Cowichan Bay, British Columbia	In recent decades shipping traffic has increased, leading to elevated underwater ambient noise levels. Research has been conducted on the noise generated by ships underway, however little is known about potential noise from ships at anchor. In coastal regions, commercial vessels can seek anchorages prior to entering port, leading to concern regarding the impacts on the soundscape and marine ecosy…	2022	NA	NA	NA	Duplicate:wos-scopus	NO:duplicate	NA	NA	NA	NA	NA	NA	NA	NA	NA	NA	NA	NA	NA	NA	NA	NA	NA	NA	NA
326	WOS CC	2023-10-16	10.1007/s11128-020-02867-3	2-s2.0-85148892667	Cai, RJ; Zhong, W; Zhou, L; Sheng, YB	QUANTUM INFORMATION PROCESSING	Ancilla-assisted frequency estimation under phase covariant noises with Greenberger-Horne-Zeilinger states	It has been demonstrated that the optimal sensitivity achievable with Greenberger-Horne-Zeilinger states is the same as that with uncorrelated probes in the frequency estimation in the presence of uncorrelated Markovian dephasing [Huelga et al. Phys Rev Lett 79: 3865 (1997)]. Here, we extend this issue by examining the optimal frequency sensitivities achievable by the use of ancilla-assisted stra…	2020	NA	NA	NA	Duplicate:wos-scopus	NO:duplicate	NA	NA	NA	NA	NA	NA	NA	NA	NA	NA	NA	NA	NA	NA	NA	NA	NA	NA	NA
327	WOS CC	2023-10-16	10.3390/ani11092670	2-s2.0-85115350189	Snowdon, CT	ANIMALS	Animal Signals, Music and Emotional Well-Being	Simple Summary Animal signals can convey information about the animal's state, but these signals can also be used to influence the behavior of others through emotional contagion. Music can influence the emotional state of human listeners and has also been used therapeutically with a variety of captive species including pets. However, the successful use of music to influence the well-being of anim…	2021	NA	NA	NA	Duplicate:wos-OP	YES	NO	Unclear	Romain Sordello	2023-11-01	NO	NO	Léa Terray	dec-23	NA	NA	NA	NA	NA	NA	NA	NA	NA	NA	NA
328	WOS CC	2023-10-16	10.3390/app10238578	2-s2.0-85102770244	Nanni, L; Brahnam, S; Lumini, A; Maguolo, G	APPLIED SCIENCES-BASEL	Animal Sound Classification Using Dissimilarity Spaces	The classifier system proposed in this work combines the dissimilarity spaces produced by a set of Siamese neural networks (SNNs) designed using four different backbones with different clustering techniques for training SVMs for automated animal audio classification. The system is evaluated on two animal audio datasets: one for cat and another for bird vocalizations. The proposed approach uses cl…	2020	NA	NA	NA	Duplicate:wos-scopus	NO:duplicate	NA	NA	NA	NA	NA	NA	NA	NA	NA	NA	NA	NA	NA	NA	NA	NA	NA	NA	NA
329	WOS CC	2023-10-16	10.3837/tiis.2020.08.013	2-s2.0-85096039375	Kim, CI; Cho, Y; Jung, S; Rew, J; Hwang, E	KSII TRANSACTIONS ON INTERNET AND INFORMATION SYSTEMS	Animal Sounds Classification Scheme Based on Multi-Feature Network with Mixed Datasets	In recent years, as the environment has become an important issue in dealing with food, energy, and urban development, diverse environment-related applications such as environmental monitoring and ecosystem management have emerged. In such applications, automatic classification of animals using video or sound is very useful in terms of cost and convenience. So far, many works have been done for a…	2020	NA	NA	NA	Duplicate:wos-scopus	NO:duplicate	NA	NA	NA	NA	NA	NA	NA	NA	NA	NA	NA	NA	NA	NA	NA	NA	NA	NA	NA
330	WOS CC	2023-10-16	10.1016/j.ecoinf.2020.101063	2-s2.0-85089133162	Ahmed, A; Yousif, H; Kays, R; He, ZH	ECOLOGICAL INFORMATICS	Animal species classification using deep neural networks with noise labels	In this paper, we developed a robust learning method for animal classification from camera-trap images collected in highly cluttered natural scenes and annotated with noisy labels. We proposed two different network structures with and without clean samples to handle noisy labels. We use k-means clustering to divide the training samples into groups with different characteristics, which are then us…	2020	NA	NA	NA	Duplicate:wos-scopus	NO:duplicate	NA	NA	NA	NA	NA	NA	NA	NA	NA	NA	NA	NA	NA	NA	NA	NA	NA	NA	NA
331	WOS CC	2023-10-16	10.1080/10412573.2021.2020991	2-s2.0-85116512777	Lewis, L	EXEMPLARIA-MEDIEVAL EARLY MODERN THEORY	Animal Umwelt and Sound Milieus in the Middle English Physiologus	The Middle English Physiologus features three different nonhuman animals - the lion, the mermaid, and the elephant - whose vocalized sounds resonate on literal and figurative levels. The networks of relationality that ascribe agency to these beings through the representation of sonic phenomena are complex in ways that exceed the conceptual boundaries of a textual soundscape. Drawing on recent stu…	2022	NA	NA	NA	Duplicate:wos-scopus	NO:duplicate	NA	NA	NA	NA	NA	NA	NA	NA	NA	NA	NA	NA	NA	NA	NA	NA	NA	NA	NA
332	WOS CC	2023-10-16	10.1007/s12304-020-09389-6	2-s2.0-85153233317	Blanc, N	BIOSEMIOTICS	Animals in the Midst of Cities	Our hypothesis is that ecological transformation involves socio-environmental communities formed through joint action on a material environment, which can be set as a conjonction of practices between senses and meanings - giving birth to landscapes, life environments and matter of all kinds - analyzed in the context of solidarities - as well as conflicts of territoriality, in which human collecti…	2020	NA	NA	NA	Duplicate:wos-scopus	NO:duplicate	NA	NA	NA	NA	NA	NA	NA	NA	NA	NA	NA	NA	NA	NA	NA	NA	NA	NA	NA
333	WOS CC	2023-10-16	10.1111/1440-1703.12339	2-s2.0-85109517099	Hirayama, K; Mizo, K; Tatsuno, M; Yoshikawa, M; Tachikawa, C	ECOLOGICAL RESEARCH	Annual variability in the sound acorn production of Quercus serrata is regulated by a seed-predatory weevil in western Japan	In plants, processes from flowering to seed maturation are influenced by various factors, including weather conditions, resource supply, and damage inflicted by seed predators, that collectively contribute to annual variability in seed production. To identify the important factors associated with sound acorn production in Quercus serrata, from 2014 to 2020, we investigated the demographic process…	2022	NA	NA	NA	Duplicate:wos-scopus	NO:duplicate	NA	NA	NA	NA	NA	NA	NA	NA	NA	NA	NA	NA	NA	NA	NA	NA	NA	NA	NA
334	WOS CC	2023-10-16	10.1103/PhysRevE.102.012217	2-s2.0-85141736091	Alexandrov, DV; Bashkirtseva, IA; Ryashko, LB	PHYSICAL REVIEW E	Anomalous climate dynamics induced by multiplicative and additive noises	Anomalous behavior of a nonlinear climate-vegetation model governed by the multiplicative and additive noises is revealed on the basis of stochastic sensitivity analysis. A specific feature of this model is the bistability with the coexistence of snowball equilibrium and warm attractor in the form of equilibrium or cycle. It is found that multiplicative and additive noises shift probabilistic dis…	2020	NA	NA	NA	No-duplicate	YES	NO	NO	Romain Sordello	2023-11-01	NA	NA	NA	NA	NA	NA	NA	NA	NA	NA	NA	NA	NA	NA	NA
335	WOS CC	2023-10-16	10.1017/S0959270922000454	2-s2.0-85125765796	Seo, HM; Kim, YJ; Lee, EJ; Lee, SG; Lee, WS; Choi, CY	BIRD CONSERVATION INTERNATIONAL	Another emerging threat to birds: avian mortality estimates from roadside transparent noise barrier collisions in South Korea	Birds in flight are prone to collide with various transparent or reflective structures. While bird-window collision has been recognised as a critical conservation issue, collision with other transparent structures has been less understood. Noise barriers made of transparent materials are considered critical hazards for birds; however, little is known about the bird mortality they cause. We conduc…	2023	NA	NA	NA	Duplicate:wos-scopus	NO:duplicate	NA	NA	NA	NA	NA	NA	NA	NA	NA	NA	NA	NA	NA	NA	NA	NA	NA	NA	NA
336	WOS CC	2023-10-16	10.3389/fevo.2022.833129	WOS:000773088800001	Perkins, SE; Shilling, F; Collinson, W	FRONTIERS IN ECOLOGY AND EVOLUTION	Anthropause Opportunities: Experimental Perturbation of Road Traffic and the Potential Effects on Wildlife	The SARS-CoV-2 pandemic severely reduced many human activities. So pronounced was the change, it has given rise to the term anthropause: the considerable alteration of modern human activities. Among these was surface transportation, with prolonged traffic reductions, in excess, of 50% in many countries. Roads and traffic are responsible for functionally fragmenting ecosystems, wildlife population…	2022	English	Journal article	Review	No-duplicate	YES	NO	YES	Romain Sordello	2023-11-01	NO	Unclear	Léa Terray	dec-23	YES	Perkins et al - 2022 - Frontiers in Ecology and Evolution - DESYBEL.pdf	NO	YES	E: Reduction of traffic volume and noise during covid	NA	NA	YES:review-metanalysis	DOC CONTENT	Léa Terray	2024-02-07
337	WOS CC	2023-10-16	10.3389/fmars.2023.1050148	2-s2.0-85089939692	Moyano, MPS; Ceraulo, M; Luppi, T; Gavio, MA; Buscaino, G	FRONTIERS IN MARINE SCIENCE	Anthropogenic and biological sound effects on the maternal care behavior of a key crab species	IntroductionMaternal care in marine decapods involves eggs caring in the brood compartment until the larvae hatch. This behavior mainly allows embryo mass oxygen supply, ensuring healthy embryonic development. The present study aimed to analyze the effect of different sound sources (anthropogenic and biologic) and their temporal patterns (low and high rate: 1 min of the sound stimulus + 5 min of …	2023	NA	NA	NA	Duplicate:wos-scopus	NO:duplicate	NA	NA	NA	NA	NA	NA	NA	NA	NA	NA	NA	NA	NA	NA	NA	NA	NA	NA	NA
338	WOS CC	2023-10-16	10.1007/s10641-020-01005-3	2-s2.0-85147891799	Gendron, G; Tremblay, R; Jolivet, A; Olivier, F; Chauvaud, L; Winkler, G; Audet, C	ENVIRONMENTAL BIOLOGY OF FISHES	Anthropogenic boat noise reduces feeding success in winter flounder larvae (Pseudopleuronectes americanus)	The aim of this study was to explore an emerging discipline addressing the impact of anthropogenic noise on larval stages of marine organisms. We assessed the influence of boat noise on the feeding behaviour of the pelagic larvae of winter flounder (Pseudopleuronectes americanus, Walbaum, 1792). The hypothesis was that boat noise influences the feeding behaviour ofP. americanusflounder larvae ind…	2020	NA	NA	NA	Duplicate:gs-wos	YES	NO	NO	Léa Terray	2023-11-01	NA	NA	NA	NA	NA	NA	NA	NA	NA	NA	NA	NA	NA	NA	NA
339	WOS CC	2023-10-16	10.1111/gcb.16367	2-s2.0-85102842178	Liu, G; Kingsford, RT; Callaghan, CT; Rowley, JJL	GLOBAL CHANGE BIOLOGY	Anthropogenic habitat modification alters calling phenology of frogs	Anthropogenic habitat modification significantly challenges biodiversity. With its intensification, understanding species' capacity to adapt is critical for conservation planning. However, little is known about whether and how different species are responding, particularly among frogs. We used a continental-scale citizen science dataset of >226,000 audio recordings of 42 Australian frog species t…	2022	NA	NA	NA	No-duplicate	YES	NO	YES	Léa Terray	2023-11-01	NO	NO	Sylvie Vanpeene	dec-23	NA	NA	NA	NA	NA	NA	NA	NA	NA	NA	NA
340	WOS CC	2023-10-16	10.3389/fevo.2022.752665	2-s2.0-85089911028	Cory-Toussaint, D; Taylor, PJ	FRONTIERS IN ECOLOGY AND EVOLUTION	Anthropogenic Light, Noise, and Vegetation Cover Differentially Impact Different Foraging Guilds of Bat on an Opencast Mine in South Africa	Bats are known to be sensitive to changes in their environment. The impact of natural vegetation cover, artificial light intensity and noise (dBA) were investigated on the bat community on the opencast Venetia diamond mine using mixed-effects models. Clutter-feeding bats were virtually absent compared to surrounding natural habitats, suggesting the negative impact of vegetation removal and/or lig…	2022	NA	NA	NA	Duplicate:wos-scopus	NO:duplicate	NA	NA	NA	NA	NA	NA	NA	NA	NA	NA	NA	NA	NA	NA	NA	NA	NA	NA	NA
341	WOS CC	2023-10-16	10.1016/j.cois.2021.06.005	2-s2.0-85147451588	Classen-Rodríguez, L; Tinghitella, R; Fowler-Finn, K	CURRENT OPINION IN INSECT SCIENCE	Anthropogenic noise affects insect and arachnid behavior, thus changing interactions within and between species	Urbanization and the by-product pollutants of anthropogenic activity pose unique threats to arthropods by altering their sensory environments. Sounds generated by human activities, like construction and road traffic, can oversaturate or interfere with biotic acoustic cues that regulate important ecological processes, such as trophic interactions and the coordination of mating. Here, we review rec…	2021	NA	NA	NA	Duplicate:wos-scopus	NO:duplicate	NA	NA	NA	NA	NA	NA	NA	NA	NA	NA	NA	NA	NA	NA	NA	NA	NA	NA	NA
342	WOS CC	2023-10-16	10.1093/beheco/arab015	2-s2.0-85132174515	Pandit, MM; Eapen, J; Pineda-Sabillon, G; Caulfield, ME; Moreno, A; Wilhelm, J; Ruyle, JE; Bridge, ES; Proppe, DS	BEHAVIORAL ECOLOGY	Anthropogenic noise alters parental behavior and nestling developmental patterns, but not fledging condition	Anthropogenic noise is a ubiquitous feature of the American landscape, and is a known stressor for many bird species, leading to negative effects in behavior, physiology, reproduction, and ultimately fitness. While a number of studies have examined how anthropogenic noise affects avian fitness, there are few that simultaneously examine how anthropogenic noise impacts the relationship between pare…	2021	NA	NA	NA	Duplicate:wos-scopus	NO:duplicate	NA	NA	NA	NA	NA	NA	NA	NA	NA	NA	NA	NA	NA	NA	NA	NA	NA	NA	NA
343	WOS CC	2023-10-16	10.1016/j.anbehav.2022.05.001	2-s2.0-85125974881	Tilgar, V; Hein, K; Viigipuu, R	ANIMAL BEHAVIOUR	Anthropogenic noise alters the perception of a predator in a local community of great tits	Anthropogenic noise is increasing at an alarming rate in urban as well as rural ecosystems and detrimental effects have been reported on many animals relying on acoustic communication. Little is known regarding the impact of different types of noise on community level predator perception and breeding behaviour. Here, we presented a predator model alone or a predator combined with a specific noise…	2022	NA	NA	NA	Duplicate:wos-scopus	NO:duplicate	NA	NA	NA	NA	NA	NA	NA	NA	NA	NA	NA	NA	NA	NA	NA	NA	NA	NA	NA
344	WOS CC	2023-10-16	10.1007/s11252-021-01092-9	2-s2.0-85135416040	Sementili-Cardoso, G; Donatelli, RJ	URBAN ECOSYSTEMS	Anthropogenic noise and atmospheric absorption of sound induce amplitude shifts in the songs of Southern House Wren (Troglodytes aedon musculus)	Birdsong is an important feature that mediates several aspects of bird reproduction, such as mate choice, territory defense, and individual recognition. Any factor that impairs vocal transmission through the environment may also impair conspecific recognition and thus reduce the effectiveness of reproduction. In this scenario, birds inhabiting urban environments might be subject to different sele…	2021	NA	NA	NA	Duplicate:wos-scopus	NO:duplicate	NA	NA	NA	NA	NA	NA	NA	NA	NA	NA	NA	NA	NA	NA	NA	NA	NA	NA	NA
345	WOS CC	2023-10-16	10.1016/j.marenvres.2020.105002	2-s2.0-85172384502	Pieretti, N; Lo Martire, M; Corinaldesi, C; Musco, L; Dell'Anno, A; Danovaro, R	MARINE ENVIRONMENTAL RESEARCH	Anthropogenic noise and biological sounds in a heavily industrialized coastal area (Gulf of Naples, Mediterranean Sea)	Underwater noise is one of the most widespread threats to the world oceans. Its negative impact on fauna is nowadays well established, but baseline data to be used in management and monitoring programs are still largely lacking. In particular, the acoustic assessment of human-impacted marine coastal areas provides complementary information on the health status of marine ecosystems. The objective …	2020	NA	NA	NA	Duplicate:wos-scopus	NO:duplicate	NA	NA	NA	NA	NA	NA	NA	NA	NA	NA	NA	NA	NA	NA	NA	NA	NA	NA	NA
346	WOS CC	2023-10-16	10.1093/beheco/arac077	2-s2.0-85152953614	Cronin, AD; Smit, JAH; Halfwerk, W; Candolin, U	BEHAVIORAL ECOLOGY	Anthropogenic noise and light alter temporal but not spatial breeding behavior in a wild frog	Increasing urbanization has led to large-scale land-use changes, exposing persistent populations to drastically altered environments. Sensory pollutants, including low-frequency anthropogenic noise and artificial light at night (ALAN), are typically associated with urban environments and known to impact animal populations in a variety of ways. Both ALAN and anthropogenic noise can alter behaviora…	2022	NA	NA	NA	Duplicate:wos-scopus	NO:duplicate	NA	NA	NA	NA	NA	NA	NA	NA	NA	NA	NA	NA	NA	NA	NA	NA	NA	NA	NA
347	WOS CC	2023-10-16	10.1016/j.envpol.2022.120426	2-s2.0-85096776065	Grunst, AS; Grunst, ML; Raap, T; Pinxten, R; Eens, M	ENVIRONMENTAL POLLUTION	Anthropogenic noise and light pollution additively affect sleep behaviour in free-living birds in sex- and season-dependent fashions	Rapid anthropogenic transformation of environments exposes organisms to diverse disturbance factors, including anthropogenic noise pollution and artificial light at night (ALAN). These sensory pollutants interfere with acquisition of, and response to, environmental cues and can be perceived as stressors. Noise pollution and ALAN are often experienced simultaneously, and are thus likely to jointly…	2023	NA	NA	NA	Duplicate:wos-scopus	NO:duplicate	NA	NA	NA	NA	NA	NA	NA	NA	NA	NA	NA	NA	NA	NA	NA	NA	NA	NA	NA
348	WOS CC	2023-10-16	10.7717/peerj.15297	2-s2.0-85123786477	Petric, R; Kalcounis-Rueppell, M	PEERJ	Anthropogenic noise decreases activity and calling behavior in wild mice	Background. Animals rely on sound to mediate a myriad of daily activities, and anthropogenic noise is a pollutant that alters the natural soundscape within which they are active. As human infrastructure expands, broadband anthropogenic noise increases, which can affect behaviors of free-living nocturnal animals. Mice are nocturnal animals that produce ultrasonic calls as part of their behavioral …	2023	NA	NA	NA	Duplicate:wos-scopus	NO:duplicate	NA	NA	NA	NA	NA	NA	NA	NA	NA	NA	NA	NA	NA	NA	NA	NA	NA	NA	NA
349	WOS CC	2023-10-16	10.1111/jfb.15397	2-s2.0-85114741024	Rojas, E; Prosnier, L; Pradeau, A; Boyer, N; Mdoc, V	JOURNAL OF FISH BIOLOGY	Anthropogenic noise does not strengthen multiple-predator effects in a freshwater invasive fish	Anthropogenic noise has the potential to alter community dynamics by modifying the strength of nested ecological interactions such as predation. Direct effects of noise on per capita predation rates have received much attention but the context in which predation occurs is often oversimplified. For instance, many animals interact with conspecifics while foraging and these nontrophic interactions c…	2023	NA	NA	NA	Duplicate:wos-scopus	NO:duplicate	NA	NA	NA	NA	NA	NA	NA	NA	NA	NA	NA	NA	NA	NA	NA	NA	NA	NA	NA
350	WOS CC	2023-10-16	10.3389/fevo.2023.1149097	2-s2.0-85163934776	Kleist, NJ; Fristrup, KM; Buxton, RT; McKenna, MF; Job, JR; Angeloni, LM; Crooks, K; Wittemyer, G	FRONTIERS IN ECOLOGY AND EVOLUTION	Anthropogenic noise events perturb acoustic communication networks	Anthropogenic noise sources impact ecological processes by altering wildlife behavior and interactions with cascading impacts on community structure. The distribution and magnitude of such noise has grown exponentially over the past century, and now inundates even remote areas. Here we investigate biological responses to prolific, anthropogenic noise sources associated with the physical presence …	2023	NA	NA	NA	Duplicate:wos-scopus	NO:duplicate	NA	NA	NA	NA	NA	NA	NA	NA	NA	NA	NA	NA	NA	NA	NA	NA	NA	NA	NA
351	WOS CC	2023-10-16	10.1016/j.cub.2022.12.063	2-s2.0-85105833618	Sorensen, PM; Haddock, A; Guarino, E; Jaakkola, K; McMullen, C; Jensen, FH; Tyack, PL; King, SL	CURRENT BIOLOGY	Anthropogenic noise impairs cooperation in bottlenose dolphins	Understanding the impact of human disturbance on wildlife populations is of societal importance,1 with anthropogenic noise known to impact a range of taxa, including mammals,2 birds,3 fish,4 and invertebrates.5 While animals are known to use acoustic and other behavioral mechanisms to compensate for increasing noise at the individual level, our understanding of how noise impacts social animals wo…	2023	NA	NA	NA	Duplicate:wos-scopus	NO:duplicate	NA	NA	NA	NA	NA	NA	NA	NA	NA	NA	NA	NA	NA	NA	NA	NA	NA	NA	NA
352	WOS CC	2023-10-16	10.1098/rspb.2019.2951	2-s2.0-85152707387	Halfwerk, W; van Oers, K	PROCEEDINGS OF THE ROYAL SOCIETY B-BIOLOGICAL SCIENCES	Anthropogenic noise impairs foraging for cryptic prey via cross-sensory interference	Anthropogenic noise levels are globally rising with profound impacts on ecosystems and the species that live in them. Masking or distraction by noise can interfere with relevant sounds and thereby impact ecological interactions between individuals of the same or different species. Predator-prey dynamics are particularly likely to be influenced by rising noise levels, with important population- an…	2020	NA	NA	NA	Duplicate:wos-scopus	NO:duplicate	NA	NA	NA	NA	NA	NA	NA	NA	NA	NA	NA	NA	NA	NA	NA	NA	NA	NA	NA
353	WOS CC	2023-10-16	10.1016/j.marpolbul.2020.111648	2-s2.0-85087665785	Bittencourt, L; Barbosa, M; Bisi, TL; Lailson-Brito, J; Azevedo, AF	MARINE POLLUTION BULLETIN	Anthropogenic noise influences on marine soundscape variability across coastal areas	Acoustic data was collected across 15 sites distributed through the coastal area of Rio de Janeiro, Brazil, en-compassing regions of different natural characteristics. Noise levels and the acoustic complexity index were calculated. Quantity and composition of anthropogenic sound sources varied across recording sites, with at least one type of sound source being registered in each location. A clus…	2020	NA	NA	NA	No-duplicate	YES	NO	YES	Léa Terray	2023-11-01	YES	NO	Léa Terray|Sylvie Vanpeene	dec-23	NA	NA	NA	NA	NA	NA	NA	NA	NA	NA	NA
354	WOS CC	2023-10-16	10.1093/cz/zoad019	WOS:000996718300001	Matyjasiak, P; Chacinska, P; Ksiazka, P	CURRENT ZOOLOGY	Anthropogenic noise interacts with the predation risk assessment in a free-ranging bird	Anthropogenic noise can affect a number of behavioral, physiological, and ecological aspects of animals from major taxonomic groups, raising serious conservation concerns. For example, noise pollution impacts communicative behavior and perception of signals, movements and distribution, as well as predator-prey interactions, such as hunting success or predator detection and predation risk assessme…	2023	English	Journal article	Study	Duplicate:gs-wos	YES	NO	YES	Romain Sordello	2023-11-01	NO	YES	Léa Terray	dec-23	YES	Matyjasiak et al - 2023 - Current Zoology - DESYBEL.pdf	NO	YES	P=Bird E=tractor noise C=control/treatment O=Flight initiation distance	Controlled exposure	Sound level meter	YES	NA	Guillaume Dutilleux	2024-02-13
355	WOS CC	2023-10-16	10.1016/j.envpol.2020.114032	2-s2.0-85087531111	Grunst, ML; Grunst, AS; Pinxten, R; Eens, M	ENVIRONMENTAL POLLUTION	Anthropogenic noise is associated with telomere length and carotenoid-based coloration in free-living nestling songbirds	Growing evidence suggests that anthropogenic noise has deleterious effects on the behavior and physiology of free-living animals. These effects may be particularly pronounced early in life, when developmental trajectories are sensitive to stressors, yet studies investigating developmental effects of noise exposure in free-living populations remain scarce. To elucidate the effects of noise exposur…	2020	NA	NA	NA	Duplicate:wos-scopus	NO:duplicate	NA	NA	NA	NA	NA	NA	NA	NA	NA	NA	NA	NA	NA	NA	NA	NA	NA	NA	NA
356	WOS CC	2023-10-16	10.1371/journal.pone.0276889	2-s2.0-85096919231	Rising, K; Hardege, J; Tregenza, T; Stevens, M	PLOS ONE	Anthropogenic noise may impair the mating behaviour of the Shore Crab Carcinus Maenas	Anthropogenic noise is a recent addition to the list of human-made threats to the environment, with potential and established negative impacts on a wide range of animals. Despite their economic and ecological significance, few studies have considered the impact of anthropogenic noise on crustaceans, though past studies have shown that it can cause significant effects to crustacean physiology, ana…	2022	NA	NA	NA	Duplicate:wos-scopus	NO:duplicate	NA	NA	NA	NA	NA	NA	NA	NA	NA	NA	NA	NA	NA	NA	NA	NA	NA	NA	NA
357	WOS CC	2023-10-16	NA	2-s2.0-85093851843	Duarte, R; Spadoni, G; Soares, C; Jesus, SM	OCEANS 2021: SAN DIEGO - PORTO	Anthropogenic noise prediction for light seismic surveys off the SW coast of Portugal	Marine seismic sources use extremely powerful sound pulses to penetrate the ocean bottom, which in consequence may be harmful for numerous marine species in the surrounding area. During the last decade the Portuguese Government has granted rights for oil and gas exploration in several offshore slots along the SW coast. In contrast to what happens in deep water seismic surveying, which is well stu…	2021	NA	NA	NA	Duplicate:wos-scopus	NO:duplicate	NA	NA	NA	NA	NA	NA	NA	NA	NA	NA	NA	NA	NA	NA	NA	NA	NA	NA	NA
358	WOS CC	2023-10-16	10.1111/jav.02341	2-s2.0-85107233137	Merrall, ES; Evans, KL	JOURNAL OF AVIAN BIOLOGY	Anthropogenic noise reduces avian feeding efficiency and increases vigilance along an urban-rural gradient regardless of species' tolerances to urbanisation	Anthropogenic noise can adversely impact urban bird populations by interfering with vocal communication. Less research has addressed if anthropogenic noise masks the adventitious sounds that birds use to aid predator detection, which may lead to increased vigilance and reduced feeding efficiency. We test this hypothesis using a controlled playback experiment along an urban-rural gradient in Sheff…	2020	NA	NA	NA	Duplicate:wos-scopus	NO:duplicate	NA	NA	NA	NA	NA	NA	NA	NA	NA	NA	NA	NA	NA	NA	NA	NA	NA	NA	NA
359	WOS CC	2023-10-16	10.1007/s00265-020-02868-3	2-s2.0-85128471665	Bowen, AE; Gurule-Small, GA; Tinghitella, RM	BEHAVIORAL ECOLOGY AND SOCIOBIOLOGY	Anthropogenic noise reduces male reproductive investment in an acoustically signaling insect	Rapidly changing environments impose novel selection pressures on organisms, and sometimes adaptive phenotypic plasticity allows organisms to survive and reproduce in the face of environmental change. However, plastic responses can also be maladaptive. In this study, we investigate whether male reproductive investment responds plastically to varied experience with traffic noise. We exposed male c…	2020	NA	NA	NA	Duplicate:wos-scopus	NO:duplicate	NA	NA	NA	NA	NA	NA	NA	NA	NA	NA	NA	NA	NA	NA	NA	NA	NA	NA	NA
360	WOS CC	2023-10-16	10.1007/s00265-022-03169-7	2-s2.0-85132983270	Bowen, AE; Gurule-Small, GA; Tinghitella, RM	BEHAVIORAL ECOLOGY AND SOCIOBIOLOGY	Anthropogenic noise reduces male reproductive investment in an acoustically signaling insect (vol 74, 103, 2020)	0_no-abstract	2022	NA	NA	NA	Duplicate:intra-wos	NO:duplicate	NA	NA	NA	NA	NA	NA	NA	NA	NA	NA	NA	NA	NA	NA	NA	NA	NA	NA	NA
361	WOS CC	2023-10-16	10.1111/jav.02846	2-s2.0-85117323109	Diniz, P; Duca, C	JOURNAL OF AVIAN BIOLOGY	Anthropogenic noise, song, and territorial aggression in southern house wrens	Anthropogenic noise constrains the transmission of birdsong and alters the behavior of receivers. Many birds adjust their acoustic signals to minimize the interference of anthropogenic noise on signal transmission. Birds may also change their acoustic signals to exchange information during aggressive interactions. However, it is unclear how birds deal with a potential trade-off between adjusting …	2021	NA	NA	NA	Duplicate:wos-scopus	NO:duplicate	NA	NA	NA	NA	NA	NA	NA	NA	NA	NA	NA	NA	NA	NA	NA	NA	NA	NA	NA
362	WOS CC	2023-10-16	10.3389/fmars.2021.606736	2-s2.0-85082926751	Yang, WC; Chen, CF; Chuah, YC; Zhuang, CR; Chen, IH; Mooney, TA; Stott, J; Blanchard, M; Jen, IF; Chou, LS	FRONTIERS IN MARINE SCIENCE	Anthropogenic Sound Exposure-Induced Stress in Captive Dolphins and Implications for Cetacean Health	Many cetaceans are exposed to increasing pressure caused by anthropogenic activities in their marine environment. Anthropogenic sound has been recognized as a possible stressor for cetaceans that may have impacts on health. However, the relationship between stress, hormones, and cytokines secretion in cetaceans is complex and not fully understood. Moreover, the effects of stress are often inconsi…	2021	NA	NA	NA	No-duplicate	YES	NO	NO	Léa Terray	2023-11-01	NA	NA	NA	NA	NA	NA	NA	NA	NA	NA	NA	NA	NA	NA	NA
363	WOS CC	2023-10-16	10.18785/gcr.3201.02	2-s2.0-85128205454	White, KN; Edwards, C; Ambrosio, LJ	GULF AND CARIBBEAN RESEARCH	ANTHROPOGENIC SOUND IN THE SEA: ARE ASCIDIANS AFFECTED?	Sound pollution in the marine environment has been increasing largely due to anthropogenic sources such as vessel traffic, coastal development, fossil fuel extraction, and military exercises. Studies determining the effects of anthropogenic sound on marine organisms have mostly focused on vertebrates, namely fish and marine mammals; however, less research has been done to study the effects of sou…	2021	NA	NA	NA	Duplicate:wos-scopus	NO:duplicate	NA	NA	NA	NA	NA	NA	NA	NA	NA	NA	NA	NA	NA	NA	NA	NA	NA	NA	NA
364	WOS CC	2023-10-16	10.3354/meps14100	2-s2.0-85166259682	Mickle, MF; Pieniazek, R; Stasso, JJ; Higgs, DM	MARINE ECOLOGY PROGRESS SERIES	Anthropogenic sounds induce escape behaviour in southern stingrays Hypanus americanus	Elasmobranchs are an important component of the marine ecosystem that face obvious anthropogenic threats through habitat degradation and overfishing, but the impact of anthropogenic sounds on these animals is less obvious and remains unclear. Using a Y-maze behavioural set-up with sound presentation on one side of the pen, we exposed southern stingrays Hypanus americanus to 4 types of anthropogen…	2022	NA	NA	NA	Duplicate:wos-scopus	NO:duplicate	NA	NA	NA	NA	NA	NA	NA	NA	NA	NA	NA	NA	NA	NA	NA	NA	NA	NA	NA
365	WOS CC	2023-10-16	10.1016/j.envpol.2021.117148	2-s2.0-85083997448	Aimon, C; Simpson, SD; Hazelwood, RA; Bruintjes, R; Urbina, MA	ENVIRONMENTAL POLLUTION	Anthropogenic underwater vibrations are sensed and stressful for the shore crab Carcinus maenas	Acoustic pollution in aquatic environments has increased with adverse effects on many aquatic organ-isms. However, little work has been done considering the effects of the vibratory component of acoustic stimuli, which can be transmitted in the substrate and propagated into the aquatic medium. Benthic marine organisms, including many invertebrates, are capable of sensing seabed vibration, yet the…	2021	NA	NA	NA	Duplicate:wos-scopus	NO:duplicate	NA	NA	NA	NA	NA	NA	NA	NA	NA	NA	NA	NA	NA	NA	NA	NA	NA	NA	NA
366	WOS CC	2023-10-16	10.1016/j.atmosenv.2023.119583	2-s2.0-85172709667	Ring, AM; Dickerson, RR; Sebol, AE; Ren, XR; Benish, SE; Salawitch, RJ; Galasyn, A; Miller, PJ; Canty, TP	ATMOSPHERIC ENVIRONMENT	Anthropogenic VOCs in the Long Island Sound, NY Airshed and their role in ozone production	Cities like New York and areas downwind have poor air quality due to pollution generated by human activity. Ozone (O-3), a harmful pollutant, is produced in the atmosphere from photochemical reactions involving volatile organic compounds (VOCs) and nitrogen oxides (NOx). Aircraft measurements of VOCs obtained during an O3 event in May 2017 over the New York City metropolitan area, Long Island Sou…	2023	NA	NA	NA	Duplicate:wos-scopus	NO:duplicate	NA	NA	NA	NA	NA	NA	NA	NA	NA	NA	NA	NA	NA	NA	NA	NA	NA	NA	NA
367	WOS CC	2023-10-16	10.1111/brv.12772	2-s2.0-85089487775	Fisher, DN; Kilgour, RJ; Siracusa, ER; Foote, JR; Hobson, EA; Montiglio, PO; Saltz, JB; Wey, TW; Wice, EW	BIOLOGICAL REVIEWS	Anticipated effects of abiotic environmental change on intraspecific social interactions	Social interactions are ubiquitous across the animal kingdom. A variety of ecological and evolutionary processes are dependent on social interactions, such as movement, disease spread, information transmission, and density-dependent reproduction and survival. Social interactions, like any behaviour, are context dependent, varying with environmental conditions. Currently, environments are changing…	2021	NA	NA	NA	Duplicate:wos-OP	YES	NO	Unclear	Léa Terray	2023-11-01	NO	NO	Léa Terray	dec-23	NA	NA	NA	NA	NA	NA	NA	NA	NA	NA	NA
368	WOS CC	2023-10-16	10.1109/TIP.2021.3055617	2-s2.0-85160785308	Ding, YF; Ma, ZY; Wen, SG; Xie, JY; Chang, DL; Si, ZW; Wu, M; Ling, HB	IEEE TRANSACTIONS ON IMAGE PROCESSING	AP-CNN: Weakly Supervised Attention Pyramid Convolutional Neural Network for Fine-Grained Visual Classification	Classifying the sub-categories of an object from the same super-category (e.g., bird species and cars) in fine-grained visual classification (FGVC) highly relies on discriminative feature representation and accurate region localization. Existing approaches mainly focus on distilling information from high-level features. In this article, by contrast, we show that by integrating low-level informati…	2021	NA	NA	NA	Duplicate:wos-scopus	NO:duplicate	NA	NA	NA	NA	NA	NA	NA	NA	NA	NA	NA	NA	NA	NA	NA	NA	NA	NA	NA
369	WOS CC	2023-10-16	10.1016/j.fishres.2020.105589	2-s2.0-85123081799	Becker, A; Taylor, M; McLeod, J; Lowry, M	FISHERIES RESEARCH	Application of a long-range camera to monitor fishing effort on an offshore artificial reef	A land-based long-range camera was developed and tested at an artificial reef site in south-east (SE) Australia to monitor levels of recreational fishing effort across a range of 9 km. The camera had 50x magnification and was operated remotely through a 4 G-LTE network, including the ability to focus and program time intervals between images. The camera was powered by a 12 V system charged throug…	2020	NA	NA	NA	No-duplicate	YES	NO	NO	Léa Terray	2023-11-01	NA	NA	NA	NA	NA	NA	NA	NA	NA	NA	NA	NA	NA	NA	NA
370	WOS CC	2023-10-16	10.1016/j.marpol.2021.104786	2-s2.0-85145202523	Verling, E; Ricós, RM; Bou-Cabo, M; Lara, G; Garagouni, M; Brignon, JM; O'Higgins, T	MARINE POLICY	Application of a risk-based approach to continuous underwater noise at local and subregional scales for the Marine Strategy Framework Directive	The Marine Strategy Framework Directive's (MSFD) goal of achieving Good Environmental Status (GES) in European waters presents Member States (MS) with a significant challenge in measurement and monitoring of a suite of descriptors of GES, some of which are poorly understood. To address the burden for MSs of monitoring and measuring environmental status and trends over vast areas, provisions have …	2021	NA	NA	NA	Duplicate:wos-scopus	NO:duplicate	NA	NA	NA	NA	NA	NA	NA	NA	NA	NA	NA	NA	NA	NA	NA	NA	NA	NA	NA
371	WOS CC	2023-10-16	10.1002/joc.7092	2-s2.0-85072512321	Zhang, LL; Li, H; Liu, D; Fu, Q; Li, M; Faiz, MA; Ali, S; Khan, MI; Li, TX	INTERNATIONAL JOURNAL OF CLIMATOLOGY	Application of an improved multifractal detrended fluctuation analysis approach for estimation of the complexity of daily precipitation	Affected by climate change and high-intensity human activities, the precipitation series is characterized by nonlinear complex fluctuations. In order to accurately quantify the precipitation complexity, the complete ensemble empirical mode decomposition with adaptive noise (CEEMDAN) method was introduced to address the shortcomings of the traditional multifractal detrended fluctuation analysis (M…	2021	NA	NA	NA	Duplicate:wos-scopus	NO:duplicate	NA	NA	NA	NA	NA	NA	NA	NA	NA	NA	NA	NA	NA	NA	NA	NA	NA	NA	NA
372	WOS CC	2023-10-16	10.3964/j.issn.1000-0593(2020)11-3358-07	2-s2.0-85146690401	Zhou, Y; Bai, YH; Song, XD; Yao, M; Wang, JF; Su, WG; Yu, GS	SPECTROSCOPY AND SPECTRAL ANALYSIS	Application of Chemiluminescence in Spectral Diagnosis : A Review	Flame diagnosis technology refers to the use of spectrum, image, noise and other sensing means to obtain flame state and other information, through the obtained information to analyze the combustion and gasification state of flame. The development of combustion process diagnosis and optimizing diagnosis methods is one of the challenges facing the combustion industry. The improvement of combustion…	2020	NA	NA	NA	Duplicate:wos-scopus	NO:duplicate	NA	NA	NA	NA	NA	NA	NA	NA	NA	NA	NA	NA	NA	NA	NA	NA	NA	NA	NA
373	WOS CC	2023-10-16	10.1121/10.0001443	2-s2.0-85103420116	Ainslie, MA; Halvorsen, MB; Müller, RAJ; Lippert, T	JOURNAL OF THE ACOUSTICAL SOCIETY OF AMERICA	Application of damped cylindrical spreading to assess range to injury threshold for fishes from impact pile driving	Environmental risk assessment for impact pile driving requires characterization of the radiated sound field. Damped cylindrical spreading (DCS) describes propagation of the acoustic Mach cone generated by striking a pile and predicts sound exposure level (L-E) versus range. For known water depth and sediment properties, DCS permits extrapolation from a measurement at a known range. Impact assessm…	2020	NA	NA	NA	Duplicate:wos-scopus	NO:duplicate	NA	NA	NA	NA	NA	NA	NA	NA	NA	NA	NA	NA	NA	NA	NA	NA	NA	NA	NA
374	WOS CC	2023-10-16	10.3934/math.2023742	2-s2.0-85128802585	Pan, MY; Feng, XC	AIMS MATHEMATICS	Application of Fisher information to CMOS noise estimation	Analysis of the accuracy of estimated parameters is an important research direction. In the article, the maximum likelihood estimation is used to estimate CMOS image noise parameters and Fisher information is used to analyse their accuracy. The accuracies of the two parameters are different in different situations. Two applications of it are proposed in this paper. The first one is a guide to ima…	2023	NA	NA	NA	Duplicate:wos-scopus	NO:duplicate	NA	NA	NA	NA	NA	NA	NA	NA	NA	NA	NA	NA	NA	NA	NA	NA	NA	NA	NA
375	WOS CC	2023-10-16	10.1007/s11356-022-23563-y	2-s2.0-85102909875	Holtra, A; Zamorska-Wojdyla, D	ENVIRONMENTAL SCIENCE AND POLLUTION RESEARCH	Application of individual and integrated pollution indices of trace elements to evaluate the noise barrier impact on the soil environment in Wroclaw (Poland)	Trace elements emitted by road transport cause long-term contamination of road soils. This study showed the effect of the noise barrier on the spatial distribution of metals in soils at the City Centre Ring Road in Wroclaw (Poland). Samples were taken along the barrier every 150 m and across the screen at distances of 0.5, 2.5, 5 (only on the left side), 10, 20, and 50 m from the noise screen on …	2023	NA	NA	NA	Duplicate:wos-scopus	NO:duplicate	NA	NA	NA	NA	NA	NA	NA	NA	NA	NA	NA	NA	NA	NA	NA	NA	NA	NA	NA
376	WOS CC	2023-10-16	10.1016/j.tsc.2022.101017	2-s2.0-85163109547	Boonchutima, S; Ratanavadi, S; Chaowjirakit, R; Prayotamornkul, K	THINKING SKILLS AND CREATIVITY	Application of interactive sensory arts exhibition in promoting the protection of endangered species: The Elephant tales	The issue of conserving the Thai elephant appears to be a somewhat underrated area, perhaps due to past difficulties in promoting the issue. We hosted an interactive exhibition in a local shopping centre to familiarise visitors with the issue and tested the relationship between perceived interactivity and raised awareness of elephant conservation issues. The exhibition was designed to engage the …	2022	NA	NA	NA	Duplicate:wos-scopus	NO:duplicate	NA	NA	NA	NA	NA	NA	NA	NA	NA	NA	NA	NA	NA	NA	NA	NA	NA	NA	NA
377	WOS CC	2023-10-16	10.1121/10.0001631	2-s2.0-85084245449	Müller, RAJ; von Benda-Beckmann, AM; Halvorsen, MB; Ainslie, MA	JOURNAL OF THE ACOUSTICAL SOCIETY OF AMERICA	Application of kurtosis to underwater sound	Regulations for underwater anthropogenic noise are typically formulated in terms of peak sound pressure, root-mean-square sound pressure, and (weighted or unweighted) sound exposure. Sound effect studies on humans and other terrestrial mammals suggest that in addition to these metrics, the impulsiveness of sound (often quantified by its kurtosis beta) is also related to the risk of hearing impair…	2020	NA	NA	NA	Duplicate:wos-scopus	NO:duplicate	NA	NA	NA	NA	NA	NA	NA	NA	NA	NA	NA	NA	NA	NA	NA	NA	NA	NA	NA
378	WOS CC	2023-10-16	10.17993/3ctecno.2023.v12n2e44.347-362	2-s2.0-85094833090	Zhou, J	3C TECNOLOGIA	APPLICATION OF MACHINE VISION TECHNOLOGY IN DEFECT DETECTION OF HIGH-PERFORMANCE PHASE NOISE MEASUREMENT CHIPS	The problem of chip defects has always existed in industrial production, and since there are more and more environmental problems caused by chip defects, people have attached greater importance to the identification and detection of chip defects. Pursuant to the ecological environmental problems caused by chip defects in the process of chip production, this paper uses machine vision technology to…	2023	NA	NA	NA	No-duplicate	YES	NO	NO	Léa Terray	2023-11-01	NA	NA	NA	NA	NA	NA	NA	NA	NA	NA	NA	NA	NA	NA	NA
379	WOS CC	2023-10-16	10.1007/s12572-021-00300-1	2-s2.0-85143978293	Broszkiewicz-Suwaj, E; Wylomanska, A	INTERNATIONAL JOURNAL OF ADVANCES IN ENGINEERING SCIENCES AND APPLIED MATHEMATICS	Application of non-Gaussian multidimensional autoregressive model for climate data prediction	From the point of view of agriculture, ecology, or environmental engineering, the capability of forecasting meteorological variables in the long and short term is crucial. Short-term forecasts enabling the planning of field work in agriculture, management of mass events, or tourism are important, while long-term forecasts related to advancing climate change are also very interesting. In the liter…	2021	NA	NA	NA	No-duplicate	YES	NO	NO	Léa Terray	2023-11-01	NA	NA	NA	NA	NA	NA	NA	NA	NA	NA	NA	NA	NA	NA	NA
380	WOS CC	2023-10-16	10.1080/15275922.2021.1892879	2-s2.0-85117387774	Shi, CX; Zhao, Y; Lu, WX	ENVIRONMENTAL FORENSICS	Application of stochastic programming in groundwater pollution source identification	Groundwater pollution is a serious threat to the ecological environment and human life. It is necessary to determine the characteristics of pollution sources accurately and efficiently after the occurrence of pollution. The main basis for determining the characteristics of pollution sources is the pollutant concentration data of each observation well. However, due to the layout of the monitoring …	2022	NA	NA	NA	Duplicate:wos-scopus	NO:duplicate	NA	NA	NA	NA	NA	NA	NA	NA	NA	NA	NA	NA	NA	NA	NA	NA	NA	NA	NA
381	WOS CC	2023-10-16	10.7776/ASK.2020.39.4.279	2-s2.0-85149258339	Kim, S; Jung, SK; Kang, D; Kim, M; Choi, S	JOURNAL OF THE ACOUSTICAL SOCIETY OF KOREA	Application of the artificial intelligence for automatic detection of shipping noise in shallow-water	The study on the temporal and spatial monitoring of passing vessels is important in terms of protection and management the marine ecosystem in the coastal area. In this paper, we propose the automatic detection technique of passing vessel by utilizing an artificial intelligence technology and broadband striation patterns which are characteristic of broadband noise radiated by passing vessel. Acou…	2020	NA	NA	NA	Duplicate:wos-scopus	NO:duplicate	NA	NA	NA	NA	NA	NA	NA	NA	NA	NA	NA	NA	NA	NA	NA	NA	NA	NA	NA
382	WOS CC	2023-10-16	10.1002/ps.7025	2-s2.0-85117210855	Avosani, S; Ciolli, M; Verrastro, V; Mazzoni, V	PEST MANAGEMENT SCIENCE	Application of vibrational signals to study and manipulate an insect vector: the case of Philaenus spumarius (Hemiptera: Aphrophoridae)	BACKGROUND Vibrational stimuli can support pest management as they provide environmentally friendly methods to manipulate insect pest behaviors. Different vibrational stimuli were used to study and influence the behavior of the meadow spittlebug, Philaenus spumarius, the European vector of Xylella fastidiosa. In playback experiments, we tested the reactions of the spittlebug toward the male calli…	2022	NA	NA	NA	Duplicate:wos-scopus	NO:duplicate	NA	NA	NA	NA	NA	NA	NA	NA	NA	NA	NA	NA	NA	NA	NA	NA	NA	NA	NA
383	WOS CC	2023-10-16	10.3390/app13074521	2-s2.0-85130763659	He, RL; Dai, Y; Liu, SY; Yang, YH; Wang, YD; Fan, W; Zhang, SM	APPLIED SCIENCES-BASEL	Application of Wavelet Transform for the Detection of Cetacean Acoustic Signals	Cetaceans are an important part of the ocean ecosystem and are widely distributed in seas across the world. Cetaceans are heavily reliant on acoustic signals for communication. Some Odontoceti can perceive their environments using their sonar system, including the detection, localization, discrimination, and recognition of objects. Acoustic signals are one of the most commonly used types of data …	2023	NA	NA	NA	No-duplicate	YES	NO	NO	Romain Sordello	2023-11-01	NA	NA	NA	NA	NA	NA	NA	NA	NA	NA	NA	NA	NA	NA	NA
384	WOS CC	2023-10-16	10.1093/icesjms/fsad126	2-s2.0-85119159197	Barroso, VR; Xavier, FC; Ferreira, CEL	ICES JOURNAL OF MARINE SCIENCE	Applications of machine learning to identify and characterize the sounds produced by fish	Aquatic ecosystems are constantly changing due to anthropic stressors, which can lead to biodiversity loss. Ocean sound is considered an essential ocean variable, with the potential to improve our understanding of its impact on marine life. Fish produce a variety of sounds and their choruses often dominate underwater soundscapes. These sounds have been used to assess communication, behaviour, spa…	2023	NA	NA	NA	No-duplicate	YES	NO	NO	Romain Sordello	2023-11-01	NA	NA	NA	NA	NA	NA	NA	NA	NA	NA	NA	NA	NA	NA	NA
385	WOS CC	2023-10-16	10.3356/JRR-22-41	WOS:000887790100012	McClure, CJW; Potier, S; Barber, JR	JOURNAL OF RAPTOR RESEARCH	APPLIED STUDIES OF RAPTOR SENSORY ECOLOGY ARE RARE	Light and noise often act as pollutants, but can also be used as tools for managing wildlife (e.g., sensory deterrents). Given that raptors are among the most threatened groups of birds, we expected there to be a moderate amount of applied research on their sensory ecology. We searched Web of Science and Google Scholar to quantify and classify the research that has been conducted on the applied s…	2022	English	Journal article	Review	No-duplicate	YES	YES	Unclear	Léa Terray|Romain Sordello	2023-11-01	NO	YES	Léa Terray	dec-23	YES	McClure et al - 2022 - Journal of Raptor Research - DESYBEL.pdf	NO	YES	P: raptors; E: noise and ligth pollution ; map more than review	NA	NA	YES:review-metanalysis	DOC CONTENT	Léa Terray	2024-02-07
386	WOS CC	2023-10-16	10.1007/s10661-020-08377-0	2-s2.0-85144399275	Jaafari, S; Shabani, AA; Moeinaddini, M; Danehkar, A; Sakieh, Y	ENVIRONMENTAL MONITORING AND ASSESSMENT	Applying landscape metrics and structural equation modeling to predict the effect of urban green space on air pollution and respiratory mortality in Tehran	Green space and its spatial formation are important elements of public welfare in urban environments and green ecosystems in big cities largely contribute to the mental and physical health of citizens. Tehran is Iran's biggest and most polluted city and air pollution in this city causes loss of human lives due to respiratory diseases. The effect of green area has been less studied in former resea…	2020	NA	NA	NA	No-duplicate	YES	NO	NO	Léa Terray	2023-11-01	NA	NA	NA	NA	NA	NA	NA	NA	NA	NA	NA	NA	NA	NA	NA
387	WOS CC	2023-10-16	10.1139/cjz-2022-0085	2-s2.0-85118097005	Wright, AJ; Moors-Murphy, HB; Yurk, H	CANADIAN JOURNAL OF ZOOLOGY	Applying technical guidance from the USA for management of impacts of anthropogenic noise on wildlife in other countries: the Canadian context	Technical Guidance from the US National Marine Fisheries Service recommends Federal agencies use estimated thresholds for peak sound pressure levels and weighted cumulative sound exposure levels for the onset of permanent (and temporary) hearing threshold shifts in marine mammals. These dual metrics were developed to inform impact assessments within the US legal landscape. Despite its merits, the…	2023	NA	NA	NA	Duplicate:wos-scopus	NO:duplicate	NA	NA	NA	NA	NA	NA	NA	NA	NA	NA	NA	NA	NA	NA	NA	NA	NA	NA	NA
388	WOS CC	2023-10-16	10.1007/s10668-020-01111-3	2-s2.0-85143534413	Yao, H; Zhang, QX; Niu, GY; Liu, H; Yang, YX	ENVIRONMENT DEVELOPMENT AND SUSTAINABILITY	Applying the GM(1,1) model to simulate and predict the ecological footprint values of Suzhou city, China	The ecological footprint value (abbreviated as EF) is the quantitative indicator on evaluating the sustainable development status of a region. How to simulate the EF's trend with a long-time data series has been heatedly discussed. The economic development of Suzhou, one of the most developed cities in Yangtze Delta, China, has been accelerated in the past 20 years, and it is necessary to evaluat…	2021	NA	NA	NA	Duplicate:wos-scopus	NO:duplicate	NA	NA	NA	NA	NA	NA	NA	NA	NA	NA	NA	NA	NA	NA	NA	NA	NA	NA	NA
389	WOS CC	2023-10-16	10.3390/environments9020012	2-s2.0-85098453867	Tsaligopoulos, A; Matsinos, YG	ENVIRONMENTS	Approaching Quietness as an Urban Sustainability Opportunity	Quietness in an urban environment is vital for the well-being of city residents. Nevertheless, the ambiguity in the conceptualization of the terms noise and quietness as urban acoustic planning and design objectives, has resulted in two different approaches: the soundscape approach and the noise control approach. The main purpose of this research is to supplement the existing approaches by propos…	2022	NA	NA	NA	Duplicate:wos-scopus	NO:duplicate	NA	NA	NA	NA	NA	NA	NA	NA	NA	NA	NA	NA	NA	NA	NA	NA	NA	NA	NA
390	WOS CC	2023-10-16	10.1515/noise-2021-0021	2-s2.0-85135890037	Ziv, A; Solov'eva, E	NOISE MAPPING	Approximate noise maps as instrument for evaluation of the city environment quality	The paper discusses noise mapping from the prospective of general evaluation of the state of the city environment. Suggested is a noise evaluation procedure based on a two-step spatial discretization - coarse and fine grids. The coarse grid is used for evaluation of average noise levels (background noise). For this, rather simple method is proposed, where average noise levels are estimated direct…	2021	NA	NA	NA	Duplicate:wos-scopus	NO:duplicate	NA	NA	NA	NA	NA	NA	NA	NA	NA	NA	NA	NA	NA	NA	NA	NA	NA	NA	NA
391	WOS CC	2023-10-16	10.1007/s11600-023-01104-6	2-s2.0-85114204582	Anuradha, T; Sen, SK; Tamilarasi, KM; Haleem, SLA; Abdul-Samad, Z; Anupong, W	ACTA GEOPHYSICA	Aquatic ecosystem-based water management in agriculture project by data analytics using classification by deep learning techniques	Over the past few decades, irrigation using groundwater has increased significantly. It has significant effects on local to regional climates as well as terrestrial energy fluxes, food production, and water availability. High cost of metering equipment installation as well as maintenance, privacy concerns, and existence of unregistered or illegal wells make it difficult to monitor irrigation wate…	2023	NA	NA	NA	Duplicate:wos-scopus	NO:duplicate	NA	NA	NA	NA	NA	NA	NA	NA	NA	NA	NA	NA	NA	NA	NA	NA	NA	NA	NA
392	WOS CC	2023-10-16	10.1029/2020JB021004	2-s2.0-85126465891	Tribaldos, VR; Ajo-Franklin, JB	JOURNAL OF GEOPHYSICAL RESEARCH-SOLID EARTH	Aquifer Monitoring Using Ambient Seismic Noise Recorded With Distributed Acoustic Sensing (DAS) Deployed on Dark Fiber	Groundwater is a critical resource for human activities worldwide, and a vital component of many natural ecosystems. However, the state and dynamics of water-bearing aquifers remain uncertain, mostly due to the paucity of subsurface data at high spatial and temporal resolution. Here, we show that analysis of infrastructure-generated ambient seismic noise acquired on distributed acoustic sensing (…	2021	NA	NA	NA	Duplicate:wos-scopus	NO:duplicate	NA	NA	NA	NA	NA	NA	NA	NA	NA	NA	NA	NA	NA	NA	NA	NA	NA	NA	NA
393	WOS CC	2023-10-16	10.1016/j.rsase.2023.100966	2-s2.0-85165560606	Villa, MVED; Cristiano, PM; Easdale, M; Bruzzone, OA	REMOTE SENSING APPLICATIONS-SOCIETY AND ENVIRONMENT	Archetypal classification of vegetation dynamics of a humid subtropical forest region from North-East Argentina	With the aim of studying the primary productivity dynamics of subtropical forests with different degrees of intervention or change due to human intervention, we classify the ecosystems of an area in northeastern Argentina, corresponding to a humid subtropical region, according to their temporal variability. A 22-year time series, ranging from 2000 to 2022, of MODIS EVI was assembled into a spatio…	2023	NA	NA	NA	Duplicate:wos-scopus	NO:duplicate	NA	NA	NA	NA	NA	NA	NA	NA	NA	NA	NA	NA	NA	NA	NA	NA	NA	NA	NA
394	WOS CC	2023-10-16	10.3390/s20133782	2-s2.0-85121294691	Pedroche, DS; Amigo, D; García, J; Molina, JM	SENSORS	Architecture for Trajectory-Based Fishing Ship Classification with AIS Data	This paper proposes a data preparation process for managing real-world kinematic data and detecting fishing vessels. The solution is a binary classification that classifies ship trajectories into either fishing or non-fishing ships. The data used are characterized by the typical problems found in classic data mining applications using real-world data, such as noise and inconsistencies. The two cl…	2020	NA	NA	NA	Duplicate:wos-scopus	NO:duplicate	NA	NA	NA	NA	NA	NA	NA	NA	NA	NA	NA	NA	NA	NA	NA	NA	NA	NA	NA
395	WOS CC	2023-10-16	10.3389/fmars.2020.585754	2-s2.0-85100740329	Aniceto, AS; Pedersen, G; Primicerio, R; Biuw, M; Lindstrom, U; Camus, L	FRONTIERS IN MARINE SCIENCE	Arctic Marine Data Collection Using Oceanic Gliders: Providing Ecological Context to Cetacean Vocalizations	To achieve effective management and understanding of risks associated with increasing anthropogenic pressures in the ocean, it is essential to successfully and efficiently collect data with high spatio-temporal resolution and coverage. Autonomous Underwater Vehicles (AUVs) are an example of technological advances with potential to provide improved information on ocean processes. We demonstrate th…	2020	NA	NA	NA	Duplicate:wos-scopus	NO:duplicate	NA	NA	NA	NA	NA	NA	NA	NA	NA	NA	NA	NA	NA	NA	NA	NA	NA	NA	NA
396	WOS CC	2023-10-16	NA	2-s2.0-85119482513	Wilson, N	FRONTIERS IN ECOLOGY AND THE ENVIRONMENT	Are human sounds drowning out fish farts?	0_no-abstract	2020	NA	NA	NA	No-duplicate	YES	NO	NO	Léa Terray	2023-11-01	NA	NA	NA	NA	NA	NA	NA	NA	NA	NA	NA	NA	NA	NA	NA
397	WOS CC	2023-10-16	10.32800/abc.2021.44.0175	2-s2.0-85102899086	Pérez-González, J; Gozalo, GR; Gonzalez, DM; de Trucios, SJH; Morillas, JMB	ANIMAL BIODIVERSITY AND CONSERVATION	Are quartzite scree slopes used by birds to promote sound transmission in the Mediterranean forest?	Birds generate vocalisations (songs and calls) to communicate. Acoustic communication may be hindered by habitat features so birds can use several strategies to favour sound transmission. Sound transmission depends on the acoustic properties of their habitats. Scree slopes, also known as 'pedrizas', are frequent in the Mediterranean forests of south and central western Spain. As the acoustic prop…	2021	NA	NA	NA	Duplicate:wos-scopus	NO:duplicate	NA	NA	NA	NA	NA	NA	NA	NA	NA	NA	NA	NA	NA	NA	NA	NA	NA	NA	NA
398	WOS CC	2023-10-16	10.1093/beheco/arz179	2-s2.0-85098523785	Akçay, Ç; Beck, ML; Sewall, KB	BEHAVIORAL ECOLOGY	Are signals of aggressive intent less honest in urban habitats?	How anthropogenic change affects animal social behavior, including communication is an important question. Urban noise often drives shifts in acoustic properties of signals but the consequences of noise for the honesty of signals-that is, how well they predict signaler behavior-is unclear. Here we examine whether honesty of aggressive signaling is compromised in male urban song sparrows (Melospiz…	2020	NA	NA	NA	Duplicate:wos-scopus	NO:duplicate	NA	NA	NA	NA	NA	NA	NA	NA	NA	NA	NA	NA	NA	NA	NA	NA	NA	NA	NA
399	WOS CC	2023-10-16	10.3389/fneur.2022.856219	2-s2.0-85099089883	Fischer, T; Schraivogel, S; Caversaccio, M; Wimmer, W	FRONTIERS IN NEUROLOGY	Are Smartwatches a Suitable Tool to Monitor Noise Exposure for Public Health Awareness and Otoprotection?	Introduction and ObjectivesNoise-induced hearing loss (NIHL) and tinnitus are common problems that can be prevented with hearing protection measures. Sound level meters and noise dosimeters enable to monitor and identify health-threatening occupational or recreational noise, but are limited in their daily application because they are usually difficult to operate, bulky, and expensive. Smartwatche…	2022	NA	NA	NA	Duplicate:wos-scopus	NO:duplicate	NA	NA	NA	NA	NA	NA	NA	NA	NA	NA	NA	NA	NA	NA	NA	NA	NA	NA	NA
400	WOS CC	2023-10-16	10.1111/ddi.13169	2-s2.0-85104740215	Planillo, A; Kramer-Schadt, S; Buchholz, S; Gras, P; von der Lippe, M; Radchuk, V	DIVERSITY AND DISTRIBUTIONS	Arthropod abundance modulates bird community responses to urbanization	Aim We analysed the role of species interactions in wildlife community responses to urbanization. Specifically, we investigated non-trophic associations within a bird community and the role of trophic interactions in the responses of bird species to the urbanization gradient. Location City-state of Berlin, Central Europe. Methods Arthropod and bird abundances were sampled across the study area an…	2021	NA	NA	NA	Duplicate:wos-scopus	NO:duplicate	NA	NA	NA	NA	NA	NA	NA	NA	NA	NA	NA	NA	NA	NA	NA	NA	NA	NA	NA
401	WOS CC	2023-10-16	10.3390/d15020302	2-s2.0-85140006118	Hambuckers, A; Delcourt, J; Leborgne, B; Cahill, JRA	DIVERSITY-BASEL	Artificial Green Corridors in an Andean City as Effective Support of Avian Diversity	Ensuring connectivity in the countryside and cities is a key element of nature protection, allowing genetic fluxes between populations in fragmented ecosystems. We tested the hypothesis that artificial green corridors are effective for birds in the city of Cochabamba (Bolivia). We compared the following aspects of natural corridors, with generally preserved vegetation, to those of artificial corr…	2023	NA	NA	NA	Duplicate:wos-scopus	NO:duplicate	NA	NA	NA	NA	NA	NA	NA	NA	NA	NA	NA	NA	NA	NA	NA	NA	NA	NA	NA
402	WOS CC	2023-10-16	10.3390/ani10040554	2-s2.0-85167834929	Leveau, LM	ANIMALS	Artificial Light at Night (ALAN) Is the Main Driver of Nocturnal Feral Pigeon (Columba livia f. domestica) Foraging in Urban Areas	Simple Summary Artificial light at night is one of the most extreme alterations in urban areas, which drives nocturnal activity in diurnal species. However, the role of artificial light in the nocturnal activity of the Feral Pigeon (Columba livia f. domestica) is unknown. The objective of this study is to assess the environmental factors associated with the nocturnal activity of the Feral Pigeon …	2020	NA	NA	NA	Duplicate:wos-scopus	NO:duplicate	NA	NA	NA	NA	NA	NA	NA	NA	NA	NA	NA	NA	NA	NA	NA	NA	NA	NA	NA
403	WOS CC	2023-10-16	10.1016/j.scitotenv.2021.150223	2-s2.0-85095771171	Willems, JS; Phillips, JN; Francis, CD	SCIENCE OF THE TOTAL ENVIRONMENT	Artificial light at night and anthropogenic noise alter the foraging activity and structure of vertebrate communities	Light and noise pollution from human activity are increasing at a dramatic rate. These sensory stimuli can have a wide range of effects on animal behavior, reproductive success, and physiology. However, less is known about the functional and community-level consequences of these sensory pollutants, especially when they co-occur. Using camera traps in a manipulative field experiment, we studied th…	2022	NA	NA	NA	Duplicate:wos-scopus	NO:duplicate	NA	NA	NA	NA	NA	NA	NA	NA	NA	NA	NA	NA	NA	NA	NA	NA	NA	NA	NA
404	WOS CC	2023-10-16	10.3390/ani12081015	2-s2.0-85127607457	Gómez, OHM	ANIMALS	Artificial Light at Night Drives Earlier Singing in a Neotropical Bird	Simple Summary Urban birds have to cope with dominant stressors as anthropogenic noise and artificial light at night by adjusting their song traits. However, evidence of such adjustments has been studied thus far in temperate cities, rather than tropical cities. Here, I tested whether noise and light pollution influence earlier singing behavior in a tropical bird, the Saffron Finch. Birds in high…	2022	NA	NA	NA	Duplicate:wos-scopus	NO:duplicate	NA	NA	NA	NA	NA	NA	NA	NA	NA	NA	NA	NA	NA	NA	NA	NA	NA	NA	NA
405	WOS CC	2023-10-16	10.1038/s42003-020-0807-6	2-s2.0-85134632247	Berge, J; Geoffroy, M; Daase, M; Cottier, F; Priou, P; Cohen, JH; Johnsen, G; McKee, D; Kostakis, I; Renaud, PE; Vogedes, D; Anderson, P; Last, KS; Gauthier, S	COMMUNICATIONS BIOLOGY	Artificial light during the polar night disrupts Arctic fish and zooplankton behaviour down to 200 m depth	Berge et al. find that the normal working-light from a ship impacts on the vertical distribution of macrozooplankton and pelagic fish communities around the ship at three stations during the Arctic Polar Night. These data suggest bias from such effects should be taken into account when performing surveys and stock assessments in the Arctic. For organisms that remain active in one of the last undi…	2020	NA	NA	NA	No-duplicate	YES	NO	NO	Léa Terray	2023-11-01	NA	NA	NA	NA	NA	NA	NA	NA	NA	NA	NA	NA	NA	NA	NA
406	WOS CC	2023-10-16	10.1016/j.envpol.2021.117765	2-s2.0-85089741098	Luo, B; Xu, R; Li, YC; Zhou, WY; Wang, WW; Gao, HM; Wang, Z; Deng, YC; Liu, Y; Feng, J	ENVIRONMENTAL POLLUTION	Artificial light reduces foraging opportunities in wild least horseshoe bats	Artificial light at night has been proposed as a global threat to biodiversity. Insectivorous bats are strictly nocturnal animals that are vulnerable to disruption from artificial light. Given that many light-sensitive bats tend to avoid night light during roost departure, it is often assumed that nighttime light pollution reduces their foraging opportunities, albeit empirical evidence in support…	2021	NA	NA	NA	No-duplicate	YES	NO	NO	Léa Terray	2023-11-01	NA	NA	NA	NA	NA	NA	NA	NA	NA	NA	NA	NA	NA	NA	NA
407	WOS CC	2023-10-16	10.1111/gcb.15663	2-s2.0-85101371888	Wilson, AA; Ditmer, MA; Barber, JR; Carter, NH; Miller, ET; Tyrrell, LP; Francis, CD	GLOBAL CHANGE BIOLOGY	Artificial night light and anthropogenic noise interact to influence bird abundance over a continental scale	The extent of artificial night light and anthropogenic noise (i.e., light and noise) impacts is global and has the capacity to threaten species across diverse ecosystems. Existing research involving impacts of light or noise has primarily focused on noise or light alone and single species; however, these stimuli often co-occur and little is known about how co-exposure influences wildlife and if a…	2021	NA	NA	NA	Duplicate:wos-scopus	NO:duplicate	NA	NA	NA	NA	NA	NA	NA	NA	NA	NA	NA	NA	NA	NA	NA	NA	NA	NA	NA
408	WOS CC	2023-10-16	10.1016/j.scitotenv.2023.165756	2-s2.0-85096382946	Solé, M; De Vreese, S; Fortuño, JM; van der Schaar, M	SCIENCE OF THE TOTAL ENVIRONMENT	Artificial sound impact could put at risk hermit crabs and their symbiont anemones	The sea anemone Calliactis parasitica, which is found in the East Atlantic (Portugal to Senegal) and the Mediterranean Sea, forms a symbiotic relationship with the red hermit crab, Dardanus calidus, in which the anemone provides protection from predators such as the octopus while it gains mobility, and possibly food scraps, from the hermit crab. Acoustic pollution is recognised by the scientific …	2023	NA	NA	NA	Duplicate:wos-scopus	NO:duplicate	NA	NA	NA	NA	NA	NA	NA	NA	NA	NA	NA	NA	NA	NA	NA	NA	NA	NA	NA
409	WOS CC	2023-10-16	10.1038/s41598-020-63504-8	2-s2.0-85088256002	Korcsok, B; Faragó, T; Ferdinandy, B; Miklósi, A; Korondi, P; Gácsi, M	SCIENTIFIC REPORTS	Artificial sounds following biological rules: A novel approach for non-verbal communication in HRI	Emotionally expressive non-verbal vocalizations can play a major role in human-robot interactions. Humans can assess the intensity and emotional valence of animal vocalizations based on simple acoustic features such as call length and fundamental frequency. These simple encoding rules are suggested to be general across terrestrial vertebrates. To test the degree of this generalizability, our aim …	2020	NA	NA	NA	Duplicate:wos-scopus	NO:duplicate	NA	NA	NA	NA	NA	NA	NA	NA	NA	NA	NA	NA	NA	NA	NA	NA	NA	NA	NA
410	WOS CC	2023-10-16	10.1016/j.aquatox.2019.105381	2-s2.0-85152316391	Miserazzi, A; Sow, M; Gelber, C; Charifi, M; Ciret, P; Dalens, JM; Weber, C; Le Floch, S; Lacroix, C; Blanc, P; Massabuau, JC	AQUATIC TOXICOLOGY	Asiatic clam Corbicula fluminea exhibits distinguishable behavioural responses to crude oil under semi-natural multiple stress conditions	Aquatic ecosystems are subject to many anthropogenic disturbances, and understanding their possible impacts is a real challenge. Developing approaches based on the behaviour of bivalve mollusks, an integrating marker of the state of the organisms, and therefore of their environment, is relevant, whether within a natural ecosystem or an ecosystem subject to industrial activities. The main objectiv…	2020	NA	NA	NA	Duplicate:wos-scopus	NO:duplicate	NA	NA	NA	NA	NA	NA	NA	NA	NA	NA	NA	NA	NA	NA	NA	NA	NA	NA	NA
411	WOS CC	2023-10-16	10.1088/1755-1315/548/7/072067	2-s2.0-85136343246	Novikov, AV; Sumarukova, OV; Lagutina, NV; Evgrafov, AV; Rodionov, AV	III INTERNATIONAL SCIENTIFIC CONFERENCE: AGRITECH-III-2020: AGRIBUSINESS, ENVIRONMENTAL ENGINEERING AND BIOTECHNOLOGIES, PTS 1-8	Aspects of recreational zoning of the forest park Kuskovo	Control over the state of protected areas in the city is an extremely important activity, as these areas are of great recreational, environmental and educational importance, and the pressure exerted on them by residents of the city and their activities can disrupt the balance in these ecosystems. There are four main types of anthropogenic impact on natural areas: trampling and littering, contamin…	2020	NA	NA	NA	Duplicate:wos-scopus	NO:duplicate	NA	NA	NA	NA	NA	NA	NA	NA	NA	NA	NA	NA	NA	NA	NA	NA	NA	NA	NA
412	WOS CC	2023-10-16	10.1016/j.envpol.2020.115376	2-s2.0-85164038042	McCloskey, KP; Chapman, KE; Chapuis, L; McCormick, MI; Radford, AN; Simpson, SD	ENVIRONMENTAL POLLUTION	Assessing and mitigating impacts of motorboat noise on nesting damselfish	Motorboats are a pervasive, growing source of anthropogenic noise in marine environments, with known impacts on fish physiology and behaviour. However, empirical evidence for the disruption of parental care remains scarce and stems predominantly from playback studies. Additionally, there is a paucity of experimental studies examining noise-mitigation strategies. We conducted two field experiments…	2020	NA	NA	NA	Duplicate:wos-scopus	NO:duplicate	NA	NA	NA	NA	NA	NA	NA	NA	NA	NA	NA	NA	NA	NA	NA	NA	NA	NA	NA
413	WOS CC	2023-10-16	10.1121/10.0001218	2-s2.0-85153643951	Pine, MK; Nikolich, K; Martin, B; Morris, C; Juanes, F	JOURNAL OF THE ACOUSTICAL SOCIETY OF AMERICA	Assessing auditory masking for management of underwater anthropogenic noise	Masking is often assessed by quantifying changes, due to increasing noise, to an animal's communication or listening range. While the methods used to measure communication or listening ranges are functionally similar if used for vocalizations, they differ in their approaches: communication range is focused on the sender's call, while the listening range is centered on the listener's ability to pe…	2020	NA	NA	NA	Duplicate:gs-wos	YES	NO	NO	Romain Sordello	2023-11-01	NA	NA	NA	NA	NA	NA	NA	NA	NA	NA	NA	NA	NA	NA	NA
414	WOS CC	2023-10-16	10.1007/s00181-023-02444-4	2-s2.0-85124459756	Montoro-Pons, JD; Caballer-Tarazona, M; Cuadrado-García, M	EMPIRICAL ECONOMICS	Assessing complementarities between live performances and YouTube video streaming	Digitization and increased accessibility to recorded music have made revenue-generating activities increasingly tied to live performances. In this context, identifying the full impact of concerts (namely capturing the value of activities that emerge as a consequence of them) is of primary interest to assess the sustainability of the different music ecosystems. This paper analyzes spillover effect…	2023	NA	NA	NA	Duplicate:wos-scopus	NO:duplicate	NA	NA	NA	NA	NA	NA	NA	NA	NA	NA	NA	NA	NA	NA	NA	NA	NA	NA	NA
415	WOS CC	2023-10-16	10.3389/fmars.2023.1106980	2-s2.0-85117408891	Niu, FQ; Xie, JR; Zhang, XX; Xue, RC; Chen, BQ; Liu, ZW; Yang, YM	FRONTIERS IN MARINE SCIENCE	Assessing differences in acoustic characteristics from impact and vibratory pile installation and their potential effects on the large yellow croaker (Pseudosciaena crocea)	Underwater noise from anthropogenic activities can have negative behavioral and physical effects on marine life, including physical changes, injuries, and death. Impact pile driving and vibratory pile driving are generally used for the construction of ocean-based foundations. Based on the field data under the same marine engineering and marine environment, this paper addresses the characteristics…	2023	NA	NA	NA	No-duplicate	YES	NO	NO	Romain Sordello	2023-11-01	NA	NA	NA	NA	NA	NA	NA	NA	NA	NA	NA	NA	NA	NA	NA
416	WOS CC	2023-10-16	10.1111/mms.12907	2-s2.0-85097038169	Paitach, RL; Amundin, M; Königson, S; Cremer, MJ	MARINE MAMMAL SCIENCE	Assessing effectiveness and side effects of likely seal safe pinger sounds to ward off endangered franciscana dolphins (Pontoporia blainvillei)	The franciscana (Pontoporia blainvillei) is the most endangered dolphin in the western South Atlantic Ocean due to bycatch. Our goal was to test the efficiency of a likely seal safe pinger (Banana Pinger, Fishtek Marine Ltd.) to ward off franciscanas, as well as investigating possible side effects of habituation and habitat exclusion. We deployed the pinger within a grid of click detectors (C-POD…	2022	NA	NA	NA	Duplicate:wos-scopus	NO:duplicate	NA	NA	NA	NA	NA	NA	NA	NA	NA	NA	NA	NA	NA	NA	NA	NA	NA	NA	NA
417	WOS CC	2023-10-16	10.1016/j.resconrec.2022.106563	2-s2.0-85092460653	Shah, AM; Liu, GY; Huo, ZM; Yang, Q; Zhang, W; Meng, FX; Yao, L; Ulgiati, S	RESOURCES CONSERVATION AND RECYCLING	Assessing environmental services and disservices of urban street trees. an application of the emergy accounting	The urban green infrastructure (UGI), with special focus on street trees, is a very complex engineered ecosystem which plays an important role in generating ecosystem services and, if improperly managed, a number of dis-services to be prevented. This study applies the Emergy Accounting method to the cost and benefit evaluation, in order to establish a non-monetary supply-side assessment framework…	2022	NA	NA	NA	No-duplicate	YES	NO	NO	Léa Terray	2023-11-01	NA	NA	NA	NA	NA	NA	NA	NA	NA	NA	NA	NA	NA	NA	NA
418	WOS CC	2023-10-16	10.1016/j.scitotenv.2022.161229	2-s2.0-85089869418	Silva, DAMD; Gates, JB; O'Neill, SM; West, JE; Ylitalo, GM	SCIENCE OF THE TOTAL ENVIRONMENT	Assessing hydroxylated polycyclic aromatic hydrocarbon (OHPAH) metabolites in bile of English sole (Parophrys vetulus) from Puget Sound, WA, USA by liquid chromatography/tandem mass spectrometry (LC-MS/MS)	Polycyclic aromatic hydrocarbons (PAHs) are ubiquitous environmental contaminants that are widely monitored in marine biota from urbanized areas, due to their toxicity to aquatic organisms. Teleost fish can quickly metabolize PAHs into hydroxylated forms (OHPAHs) that, in some cases, are more toxic than the parent (unmetabolized) PAHs. But due to this fast metabolism, monitoring traditional paren…	2023	NA	NA	NA	Duplicate:wos-scopus	NO:duplicate	NA	NA	NA	NA	NA	NA	NA	NA	NA	NA	NA	NA	NA	NA	NA	NA	NA	NA	NA
419	WOS CC	2023-10-16	10.1016/j.ecolind.2019.105730	2-s2.0-85082465161	Depellegrin, D; Menegon, S; Gusatu, L; Roy, S; Misiune, I	ECOLOGICAL INDICATORS	Assessing marine ecosystem services richness and exposure to anthropogenic threats in small sea areas: A case study for the Lithuanian sea space	The Lithuanian sea space belongs to the smallest sea areas in Europe. The sea space incorporates multiple marine ecosystem services (MES) that support human-wellbeing and sustain maritime economies, but is also subjected to intensive anthropogenic activities that can affect its vulnerable ecological components. We present a flexible geospatial methodology to assess MES richness (MESR) and to anal…	2020	NA	NA	NA	Duplicate:wos-scopus	NO:duplicate	NA	NA	NA	NA	NA	NA	NA	NA	NA	NA	NA	NA	NA	NA	NA	NA	NA	NA	NA
420	WOS CC	2023-10-16	10.1007/978-981-19-8769-4_12	2-s2.0-85152595221	Latini, A; Di Loreto, S; Di Giuseppe, E; D'Orazio, M; Di Perna, C; Lori, V; Serpilli, F	SUSTAINABILITY IN ENERGY AND BUILDINGS 2022	Assessing People′s Efficiency in Workplaces by Coupling Immersive Environments and Virtual Sounds	The use of virtual reality (VR) to study the effect of the acoustic environment on performance is still in its infancy, despite its many potentialities due to audio-visual improvement. In this study, a binaural soundtrack was generated and integrated within an immersive virtual environment of an office room, to evaluate the effects of an acoustic ambient on users ' cognitive performance and subje…	2023	NA	NA	NA	Duplicate:wos-scopus	NO:duplicate	NA	NA	NA	NA	NA	NA	NA	NA	NA	NA	NA	NA	NA	NA	NA	NA	NA	NA	NA
421	WOS CC	2023-10-16	10.3389/fmars.2021.624981	2-s2.0-85120313565	Dunlop, RA; Braithwaite, J; Mortensen, LO; Harris, CM	FRONTIERS IN MARINE SCIENCE	Assessing Population-Level Effects of Anthropogenic Disturbance on a Marine Mammal Population	The Population Consequences of Disturbance (PCoD) model is a conceptual framework used to assess the potential for population-level consequences following exposure of animals to a disturbance activity or stressor. This framework is a four-step process, progressing from changes in individual behavior and/or physiology, to changes in individual health, then vital rates, and finally to population-le…	2021	NA	NA	NA	Duplicate:wos-scopus	NO:duplicate	NA	NA	NA	NA	NA	NA	NA	NA	NA	NA	NA	NA	NA	NA	NA	NA	NA	NA	NA
422	WOS CC	2023-10-16	10.1121/10.0009956	2-s2.0-85107566588	Sweeney, SO; Terhune, JM; Frouin-Mouy, H; Rouget, PA	JOURNAL OF THE ACOUSTICAL SOCIETY OF AMERICA	Assessing potential perception of shipping noise by marine mammals in an arctic inlet	Shipping is increasing in Arctic regions, exposing marine mammals to increased underwater noise. Noise analyses often use unweighted broadband sound pressure levels (SPL) to assess noise impacts, but this does not account for the animals' hearing abilities at different frequencies. In 2018 and 2019, noise levels were recorded at five and three sites, respectively, along a shipping route in an inl…	2022	NA	NA	NA	Duplicate:intra-wos	NO:duplicate	NA	NA	NA	NA	NA	NA	NA	NA	NA	NA	NA	NA	NA	NA	NA	NA	NA	NA	NA
423	WOS CC	2023-10-16	10.1121/10.0011787	2-s2.0-85103556878	Sweeney, SO; Terhune, JM; Frouin-Mouy, H; Rouget, PA	JOURNAL OF THE ACOUSTICAL SOCIETY OF AMERICA	Assessing potential perception of shipping noise by marine mammals in an arctic inlet (vol 151, pg 2310, 2022)	0_no-abstract	2022	NA	NA	NA	Duplicate:wos-scopus	NO:duplicate	NA	NA	NA	NA	NA	NA	NA	NA	NA	NA	NA	NA	NA	NA	NA	NA	NA	NA	NA
424	WOS CC	2023-10-16	10.1044/2020_AJA-20-00042	2-s2.0-85124378305	Andersson, KE; Andersen, LS; Christensen, JH; Neher, T	AMERICAN JOURNAL OF AUDIOLOGY	Assessing Real-Life Benefit From Hearing-Aid Noise Management: SSQ12 Questionnaire Versus Ecological Momentary Assessment With Acoustic Data-Logging	Purpose: The purpose of this study was to investigate real-life benefit from directional microphone and noise reduction (noise management [NM]) processing using retrospective self-reports and smartphone-based ecological momentary assessments (EMAs) combined with logging of the acoustic environments. Method: A single-blinded, counterbalanced crossover design was used. Eleven hearing-impaired adult…	2021	NA	NA	NA	Duplicate:wos-scopus	NO:duplicate	NA	NA	NA	NA	NA	NA	NA	NA	NA	NA	NA	NA	NA	NA	NA	NA	NA	NA	NA
425	WOS CC	2023-10-16	10.1016/j.scs.2021.102772	2-s2.0-85136345689	Liu, OY; Russo, A	SUSTAINABLE CITIES AND SOCIETY	Assessing the contribution of urban green spaces in green infrastructure strategy planning for urban ecosystem conditions and services	Maintaining ecosystem services is a key adaption option towards sustainable cities and adaptive societies in securing citizens? health and wellbeing. This research investigates the contribution of using urban green space components as the basic units in green infrastructure strategy planning for urban ecosystem conditions and services. A total of 9 types of urban green spaces are selected and del…	2021	NA	NA	NA	Duplicate:gs-wos	YES	NO	Unclear	Romain Sordello	2023-11-01	NO	NO	Léa Terray	dec-23	NA	NA	NA	NA	NA	NA	NA	NA	NA	NA	NA
426	WOS CC	2023-10-16	10.1016/j.ecolind.2022.109437	2-s2.0-85120876858	Hao, ZZ; Zhan, HS; Zhang, CY; Pei, NC; Sun, B; He, JH; Wu, RC; Xu, XH; Wang, C	ECOLOGICAL INDICATORS	Assessing the effect of human activities on biophony in urban forests using an automated acoustic scene classification model	Monitoring biodiversity and assessing the impact of human activities using acoustics is a promising area in the field of urban ecology. Previous studies on urban biodiversity using acoustics are often limited by data continuity and survey scope, making it difficult to answer questions about relationships between bird population dynamics and environmental factors. To some extent, big data methods …	2022	NA	NA	NA	Duplicate:wos-scopus	NO:duplicate	NA	NA	NA	NA	NA	NA	NA	NA	NA	NA	NA	NA	NA	NA	NA	NA	NA	NA	NA
427	WOS CC	2023-10-16	10.1002/2688-8319.12250	2-s2.0-85162278033	Hooker, J; Daley, E; Stone, E; Lintott, P	ECOLOGICAL SOLUTIONS AND EVIDENCE	Assessing the impact of festival music on bat activity	1. Sound is a critical component of an animal's habitat, where it is used to glean important environmental information from their surroundings. The modification of natural soundscapes due to the global rise in anthropogenic noise pollution over recent decades can have serious negative impacts on species fitness and survival.2. Nocturnal species such as bats are reliant on sound for many aspects o…	2023	NA	NA	NA	Duplicate:wos-scopus	NO:duplicate	NA	NA	NA	NA	NA	NA	NA	NA	NA	NA	NA	NA	NA	NA	NA	NA	NA	NA	NA
428	WOS CC	2023-10-16	10.3390/resources9100124	2-s2.0-85100199010	Borfecchia, F; Crinò, P; Correnti, A; Farneti, A; De Cecco, L; Masci, D; Blasi, L; Iantosca, D; Pignatelli, V; Micheli, C	RESOURCES-BASEL	Assessing the Impact of Water Salinization Stress on Biomass Yield of Cardoon Bio-Energetic Crops through Remote Sensing Techniques	Various species of cultivated thistle, such as Cynara cardunculus L. (cardoon), exhibit interesting features for industrial biomass production as bioenergy crops, given also their advantageous adaptation capacities to typical Mediterranean climate trends, with noticeable resilience to drought and salinization stresses. The in situ hyperspectral reflectance responses of three genotypes of cardoon …	2020	NA	NA	NA	Duplicate:wos-scopus	NO:duplicate	NA	NA	NA	NA	NA	NA	NA	NA	NA	NA	NA	NA	NA	NA	NA	NA	NA	NA	NA
429	WOS CC	2023-10-16	10.1002/lom3.10527	2-s2.0-85165558794	Olivier, F; Gigot, M; Mathias, D; Jezequel, Y; Meziane, T; L'Her, C; Chauvaud, L; Bonnel, J	LIMNOLOGY AND OCEANOGRAPHY-METHODS	Assessing the impacts of anthropogenic sounds on early stages of benthic invertebrates: The Larvosonic system	Noise produced by human activities has increased in the oceans over the last decades. Whereas most studies have focused on the impact of anthropogenic noise on marine mammals and fishes, those focusing on marine invertebrates are rarer and more recent, especially when considering peri-metamorphic benthic stages, highly sensitive to anthropogenic perturbations. A careful review of the literature r…	2023	NA	NA	NA	Duplicate:wos-scopus	NO:duplicate	NA	NA	NA	NA	NA	NA	NA	NA	NA	NA	NA	NA	NA	NA	NA	NA	NA	NA	NA
430	WOS CC	2023-10-16	10.3390/heritage6020057	2-s2.0-85121223226	Del Duca, G; Machado, C	HERITAGE	Assessing the Quality of the Leica BLK2GO Mobile Laser Scanner versus the Focus 3D S120 Static Terrestrial Laser Scanner for a Preliminary Study of Garden Digital Surveying	Gardens play a key role in the definition of the cultural landscape since they reflect the culture, identity, and history of a people. They also contribute to the ecological balance of the city. Despite the fact that gardens have an historic and social value, they are not protected as much as the rest of the existing heritage, such as architecture and archaeological sites. While methods of built-…	2023	NA	NA	NA	Duplicate:wos-scopus	NO:duplicate	NA	NA	NA	NA	NA	NA	NA	NA	NA	NA	NA	NA	NA	NA	NA	NA	NA	NA	NA
431	WOS CC	2023-10-16	10.3389/fmars.2021.674554	2-s2.0-85124216496	Bouchet, PJ; Harris, CM; Thomas, L	FRONTIERS IN MARINE SCIENCE	Assessing the Role of Sampling Uncertainty When Predicting Behavioral Responses of Tagged Cetaceans Exposed to Naval Sonar	Concerns over cetacean mortality events coincident with maritime warfare exercises have motivated efforts to characterize the effects of anthropogenic noise on free-ranging whales and dolphins. By monitoring the movement, diving, and acoustic behaviors of individual whales before, during, and after sound exposure, behavioral response studies (BRSs) have supported significant progress in our under…	2021	NA	NA	NA	Duplicate:wos-scopus	NO:duplicate	NA	NA	NA	NA	NA	NA	NA	NA	NA	NA	NA	NA	NA	NA	NA	NA	NA	NA	NA
432	WOS CC	2023-10-16	10.1016/j.gecco.2021.e01819	2-s2.0-85117415976	Diepstraten, J; Willie, J	GLOBAL ECOLOGY AND CONSERVATION	Assessing the structure and drivers of biological sounds along a disturbance gradient	Studying soundscapes to improve knowledge about an environment with limited visibility is gaining popularity. However, the structure and drivers of biological sounds remain poorly understood although this information can improve understanding of landscape dynamics. To describe biological sounds and provide a better understanding of their drivers, we conducted a study aiming at detecting and ident…	2021	NA	NA	NA	Duplicate:wos-scopus	NO:duplicate	NA	NA	NA	NA	NA	NA	NA	NA	NA	NA	NA	NA	NA	NA	NA	NA	NA	NA	NA
433	WOS CC	2023-10-16	10.3390/f13050765	2-s2.0-85103504217	Xu, C; Han, BL; Lu, F; Wu, T	FORESTS	Assessing the Traffic Noise Reduction Effect of Roadside Green Space Using LiDAR Point Cloud Data in Shenzhen, China	The characteristics of vegetation in urban road side green spaces affect their noise reduction capacity. How to objectively, extensively, and accurately evaluate the noise reduction effect of these complex structures is challenging. In this study, we take urban roadside green space quadrats as the research object, use knapsack LiDAR to collect point cloud data of vegetation in the quadrats, and t…	2022	NA	NA	NA	Duplicate:wos-scopus	NO:duplicate	NA	NA	NA	NA	NA	NA	NA	NA	NA	NA	NA	NA	NA	NA	NA	NA	NA	NA	NA
434	WOS CC	2023-10-16	10.3390/su132112115	2-s2.0-85135967981	Xu, HY; Zhao, GH	SUSTAINABILITY	Assessing the Value of Urban Green Infrastructure Ecosystem Services for High-Density Urban Management and Development: Case from the Capital Core Area of Beijing, China	Urban green infrastructure (UGI) includes green and blue open spaces that provide multiple ecosystem services (ES) and the ecological and cultural benefits for people to hedge the urbanization challenges. In this paper, we assessed the total economic value of ES provided by UGI in the capital core area of Beijing by calculating the value of six types of ES related to high-density urban features: …	2021	NA	NA	NA	Duplicate:wos-scopus	NO:duplicate	NA	NA	NA	NA	NA	NA	NA	NA	NA	NA	NA	NA	NA	NA	NA	NA	NA	NA	NA
435	WOS CC	2023-10-16	10.1016/j.lurbplan.2022.104662	2-s2.0-85104139091	Tang, LY; He, JG; Peng, W; Huang, HY; Chen, CC; Yu, C	LANDSCAPE AND URBAN PLANNING	Assessing the visibility of urban greenery using MLS LiDAR data	Given the ecological, cultural and psychological functions of urban vegetation, a growing number of studies have focused on daily accessible greenery visibility. Mobile laser scanning (MLS) can rapidly obtain dense point clouds that can be used to extract vegetation. To address this issue, we propose a novel method for calculating the green view index (GVI) based on MLS three-dimensional (3D) poi…	2023	NA	NA	NA	Duplicate:wos-scopus	NO:duplicate	NA	NA	NA	NA	NA	NA	NA	NA	NA	NA	NA	NA	NA	NA	NA	NA	NA	NA	NA
436	WOS CC	2023-10-16	10.1093/icb/icab091	2-s2.0-85143566472	Ditmer, MA; Francis, CD; Barber, JR; Stoner, DC; Seymoure, BM; Fristrup, KM; Carter, NH	INTEGRATIVE AND COMPARATIVE BIOLOGY	Assessing the Vulnerabilities of Vertebrate Species to Light and Noise Pollution: Expert Surveys Illuminate the Impacts on Specialist Species	Global expansion of lighting and noise pollution alters how animals receive and interpret environmental cues. However, we lack a cross-taxon understanding of how animal traits influence species vulnerability to this growing phenomenon. This knowledge is needed to improve the design and implementation of policies that mitigate or reduce sensory pollutants. We present results from an expert knowled…	2021	NA	NA	NA	Duplicate:wos-scopus	NO:duplicate	NA	NA	NA	NA	NA	NA	NA	NA	NA	NA	NA	NA	NA	NA	NA	NA	NA	NA	NA
437	WOS CC	2023-10-16	10.1016/j.marpolbul.2022.114439	2-s2.0-85125350133	Bland, R; Methion, S; Sharp, SP; Lopez, BD	MARINE POLLUTION BULLETIN	Assessing variability in marine traffic exposure between baleen whale species off the Galician Coast, Spain	Increases in marine traffic represent a growing issue for marine wildlife, posing threats through the impacts of ship strikes and noise pollution. Baleen whales are especially vulnerable to these impacts, yet regional and species-specific information on exposure to such threats is lacking. This study uses AIS and observational data to provide the first assessment of baleen whale exposure to vesse…	2023	NA	NA	NA	Duplicate:wos-scopus	NO:duplicate	NA	NA	NA	NA	NA	NA	NA	NA	NA	NA	NA	NA	NA	NA	NA	NA	NA	NA	NA
438	WOS CC	2023-10-16	10.1016/j.ocecoaman.2020.105479	2-s2.0-85133106709	McWhinnie, LH; O'Hara, PD; Hilliard, C; Le Baron, N; Smallshaw, L; Pelot, R; Canessa, R	OCEAN & COASTAL MANAGEMENT	Assessing vessel traffic in the Salish Sea using satellite AIS: An important contribution for planning, management and conservation in southern resident killer whale critical habitat	In the Salish Sea, a body of water spanning British Columbia, Canada, and Washington State, USA, increasing vessel traffic has the potential to cause many direct and indirect impacts on an endangered population of cetaceans; Southern Resident Killer Whales (SRKW) (Orcinus orca). This study uses satellite Automatic Identification System (AIS) data to provide a detailed description of the volume, d…	2021	NA	NA	NA	Duplicate:wos-scopus	NO:duplicate	NA	NA	NA	NA	NA	NA	NA	NA	NA	NA	NA	NA	NA	NA	NA	NA	NA	NA	NA
439	WOS CC	2023-10-16	10.1002/ps.7478	2-s2.0-85147800001	Kilgo, JC; Vukovich, M; Cox, KJ; Larsen, M; Mims, TT; Garabedian, JE	PEST MANAGEMENT SCIENCE	Assessing whole-sounder removal versus traditional control for reducing invasive wild pig (Sus scrofa) populations	BACKGROUNDTrapping is commonly used as the primary management tool in attempts to reduce invasive wild pigs (Sus scrofa), but traditional trapping techniques are often ineffective. However, recently developed traps permit the capture of entire social groups (sounders) of wild pigs, and the strategy of whole-sounder removal may achieve more effective control. Our objective was to experimentally co…	2023	NA	NA	NA	No-duplicate	YES	NO	NO	Romain Sordello	2023-11-01	NA	NA	NA	NA	NA	NA	NA	NA	NA	NA	NA	NA	NA	NA	NA
440	WOS CC	2023-10-16	10.3390/s21175952	2-s2.0-85138128773	Miralles, R; Lara, G; Carrión, A; Bou-Cabo, M	SENSORS	Assessment of Arrow-of-Time Metrics for the Characterization of Underwater Explosions	Anthropogenic impulsive sound sources with high intensity are a threat to marine life and it is crucial to keep them under control to preserve the biodiversity of marine ecosystems. Underwater explosions are one of the representatives of these impulsive sound sources, and existing detection techniques are generally based on monitoring the pressure level as well as some frequency-related features.…	2021	NA	NA	NA	Duplicate:wos-scopus	NO:duplicate	NA	NA	NA	NA	NA	NA	NA	NA	NA	NA	NA	NA	NA	NA	NA	NA	NA	NA	NA
441	WOS CC	2023-10-16	10.1007/978-3-030-32463-6_12	2-s2.0-85092027670	Dutta, H; Hazarika, A	SOCIO-ECONOMIC AND ECO-BIOLOGICAL DIMENSIONS IN RESOURCE USE AND CONSERVATION: STRATEGIES FOR SUSTAINABILITY	Assessment of Different Aspects of Elephant Depredation at a Rural Society-Protected Area Interface in Northeast India Based on Public Estimation	Asiatic elephants have been involved in severe conflicts with the people residing in the fringes of Abhaypur Reserve Forest, Northeast India. An attempt was made for the first time ever to assess this problem in these areas. During this study, a closed-ended questionnaire survey was conducted in selected fringe villages of the protected area. The aim was to evaluate the issue from the socioeconom…	2020	NA	NA	NA	No-duplicate	YES	NO	Unclear	Léa Terray	2023-11-01	NO	NO	Léa Terray	dec-23	NA	NA	NA	NA	NA	NA	NA	NA	NA	NA	NA
442	WOS CC	2023-10-16	10.1016/j.ecolind.2021.107592	2-s2.0-85099211873	Liu, BJ; Wu, XQ; Liu, X; Gong, M	ECOLOGICAL INDICATORS	Assessment of ecological stress caused by maritime vessels based on a comprehensive model using AIS data: Case study of the Bohai Sea, China	Increased maritime vessel activity has adversely affected the conservation of marine environments. The mobility and diverse operations of vessels increase the difficulty of marine spatial planning and protected-area management. This study proposed a ?source-pathway-carrier-impact-response? (SPCIR) model to describe marine ecological stress caused by vessels (VES) and constructed a comprehensive a…	2021	NA	NA	NA	Duplicate:wos-scopus	NO:duplicate	NA	NA	NA	NA	NA	NA	NA	NA	NA	NA	NA	NA	NA	NA	NA	NA	NA	NA	NA
443	WOS CC	2023-10-16	10.1177/2399808320910161	2-s2.0-85100601218	Xu, C; Haase, D; Su, MR; Wang, YT; Pauleit, S	ENVIRONMENT AND PLANNING B-URBAN ANALYTICS AND CITY SCIENCE	Assessment of landscape changes under different urban dynamics based on a multiple-scenario modeling approach	In the context of rapid urbanization, it remains unclear how urban landscape patterns shift under different urban dynamics, in particular taking different influencing factors of urban dynamics into consideration. In the present study, three key influencing factors were considered, namely, housing demand, spatial structure, and growth form. On this basis, multiple urban dynamic scenarios were cons…	2020	NA	NA	NA	No-duplicate	YES	NO	Unclear	Romain Sordello	2023-11-01	NO	NO	Léa Terray	dec-23	NA	NA	NA	NA	NA	NA	NA	NA	NA	NA	NA
444	WOS CC	2023-10-16	10.1093/jcbiol/ruab067	2-s2.0-85105840387	Lopeztegui-Castillo, A	JOURNAL OF CRUSTACEAN BIOLOGY	Assessment of nutritional condition in crustaceans: a review of methodologies and guidelines for applying inexpensive and wide-ranging indices to the spiny lobster Panulirus argus (Latreille, 1804) (Decapoda: Achelata: Palinuridae)	The review explores the current diversity of methods used to determine the nutritional condition of crustaceans and to provide evidence that standardization is needed to make results comparable among the increasing number of studies in this field. The advantages and disadvantages of inexpensive and wide-ranging indices are discussed with respect to the blood refractive index (BRI) and the effecti…	2021	NA	NA	NA	Duplicate:wos-scopus	NO:duplicate	NA	NA	NA	NA	NA	NA	NA	NA	NA	NA	NA	NA	NA	NA	NA	NA	NA	NA	NA
445	WOS CC	2023-10-16	10.1016/j.jhydrol.2021.127100	2-s2.0-85105840387	Zhang, ZX; Li, Y; Wang, XG; Li, HZ; Zheng, FD; Liao, YP; Tang, NB; Chen, GY; Yang, C	JOURNAL OF HYDROLOGY	Assessment of river health based on a novel multidimensional similarity cloud model in the Lhasa River, Qinghai-Tibet Plateau	Rivers provide the basis for sustainable socio-economic development, but increasingly intense human activities poses a threat to river health. To comprehensively investigate the river health in the Qinghai-Tibet Plateau, China, the Lhasa River is selected as study area, and a comprehensive indicator system incorporating ecosystem integrity (physical habitat, water quantity and quality, aquatic li…	2021	NA	NA	NA	Duplicate:wos-scopus	NO:duplicate	NA	NA	NA	NA	NA	NA	NA	NA	NA	NA	NA	NA	NA	NA	NA	NA	NA	NA	NA
446	WOS CC	2023-10-16	10.1016/j.ecolind.2021.107608	2-s2.0-85136100672	Wang, ZG; Wang, GC; Ren, TY; Wang, HB; Xu, QY; Zhang, GH	ECOLOGICAL INDICATORS	Assessment of soil fertility degradation affected by mining disturbance and land use in a coalfield via machine learning	The degradation of soil fertility in mining areas poses great risks to agricultural production and the ecological environment, and has increasingly become a worldwide concern. In this study, soil assessments were conducted to evaluate the spatial and temporal variations of soil fertility indicators and characteristics of soil fertility degradation under different types of land use and mining dist…	2021	NA	NA	NA	Duplicate:wos-scopus	NO:duplicate	NA	NA	NA	NA	NA	NA	NA	NA	NA	NA	NA	NA	NA	NA	NA	NA	NA	NA	NA
447	WOS CC	2023-10-16	10.1007/s00107-020-01631-9	2-s2.0-85117252345	Shirmohammadi, M; Faircloth, A; Redman, A	EUROPEAN JOURNAL OF WOOD AND WOOD PRODUCTS	Assessment of sound quality: Australian native hardwood species for guitar fretboard production	Rosewood species are used around the world in musical instrument component manufacture, most commonly for the use as the guitar fretboard. Due to the overuse of these species, rosewood has been declared an endangered wood necessitating alternatives to be sourced with similar desirable characteristics. Dynamic testing was performed on Australian high-density hardwood species with a density range o…	2021	NA	NA	NA	Duplicate:wos-scopus	NO:duplicate	NA	NA	NA	NA	NA	NA	NA	NA	NA	NA	NA	NA	NA	NA	NA	NA	NA	NA	NA
448	WOS CC	2023-10-16	10.3390/su141912076	2-s2.0-85146163660	Yang, Q; Sun, ZG; Zhang, HBA	SUSTAINABILITY	Assessment of Urban Green Development Efficiency Based on Three-Stage DEA: A Case Study from China's Yangtze River Delta	With the march of global urbanization, there are looming problems including environmental degradation and remediation all over the world. In this case, urban green development is the key to overcoming climate crisis, biodiversity loss and pollution. In this paper, a three-stage DEA model was employed to study the urban green development efficiency (GDE), with cities in the Yangtze River Delta (YR…	2022	NA	NA	NA	Duplicate:wos-scopus	YES	NO	NO	Léa Terray	2023-11-01	NA	NA	NA	NA	NA	NA	NA	NA	NA	NA	NA	NA	NA	NA	NA
449	WOS CC	2023-10-16	10.1371/journal.pone.0243353	2-s2.0-85141735444	Puszka, H; Shimeta, J; Robb, K	PLOS ONE	Assessment on the effectiveness of vessel-approach regulations to protect cetaceans in Australia: A review on behavioral impacts with case study on the threatened Burrunan dolphin (Tursiops australis)	Vessels cause considerable disturbance to cetaceans world-wide, with potential long-term impacts to population viability. Here we present a comprehensive review of vessel impacts to cetacean behavior in Australian waters (2003-2015), finding inadequate protections to be in place. The majority of these studies found trends of decreased animal travel and resting behavioral states as well as low com…	2021	NA	NA	NA	No-duplicate	YES	NO	NO	Romain Sordello	2023-11-01	NA	NA	NA	NA	NA	NA	NA	NA	NA	NA	NA	NA	NA	NA	NA
450	WOS CC	2023-10-16	10.1016/j.envres.2020.110386	2-s2.0-85150990245	Noorimotlagh, Z; Azizi, M; Pan, HF; Mami, S; Mirzaee, SA	ENVIRONMENTAL RESEARCH	Association between air pollution and Multiple Sclerosis: A systematic review	Air pollution is a major public health threat. The present study is the first systematic review (SR) to determine the association of exposure to air pollution and Multiple Sclerosis (MS) Progression. A Literature search was carried out using relevant keywords within several international databases. A comprehensive literature search was carried out systematically and yielded 24 eligible studies co…	2021	NA	NA	NA	Duplicate:wos-scopus	NO:duplicate	NA	NA	NA	NA	NA	NA	NA	NA	NA	NA	NA	NA	NA	NA	NA	NA	NA	NA	NA
451	WOS CC	2023-10-16	10.1111/1749-4877.12639	2-s2.0-85100602921	Cheng, ZL; Li, YT; Pine, MK; Zuo, T; Niu, MX; Wang, J	INTEGRATIVE ZOOLOGY	Association between porpoise presence and fish choruses: implications for feeding strategies and ecosystem-based conservation of the East Asian finless porpoise	The associations between feeding activities and environmental variables inform animal feeding tactics that maximize energetic gains by minimizing energy costs while maximizing feeding success. Relevant studies in aquatic animals, particularly marine mammals, are scarce due to difficulties in the observation of feeding behaviors in aquatic environments. This data scarcity concurrently hinders ecos…	2023	NA	NA	NA	Duplicate:wos-scopus	NO:duplicate	NA	NA	NA	NA	NA	NA	NA	NA	NA	NA	NA	NA	NA	NA	NA	NA	NA	NA	NA
452	WOS CC	2023-10-16	10.1371/journal.pmed.1004043	2-s2.0-85085682322	Cruz, J; Li, GQ; Aragon, MJ; Coventry, PA; Jacobs, R; Prady, SL; White, PCL	PLOS MEDICINE	Association of environmental and socioeconomic indicators with serious mental illness diagnoses identified from general practitioner practice data in England: A spatial Bayesian Modeling study	Background The evidence is sparse regarding the associations between serious mental illnesses (SMIs) prevalence and environmental factors in adulthood as well as the geographic distribution and variability of these associations. In this study, we evaluated the association between availability and proximity of green and blue space with SMI prevalence in England as a whole and in its major conurbat…	2022	NA	NA	NA	Duplicate:wos-scopus	NO:duplicate	NA	NA	NA	NA	NA	NA	NA	NA	NA	NA	NA	NA	NA	NA	NA	NA	NA	NA	NA
453	WOS CC	2023-10-16	10.1016/j.envres.2023.115720	2-s2.0-85121788092	Bista, S; Chatzidiakou, L; Jones, RL; Benmarhnia, T; Postel-Vinay, N; Chaix, B	ENVIRONMENTAL RESEARCH	Associations of air pollution mixtures with ambulatory blood pressure: The MobiliSense sensor-based study	Air pollution is acknowledged as a determinant of blood pressure (BP), supporting the hypothesis that air pollution, via hypertension and other mechanisms, has detrimental effects on human health. Previous studies evaluating the associations between air pollution exposure and BP did not consider the effect that air pollutant mixtures may have on BP. We investigated the effect of exposure to singl…	2023	NA	NA	NA	No-duplicate	YES	NO	NO	Léa Terray	2023-11-01	NA	NA	NA	NA	NA	NA	NA	NA	NA	NA	NA	NA	NA	NA	NA
454	WOS CC	2023-10-16	10.1016/j.envres.2020.110399	2-s2.0-85076086569	Tao, YH; Kou, LR; Chai, YW; Kwan, MP	ENVIRONMENTAL RESEARCH	Associations of co-exposures to air pollution and noise with psychological stress in space and time: A case study in Beijing, China	Air pollution and noise are both ubiquitous environmental stressors that pose great threats to public health. Emerging evidence has noticed the combined health risks caused by the coexistence of traffic-related air pollutants and noise in the residential context. However, less is known about how mobile individuals are simultaneously exposed to multiple sources of air pollution and noise, and thus…	2021	NA	NA	NA	Duplicate:wos-scopus	NO:duplicate	NA	NA	NA	NA	NA	NA	NA	NA	NA	NA	NA	NA	NA	NA	NA	NA	NA	NA	NA
455	WOS CC	2023-10-16	10.3390/su14074217	2-s2.0-85123766507	Dimitriou, D; Karagkouni, A	SUSTAINABILITY	Assortment of Airports' Sustainability Strategy: A Comprehensiveness Analysis Framework	Global sustainability challenges are transforming 21st century business. Economic, social, and environmental sustainability impacts regulatory agencies and enterprises, particularly in the air transport industry, which facilitates access to productive services and market linkage. Stakeholders, shareholders, consumers, employees, and society are increasingly pressuring businesses to examine their …	2022	NA	NA	NA	No-duplicate	YES	NO	Unclear	Romain Sordello	2023-11-01	NO	NO	Léa Terray	dec-23	NA	NA	NA	NA	NA	NA	NA	NA	NA	NA	NA
456	WOS CC	2023-10-16	NA	2-s2.0-85171642231	Zhao, YH; Xia, YP; Yang, ZC	ELECTRONIC JOURNAL OF DIFFERENTIAL EQUATIONS	ASYMPTOTIC BEHAVIOR OF STOCHASTIC THREE-SPECIES PREDATOR-PREY SYSTEMS WITH WHITE AND LEVY NOISE	In this article, we propose a three-species prey-predator system with Holling II functional response and stochastic perturbations involving white noise and Levy noise. Firstly, we study the existence and uniqueness of a global positive solution and stochastic ultimate boundedness. Then, we obtain sufficient conditions for stability, extinction, strongly persistence in the mean and stochastic perm…	2020	NA	NA	NA	No-duplicate	YES	NO	NO	Léa Terray	2023-11-01	NA	NA	NA	NA	NA	NA	NA	NA	NA	NA	NA	NA	NA	NA	NA
457	WOS CC	2023-10-16	10.1038/s42003-023-04728-y	2-s2.0-85168649903	Cresci, A; Zhang, GS; Durif, CMF; Larsen, T; Shema, S; Skiftesvik, AB; Browman, HI	COMMUNICATIONS BIOLOGY	Atlantic cod (Gadus morhua) larvae are attracted by low-frequency noise simulating that of operating offshore wind farms	An open water experiment in the North Sea, using drifting behavioral chambers, demonstrates that cod larvae orient to the source of low-frequency underwater noise at the level generated in the proximity of an offshore wind turbine. The number and size of offshore wind (OW) turbines is increasing rapidly. OW turbines produce continuous, low-frequency noise that could impact marine fish dispersing/…	2023	NA	NA	NA	Duplicate:wos-scopus	NO:duplicate	NA	NA	NA	NA	NA	NA	NA	NA	NA	NA	NA	NA	NA	NA	NA	NA	NA	NA	NA
458	WOS CC	2023-10-16	10.5194/amt-13-309-2020	2-s2.0-85116828281	Someya, Y; Imasu, R; Shiomi, K; Saitoh, N	ATMOSPHERIC MEASUREMENT TECHNIQUES	Atmospheric ammonia retrieval from the TANSO-FTS/GOSAT thermal infrared sounder	Hyperspectral thermal infrared sounders enable us to grasp the global behavior of minor atmospheric constituents. Ammonia, which imparts large impacts on the atmospheric environment by reacting with other species, is one of them. In this work, we present an ammonia retrieval system that we developed for the Greenhouse Gases Observing Satellite (GOSAT) and the estimates of global atmospheric ammon…	2020	NA	NA	NA	No-duplicate	YES	NO	NO	Romain Sordello	2023-11-01	NA	NA	NA	NA	NA	NA	NA	NA	NA	NA	NA	NA	NA	NA	NA
459	WOS CC	2023-10-16	10.1093/pcp/pcac041	2-s2.0-85145771994	Obayashi, T; Hibara, H; Kagaya, Y; Aoki, Y; Kinoshita, K	PLANT AND CELL PHYSIOLOGY	ATTED-II v11: A Plant Gene Coexpression Database Using a Sample Balancing Technique by Subagging of Principal Components	ATTED-II (https://atted.jp) is a gene coexpression database for nine plant species based on publicly available RNAseq and microarray data. One of the challenges in constructing condition-independent coexpression data based on publicly available gene expression data is managing the inherent sampling bias. Here, we report ATTED-II version 11, wherein we adopted a coexpression calculation methodolog…	2022	NA	NA	NA	No-duplicate	YES	NO	NO	Romain Sordello	2023-11-01	NA	NA	NA	NA	NA	NA	NA	NA	NA	NA	NA	NA	NA	NA	NA
460	WOS CC	2023-10-16	10.1021/acs.jchemed.1c01146	2-s2.0-85118124281	Lee, I; Hwang, I; Mukhopadhyay, RD; Kim, K	JOURNAL OF CHEMICAL EDUCATION	Audible Sound Controlled Blue Bottle Experiment	The formation of chemical patterns is in general difficult to control due to the random diffusive motions of the reacting chemical species in solution. In this paper, we present a new method using audible sound to control the formation of chemical patterns obtained in blue bottle experiments. The waves generated on the surface of the solution by applying audible sound result in the nonuniform dis…	2022	NA	NA	NA	Duplicate:wos-scopus	NO:duplicate	NA	NA	NA	NA	NA	NA	NA	NA	NA	NA	NA	NA	NA	NA	NA	NA	NA	NA	NA
461	WOS CC	2023-10-16	10.1121/10.0002351	2-s2.0-85134268396	Mooney, TA; Castellote, M; Jones, I; Rouse, N; Rowles, T; Mahoney, B; Goertz, CEC	JOURNAL OF THE ACOUSTICAL SOCIETY OF AMERICA	Audiogram of a Cook Inlet beluga whale (Delphinapterus leucas)	Noise is a stressor to wildlife, yet the precise sound sensitivity of individuals and populations is often unknown or unmeasured. Cook Inlet, Alaska belugas (CIBs) are a critically endangered and declining marine mammal population. Anthropogenic noise is a primary threat to these animals. Auditory evoked potentials were used to measure the hearing of a wild, stranded CIB as part of its rehabilita…	2020	NA	NA	NA	Duplicate:wos-scopus	NO:duplicate	NA	NA	NA	NA	NA	NA	NA	NA	NA	NA	NA	NA	NA	NA	NA	NA	NA	NA	NA
462	WOS CC	2023-10-16	10.3390/foods9080966	2-s2.0-85145955250	Roque, J; Lafraire, J; Auvray, M	FOODS	Audiovisual Crossmodal Correspondence between Bubbles' Size and Pouring Sounds' Pitch in Carbonated Beverages	Visual and auditory carbonation have been separately documented as being two sensory markers of perceived freshness in beverages. The aim of the present study is to investigate the cross-modal interactions between these two dimensions of carbonation. Three experiments focused on crossmodal correspondences between bubble size and pouring sound pitch, which have never been investigated with ecologi…	2020	NA	NA	NA	Duplicate:wos-scopus	NO:duplicate	NA	NA	NA	NA	NA	NA	NA	NA	NA	NA	NA	NA	NA	NA	NA	NA	NA	NA	NA
463	WOS CC	2023-10-16	10.1016/j.ufug.2022.127738	2-s2.0-85115800637	Guo, X; Liu, J; Albert, C; Hong, XC	URBAN FORESTRY & URBAN GREENING	Audio-visual interaction and visitor characteristics affect perceived soundscape restorativeness: Case study in five parks in China	The capacity of urban parks to contribute to soundscape restorativeness, understood here as contributions to people's recovery from attentional fatigue and reflection on life issues, is receiving increased interest in research and policy. However, scientific understanding of the influential mechanism of perceived soundscape restor-ativeness is still not clear. This paper aims to explore the effec…	2022	NA	NA	NA	No-duplicate	YES	NO	Unclear	Léa Terray	2023-11-01	YES	NO	Léa Terray|Sylvie Vanpeene	dec-23	NA	NA	NA	NA	NA	NA	NA	NA	NA	NA	NA
464	WOS CC	2023-10-16	10.1016/j.ufug.2021.127090	2-s2.0-85142918542	Xu, XQ; Wu, H	URBAN FORESTRY & URBAN GREENING	Audio-visual interactions enhance soundscape perception in China?s protected areas	Coordination of sound and view management is essential to construct tranquility and enhance the visitor experience in protected areas. However, research on audio-visual interactions has historically primarily focused on urban environments, revealing a significant gap in protected areas. In China, soundscape research is urgently needed in protected areas to preserve the long tradition of soundscap…	2021	NA	NA	NA	No-duplicate	YES	NO	Unclear	Romain Sordello	2023-11-01	NO	NO	Léa Terray	dec-23	NA	NA	NA	NA	NA	NA	NA	NA	NA	NA	NA
465	WOS CC	2023-10-16	10.1007/s00300-020-02736-w	2-s2.0-85145663967	Sills, JM; Reichmuth, C; Southall, BL; Whiting, A; Goodwin, J	POLAR BIOLOGY	Auditory biology of bearded seals (Erignathus barbatus)	Bearded seals (Erignathus barbatus) have a circumpolar Arctic distribution and are closely associated with unstable pack ice, spending nearly all of their lives in remote habitats. As a result, their biology and behavior remain largely unknown. With respect to sensory biology, bearded seals-like other marine mammals-rely on acoustic cues to support a range of vital behaviors. Acoustic monitoring …	2020	NA	NA	NA	Duplicate:wos-scopus	NO:duplicate	NA	NA	NA	NA	NA	NA	NA	NA	NA	NA	NA	NA	NA	NA	NA	NA	NA	NA	NA
466	WOS CC	2023-10-16	10.1371/journal.pone.0230578	2-s2.0-85151305552	Schulz-Mirbach, T; Ladich, F; Mittone, A; Olbinado, M; Bravin, A; Maiditsch, IP; Melzer, RR; Krysl, P; Hess, M	PLOS ONE	Auditory chain reaction: Effects of sound pressure and particle motion on auditory structures in fishes	Despite the diversity in fish auditory structures, it remains elusive how otolith morphology and swim bladder-inner ear (= otophysic) connections affect otolith motion and inner ear stimulation. A recent study visualized sound-induced otolith motion; but tank acoustics revealed a complex mixture of sound pressure and particle motion. To separate sound pressure and sound-induced particle motion, w…	2020	NA	NA	NA	Duplicate:wos-scopus	NO:duplicate	NA	NA	NA	NA	NA	NA	NA	NA	NA	NA	NA	NA	NA	NA	NA	NA	NA	NA	NA
467	WOS CC	2023-10-16	10.1016/j.ecoenv.2021.113047	2-s2.0-85128418101	Wang, ZT; Supin, AY; Akamatsu, T; Duan, PX; Yang, YN; Wang, KX; Wang, D	ECOTOXICOLOGY AND ENVIRONMENTAL SAFETY	Auditory evoked potential in stranded melon-headed whales (Peponocephala electra): With severe hearing loss and possibly caused by anthropogenic noise pollution	Highly concentrated live mass stranding events of dolphins and whales happened in the eastern coast of China between June and October 2021. The current study adopted the non-invasive auditory evoked-potential technique to investigate the hearing threshold of a stranded melon headed whale (Peponocephala electra) at a frequency range of between 9.5 and 181 kHz. It was found that, at the frequency r…	2021	NA	NA	NA	Duplicate:wos-scopus	NO:duplicate	NA	NA	NA	NA	NA	NA	NA	NA	NA	NA	NA	NA	NA	NA	NA	NA	NA	NA	NA
468	WOS CC	2023-10-16	10.1111/1365-2664.13910	2-s2.0-85122849292	Findlay, CR; Aleynik, D; Farcas, A; Merchant, ND; Risch, D; Wilson, B	JOURNAL OF APPLIED ECOLOGY	Auditory impairment from acoustic seal deterrents predicted for harbour porpoises in a marine protected area	1. Management interventions to reduce human-wildlife conflict can have unintended consequences for non-target species. Acoustic deterrent devices (ADDs) are used globally by the aquaculture sector. However, the potential for these sound emissions to impact non-target species, such as cetaceans, has not yet been quantified at population relevant spatial scales. 2. To better understand the extent o…	2021	NA	NA	NA	Duplicate:wos-scopus	NO:duplicate	NA	NA	NA	NA	NA	NA	NA	NA	NA	NA	NA	NA	NA	NA	NA	NA	NA	NA	NA
469	WOS CC	2023-10-16	10.1121/10.0003923	2-s2.0-85110409794	Branstetter, BK; Felice, M; Robeck, T	JOURNAL OF THE ACOUSTICAL SOCIETY OF AMERICA	Auditory masking in killer whales (Orcinus orca): Critical ratios for tonal signals in Gaussian noise	Masked detection thresholds were measured for two killer whales (Orcinus orca) using a psychoacoustic, adaptive-staircase procedure. Noise bands were 1-octave wide continuous Gaussian noise. Tonal signals extended between 500 Hz and 80 kHz. Resulting critical ratios increased with the signal frequency from 15 dB at 500 Hz up to 32 dB at 80 kHz. Critical ratios for killer whales were similar to th…	2021	NA	NA	NA	Duplicate:wos-scopus	NO:duplicate	NA	NA	NA	NA	NA	NA	NA	NA	NA	NA	NA	NA	NA	NA	NA	NA	NA	NA	NA
470	WOS CC	2023-10-16	10.1523/ENEURO.0474-21.2021	2-s2.0-85166122670	Heeringa, AN; Köppl, C	ENEURO	Auditory Nerve Fiber Discrimination and Representation of Naturally-Spoken Vowels in Noise	To understand how vowels are encoded by auditory nerve (AN) fibers, a number of representation schemes have been suggested that extract the vowel's formant frequencies from AN-fiber spiking patterns. The current study aims to apply and compare these schemes for AN-fiber responses to naturally-spoken vowels in a speech-shaped background noise. Responses to three vowels were evaluated; based on beh…	2022	NA	NA	NA	Duplicate:wos-scopus	NO:duplicate	NA	NA	NA	NA	NA	NA	NA	NA	NA	NA	NA	NA	NA	NA	NA	NA	NA	NA	NA
471	WOS CC	2023-10-16	10.1098/rsif.2022.0285	2-s2.0-85117119033	Nakata, T; Simoes, P; Walker, SM; Russell, IJ; Bomphrey, RJ	JOURNAL OF THE ROYAL SOCIETY INTERFACE	Auditory sensory range of male mosquitoes for the detection of female flight sound	Male mosquitoes detect and localize conspecific females by their flight-tones using the Johnston's organ (JO), which detects antennal deflections under the influence of local particle motion. Acoustic behaviours of mosquitoes and their JO physiology have been investigated extensively within the frequency domain, yet the auditory sensory range and the behaviour of males at the initiation of phonot…	2022	NA	NA	NA	Duplicate:wos-scopus	NO:duplicate	NA	NA	NA	NA	NA	NA	NA	NA	NA	NA	NA	NA	NA	NA	NA	NA	NA	NA	NA
472	WOS CC	2023-10-16	10.1152/jn.00342.2021	2-s2.0-85075523299	Suthakar, K; Liberman, MC	JOURNAL OF NEUROPHYSIOLOGY	Auditory-nerve responses in mice with noise-induced cochlear synaptopathy	Cochlear synaptopathy is the noise-induced or age-related loss of ribbon synapses between inner hair cells (IHCs) and auditory-nerve fibers (ANFs), first reported in CBA/CaJ mice. Recordings from single ANFs in anesthetized, noise-exposed guinea pigs suggested that neurons with low spontaneous rates (SRs) and high thresholds are more vulnerable than low-threshold, high-SR fibers. However, there i…	2021	NA	NA	NA	Duplicate:wos-scopus	NO:duplicate	NA	NA	NA	NA	NA	NA	NA	NA	NA	NA	NA	NA	NA	NA	NA	NA	NA	NA	NA
473	WOS CC	2023-10-16	10.1002/jwmg.21991	2-s2.0-85113348657	Riley, IP; Conway, CJ; Stevens, BS; Roberts, SB	JOURNAL OF WILDLIFE MANAGEMENT	Aural and Visual Detection of Greater Sage-Grouse Leks: Implications for Population Trend Estimates	Counts of greater sage-grouse (Centrocercus urophasianus) at leks have been used in harvest management, Endangered Species Act listing decisions, and land management policies for over half a century. Lek count sampling methods focus on counting male sage-grouse at known leks, primarily those observed visually from roads or vantage points, but leks are likely missed that are unknown prior to the s…	2021	NA	NA	NA	Duplicate:wos-scopus	NO:duplicate	NA	NA	NA	NA	NA	NA	NA	NA	NA	NA	NA	NA	NA	NA	NA	NA	NA	NA	NA
474	WOS CC	2023-10-16	10.7759/cureus.14982	2-s2.0-85161723213	Drake, A; Franklin, N; Schrock, JW; Jones, RA	CUREUS JOURNAL OF MEDICAL SCIENCE	Auscultation of Bowel Sounds and Ultrasound of Peristalsis Are Neither Compartmentalized Nor Correlated	Objective Auscultation of bowel sounds has been taught as a component of the physical examination since the beginning of the 20th century. However, there has been little research or consensus on the significance of listening in different quadrants. Some textbooks indicate that bowel sounds are the result of peristalsis in that region, while others state that bowel sounds can be generalized over t…	2021	NA	NA	NA	No-duplicate	YES	NO	NO	Léa Terray	2023-11-01	NA	NA	NA	NA	NA	NA	NA	NA	NA	NA	NA	NA	NA	NA	NA
475	WOS CC	2023-10-16	10.1016/j.ecolind.2021.108492	2-s2.0-85158114995	Benocci, R; Roman, HE; Bisceglie, A; Angelini, F; Brambilla, G; Zambon, G	ECOLOGICAL INDICATORS	Auto-correlations and long time memory of environment sound: The case of an Urban Park in the city of Milan (Italy)	We investigate the possible presence of 'long time' memory in the auto-correlations of biophonic activity of environment sound. The study is based on recordings taken at two sites located in the Parco Nord of Milan (Italy), characterized by a wooded land, rich in biodiversity and exposed to different sources and degrees of anthropogenic disturbances. The audio files correspond to a three-day reco…	2022	NA	NA	NA	Duplicate:wos-scopus	NO:duplicate	NA	NA	NA	NA	NA	NA	NA	NA	NA	NA	NA	NA	NA	NA	NA	NA	NA	NA	NA
476	WOS CC	2023-10-16	10.1109/CVPR46437.2021.01633	2-s2.0-85129632421	Gudovskiy, D; Rigazio, L; Ishizaka, S; Kozuka, K; Tsukizawa, S	2021 IEEE/CVF CONFERENCE ON COMPUTER VISION AND PATTERN RECOGNITION, CVPR 2021	AutoDO: Robust AutoAugment for Biased Data with Label Noise via Scalable Probabilistic Implicit Differentiation	AutoAugment [4] has sparked an interest in automated augmentation methods for deep learning models. These methods estimate image transformation policies for train data that improve generalization to test data. While recent papers evolved in the direction of decreasing policy search complexity, we show that those methods are not robust when applied to biased and noisy data. To overcome these limit…	2021	NA	NA	NA	Duplicate:wos-scopus	NO:duplicate	NA	NA	NA	NA	NA	NA	NA	NA	NA	NA	NA	NA	NA	NA	NA	NA	NA	NA	NA
477	WOS CC	2023-10-16	10.3390/insects12030259	2-s2.0-85099814350	Mankin, R; Hagstrum, D; Guo, M; Eliopoulos, P; Njoroge, A	INSECTS	Automated Applications of Acoustics for Stored Product Insect Detection, Monitoring, and Management	Simple Summary A variety of different acoustic devices has been commercialized for detection of hidden insect infestations in stored products, trees, and soil, including a recently introduced device demonstrated in this report to successfully detect rice weevil immatures and adults in grain. Several of the systems have incorporated digital signal processing and statistical analyses such as neural…	2021	NA	NA	NA	Duplicate:wos-scopus	NO:duplicate	NA	NA	NA	NA	NA	NA	NA	NA	NA	NA	NA	NA	NA	NA	NA	NA	NA	NA	NA
478	WOS CC	2023-10-16	10.1093/ornithapp/duac003	2-s2.0-85092673733	Cole, JS; Michel, NL; Emerson, SA; Siegel, RB	ORNITHOLOGICAL APPLICATIONS	Automated bird sound classifications of long-duration recordings produce occupancy model outputs similar to manually annotated data	Occupancy modeling is used to evaluate avian distributions and habitat associations, yet it typically requires extensive survey effort because a minimum of 3 repeat samples are required for accurate parameter estimation. Autonomous recording units (ARUs) can reduce the need for surveyors on-site, yet their utility was limited by hardware costs and the time required to manually annotate recordings…	2022	NA	NA	NA	Duplicate:wos-scopus	NO:duplicate	NA	NA	NA	NA	NA	NA	NA	NA	NA	NA	NA	NA	NA	NA	NA	NA	NA	NA	NA
479	WOS CC	2023-10-16	10.1007/s40857-021-00234-5	2-s2.0-85087200234	Tanaka, K; Ichikawa, K; Kittiwattanawong, K; Arai, N; Mitamura, H	ACOUSTICS AUSTRALIA	Automated Classification of Dugong Calls and Tonal Noise by Combining Contour and MFCC Features	To expand the spatial and temporal scales of passive acoustic monitoring of animals, automatically detecting target sounds among noises with similar acoustic properties is essential but challenging. In particular, the classification of tonal vocalisations and tonal noise remains a universal problem in bioacoustics research. The vocalisations of dugong, which is an endangered marine mammal that in…	2021	NA	NA	NA	Duplicate:wos-scopus	NO:duplicate	NA	NA	NA	NA	NA	NA	NA	NA	NA	NA	NA	NA	NA	NA	NA	NA	NA	NA	NA
480	WOS CC	2023-10-16	10.1186/s12940-022-00939-8	2-s2.0-85108988333	Chatzidiakou, L; Krause, A; Kellaway, M; Han, YQ; Li, YL; Martin, E; Kelly, FJ; Zhu, T; Barratt, B; Jones, RL	ENVIRONMENTAL HEALTH	Automated classification of time-activity-location patterns for improved estimation of personal exposure to air pollution	Background: Air pollution epidemiology has primarily relied on measurements from fixed outdoor air quality monitoring stations to derive population-scale exposure. Characterisation of individual time-activity-location patterns is critical for accurate estimations of personal exposure and dose because pollutant concentrations and inhalation rates vary significantly by location and activity. Method…	2022	NA	NA	NA	Duplicate:wos-scopus	NO:duplicate	NA	NA	NA	NA	NA	NA	NA	NA	NA	NA	NA	NA	NA	NA	NA	NA	NA	NA	NA
481	WOS CC	2023-10-16	10.1109/JSTARS.2023.3247467	2-s2.0-85170019090	Mimura, K; Nakamura, K; Takao, K; Yasukawa, K; Kato, Y	IEEE JOURNAL OF SELECTED TOPICS IN APPLIED EARTH OBSERVATIONS AND REMOTE SENSING	Automated Detection of Hydrothermal Emission Signatures From Multibeam Echo Sounder Images Using Deep Learning	Seafloor massive sulfide deposits have attracted attention as a mineral resource, as they contain a wide variety of base, precious, and other valuable critical metals. Previous studies have shown that signatures of hydrothermal activity can be detected by a multibeam echo sounder (MBES), which would be beneficial for exploring sulfide deposits. Although detecting such signatures from acoustic ima…	2023	NA	NA	NA	No-duplicate	YES	NO	NO	Romain Sordello	2023-11-01	NA	NA	NA	NA	NA	NA	NA	NA	NA	NA	NA	NA	NA	NA	NA
482	WOS CC	2023-10-16	10.3390/rs14051071	2-s2.0-85099650272	Yang, K; Hu, ZQ; Liang, YS; Fu, YK; Yuan, DZ; Guo, JX; Li, GS; Li, Y	REMOTE SENSING	Automated Extraction of Ground Fissures Due to Coal Mining Subsidence Based on UAV Photogrammetry	Widespread ground fissures caused by coal mining subsidence are a main cause of ecological destruction in coal mining areas, and the rapid monitoring of ground fissures is essential for ecological restoration. Traditional fissure monitoring technologies are time consuming and laborious. Therefore, we developed a method to automatically extract ground fissures from high-resolution UAV images. Firs…	2022	NA	NA	NA	Duplicate:wos-scopus	NO:duplicate	NA	NA	NA	NA	NA	NA	NA	NA	NA	NA	NA	NA	NA	NA	NA	NA	NA	NA	NA
483	WOS CC	2023-10-16	10.1071/PC20022	2-s2.0-85141352957	Smith, BP; Jaques, NB; Appleby, RG; Morris, S; Jordan, NR	PACIFIC CONSERVATION BIOLOGY	Automated shepherds: responses of captive dingoes to sound and an inflatable, moving effigy	Human-carnivore coexistence can be aided through non-lethal approaches that limit interaction between predators and livestock. Yet, investigations into effective deterrents, particularly in the Australian context with dingoes, are rare. We investigated two potential methods: an acoustic deterrent (series of gunshot noises), and an oversized inflatable human effigy that we dubbed 'Fred-a-Scare'. T…	2021	NA	NA	NA	Duplicate:wos-scopus	NO:duplicate	NA	NA	NA	NA	NA	NA	NA	NA	NA	NA	NA	NA	NA	NA	NA	NA	NA	NA	NA
484	WOS CC	2023-10-16	10.1145/3324884.3416582	2-s2.0-85073980020	Zhan, X; Fan, LL; Liu, TM; Chen, S; Li, L; Wang, HY; Xu, YF; Luo, XP; Liu, Y	2020 35TH IEEE/ACM INTERNATIONAL CONFERENCE ON AUTOMATED SOFTWARE ENGINEERING (ASE 2020)	Automated Third-Party Library Detection for Android Applications: Are We There Yet?	Third-party libraries (TPLs) have become a significant part of the Android ecosystem. Developers can employ various TPLs with different functionalities to facilitate their app development. Unfortunately, the popularity of TPLs also brings new challenges and even threats. TPLs may carry malicious or vulnerable code, which can infect popular apps to pose threats to mobile users. Besides, the code o…	2020	NA	NA	NA	Duplicate:wos-scopus	NO:duplicate	NA	NA	NA	NA	NA	NA	NA	NA	NA	NA	NA	NA	NA	NA	NA	NA	NA	NA	NA
485	WOS CC	2023-10-16	10.1109/COGMI50398.2020.00035	2-s2.0-85106471595	Suhas, BN	2020 IEEE SECOND INTERNATIONAL CONFERENCE ON COGNITIVE MACHINE INTELLIGENCE (COGMI 2020)	Automatic bird sound detection in long range field recordings using Wavelets & Mel filter bank features	The topic of bio-monitoring of fauna, especially that of birds, is an ongoing research topic. Although huge datasets of bird sound recordings are available, the classification of such sounds into bird & non bird sounds has been painstaking work, sometimes requiring manual processing. The goal of the IEEE Research Challenge in 2016 has been to address this concern and to help develop automatic alg…	2020	NA	NA	NA	Duplicate:wos-scopus	NO:duplicate	NA	NA	NA	NA	NA	NA	NA	NA	NA	NA	NA	NA	NA	NA	NA	NA	NA	NA	NA
486	WOS CC	2023-10-16	10.1080/09524622.2020.1730241	2-s2.0-85105611085	Tseng, YC; Eskelson, BNI; Martin, K; LeMay, V	BIOACOUSTICS-THE INTERNATIONAL JOURNAL OF ANIMAL SOUND AND ITS RECORDING	Automatic bird sound detection: logistic regression based acoustic occupancy model	Avian bioacoustics research was greatly assisted by the introduction of autonomous recording units, which not only allow remote monitoring but also make large-scale studies possible. However, manual inspection of acoustic recordings becomes more challenging with increasingly larger datasets. In this study, we developed a logistic model to predict the probability of bird presence in audio recordin…	2021	NA	NA	NA	Duplicate:wos-scopus	NO:duplicate	NA	NA	NA	NA	NA	NA	NA	NA	NA	NA	NA	NA	NA	NA	NA	NA	NA	NA	NA
487	WOS CC	2023-10-16	10.1142/S2196888822500300	2-s2.0-85078742184	Carvalho, S; Gomes, EF	VIETNAM JOURNAL OF COMPUTER SCIENCE	Automatic Classification of Bird Sounds: Using MFCC and Mel Spectrogram Features with Deep Learning	Bird species identification is a relevant and time-consuming task for ornithologists and ecologists. With growing amounts of audio-annotated data, automatic bird classification using machine learning techniques is an important trend in the scientific community. Analyzing bird behavior and population trends helps detect other organisms in the environment and is an important problem in ecology. Bir…	2022	NA	NA	NA	Duplicate:wos-scopus	NO:duplicate	NA	NA	NA	NA	NA	NA	NA	NA	NA	NA	NA	NA	NA	NA	NA	NA	NA	NA	NA
488	WOS CC	2023-10-16	10.1016/j.asoc.2021.107944	2-s2.0-85126996686	Brown, A; Montgomery, J; Garg, S	APPLIED SOFT COMPUTING	Automatic construction of accurate bioacoustics workflows under time constraints using a surrogate model	Automated bioacoustics analysis is being increasingly used to describe environmental phenomena such as species abundance and biodiversity. Within this research area, many algorithms have been proposed. These achieve different sub-objectives within bioacoustics processes and can be combined to form workflows. However, these algorithms are typically evaluated in a limited number of scenarios and ar…	2021	NA	NA	NA	Duplicate:wos-scopus	NO:duplicate	NA	NA	NA	NA	NA	NA	NA	NA	NA	NA	NA	NA	NA	NA	NA	NA	NA	NA	NA
489	WOS CC	2023-10-16	10.3390/insects14040381	2-s2.0-85126886598	Flórián, N; Jósvai, JK; Tóth, Z; Gergócs, V; Sipocz, L; Tóth, M; Dombos, M	INSECTS	Automatic Detection of Moths (Lepidoptera) with a Funnel Trap Prototype	Simple Summary Modern pest control is based on correct timing protection and the avoidance of unnecessary insecticide use. Therefore, we must know the exact time of pest gradation and activity. Using automatic insect traps allows insect activity detection without considerable human intervention. The proper use of automatic catching, counting, and data forwarding in the field has not been fully re…	2023	NA	NA	NA	No-duplicate	YES	NO	NO	Léa Terray	2023-11-01	NA	NA	NA	NA	NA	NA	NA	NA	NA	NA	NA	NA	NA	NA	NA
490	WOS CC	2023-10-16	10.26833/ijeg.1079210	2-s2.0-85129454235	Cetin, Z; Yastikli, N	INTERNATIONAL JOURNAL OF ENGINEERING AND GEOSCIENCES	Automatic detection of single street trees from airborne LiDAR data based on point segmentation methods	As a primary element of urban ecosystem, street trees are very essential for environmental quality and aesthetic beauty of urban landscape. Street trees play a crucial role in everyday life of city inhabitants and therefore, comprehensive and accurate inventory information for street trees is required. In this research, an automatic method is proposed to detect single street trees from airborne L…	2023	NA	NA	NA	Duplicate:wos-scopus	NO:duplicate	NA	NA	NA	NA	NA	NA	NA	NA	NA	NA	NA	NA	NA	NA	NA	NA	NA	NA	NA
491	WOS CC	2023-10-16	10.1121/10.0001108	2-s2.0-85121371184	Madhusudhana, S; Murray, A; Erbe, C	JOURNAL OF THE ACOUSTICAL SOCIETY OF AMERICA	Automatic detectors for low-frequency vocalizations of Omura's whales, Balaenoptera omurai: A performance comparisona)	Automatically detecting animal signals in soundscape recordings is of benefit to passive acoustic monitoring programs which may be undertaken for research or conservation. Numerous algorithms exist, which are typically optimized for certain situations (i.e., certain animal sound types and ambient noise conditions). Adding to the library of algorithms, this paper developed, tested, and compared th…	2020	NA	NA	NA	No-duplicate	YES	NO	NO	Romain Sordello	2023-11-01	NA	NA	NA	NA	NA	NA	NA	NA	NA	NA	NA	NA	NA	NA	NA
492	WOS CC	2023-10-16	10.26833/ijeg.668352	2-s2.0-85166514756	Ozdemir, S; Akbulut, Z; Karsli, F; Acar, H	INTERNATIONAL JOURNAL OF ENGINEERING AND GEOSCIENCES	Automatic extraction of trees by using multiple return properties of the lidar point cloud	yyyy Airborne laser scanning has been a valuable tool for forestry applications since it began to be used commercially. Thanks to the high 3D resolution provided by the Light Detection and Ranging (LiDAR) point cloud, it has provided great convenience in complex 3D modeling processes needed for forestry applications such as forest inventory, forest management, determination of carbon stocks and t…	2021	NA	NA	NA	Duplicate:wos-scopus	NO:duplicate	NA	NA	NA	NA	NA	NA	NA	NA	NA	NA	NA	NA	NA	NA	NA	NA	NA	NA	NA
493	WOS CC	2023-10-16	10.1088/1757-899X/850/1/012034	2-s2.0-85143987673	Ningsih, SR; Budi, AHS; Nugraha, AT; Winata, T	INTERNATIONAL SYMPOSIUM ON MATERIALS AND ELECTRICAL ENGINEERING 2019 (ISMEE 2019)	Automatic farmer pest repellent with Arduino ATmega2560 based on sound displacement technique	Increasing pest population is the main cause of reduced crop yields and causes farmers to suffer heavy losses. The purpose of this study is to realize a tool that can help repel bird and mouse pests automatically. The prototype of this tool is controlled using the Arduino ATmega 2560 which will regulate the performance of sensors and servo motors as a mechanical system that pulls bells producing …	2020	NA	NA	NA	Duplicate:wos-scopus	NO:duplicate	NA	NA	NA	NA	NA	NA	NA	NA	NA	NA	NA	NA	NA	NA	NA	NA	NA	NA	NA
494	WOS CC	2023-10-16	10.1109/LGRS.2021.3135869	2-s2.0-85164173014	Yin, RY; He, GJ; Wang, GZ; Long, TF; Li, HF; Zhou, DJ; Gong, CJ	IEEE GEOSCIENCE AND REMOTE SENSING LETTERS	Automatic Framework of Mapping Impervious Surface Growth With Long-Term Landsat Imagery Based on Temporal Deep Learning Model	The impervious surface (IS) cover and its dynamics are key parameters in research about urban and ecology. This letter proposed an automatic framework to map the IS growth end-to-end based on the temporal deep learning (DL) model and long time-series Landsat imagery. First, the training and validating datasets were auto-generated by a joint strategy. Then, a DL network was designed, and the IS gr…	2022	NA	NA	NA	Duplicate:wos-scopus	NO:duplicate	NA	NA	NA	NA	NA	NA	NA	NA	NA	NA	NA	NA	NA	NA	NA	NA	NA	NA	NA
495	WOS CC	2023-10-16	NA	2-s2.0-85099451372	Gu, LX	FRESENIUS ENVIRONMENTAL BULLETIN	AUTOMATIC MONITORING METHOD OF HYDRAULIC OIL TANK LEAKAGE OF INTEGRATED BULLDOZER UNDER ENVIRONMENTAL POLLUTION	To avoid environmental pollution caused by oil tank leakage of integrated bulldozer, it is necessary to realize automatic real-time monitoring of hydraulic oil tank leakage during construction of integrated bulldozer. Therefore, on the premise of considering environmental pollution, the paper proposed an automatic monitoring method of hydraulic oil tank leakage of integrated bulldozer. The real-t…	2022	NA	NA	NA	No-duplicate	YES	NO	NO	Romain Sordello	2023-11-01	NA	NA	NA	NA	NA	NA	NA	NA	NA	NA	NA	NA	NA	NA	NA
496	WOS CC	2023-10-16	10.1016/j.compag.2022.106740	2-s2.0-85103543896	Cuan, KX; Zhang, TM; Li, ZY; Huang, JD; Ding, YB; Fang, C	COMPUTERS AND ELECTRONICS IN AGRICULTURE	Automatic Newcastle disease detection using sound technology and deep learning method	Newcastle disease (ND) is a common disease in poultry that has a great impact on poultry health and production. ND has destructive effects on the respiratory system, such as altering the acoustic features of bird vocalizations. For this reason, this research proposed a new method, the deep poultry vocalization network (DPVN), for the early detection of ND based on poultry vocalization. The method…	2022	NA	NA	NA	Duplicate:wos-scopus	NO:duplicate	NA	NA	NA	NA	NA	NA	NA	NA	NA	NA	NA	NA	NA	NA	NA	NA	NA	NA	NA
497	WOS CC	2023-10-16	10.3390/s21206752	2-s2.0-85103260202	Camus, L; Andrade, H; Aniceto, AS; Aune, M; Bandara, K; Basedow, SL; Christensen, KH; Cook, J; Daase, M; Dunlop, K; Falk-Petersen, S; Fietzek, P; Fonnes, G; Ghaffari, P; Gramvik, G; Graves, I; Hayes, D; Langeland, T; Lura, H; Marin, TK; Nost, OA; Peddie, D; Pederick, J; Pedersen, G; Sperrevik, AK; Sorensen, K; Tassara, L; Tjostheim, S; Tverberg, V; Dahle, S	SENSORS	Autonomous Surface and Underwater Vehicles as Effective Ecosystem Monitoring and Research Platforms in the Arctic-The Glider Project	Effective ocean management requires integrated and sustainable ocean observing systems enabling us to map and understand ecosystem properties and the effects of human activities. Autonomous subsurface and surface vehicles, here collectively referred to as gliders , are part of such ocean observing systems providing high spatiotemporal resolution. In this paper, we present some of the results achi…	2021	NA	NA	NA	Duplicate:wos-scopus	NO:duplicate	NA	NA	NA	NA	NA	NA	NA	NA	NA	NA	NA	NA	NA	NA	NA	NA	NA	NA	NA
498	WOS CC	2023-10-16	10.1109/OCEANS47191.2022.9977104	2-s2.0-85103260202	Hung, CT; Zhang, YC; Chen, CF	2022 OCEANS HAMPTON ROADS	Autonomous underwater acoustic localization through multiple unmanned surface vehicle	Since 2016, the Taiwan government has started the Thousand Wind Turbines Project, the goal of which is to build one thousand offshore wind turbines and provide 5.6GW power by the year 2025. On July 2nd, 2015, The Bureau of Energy, Ministry of Economic Affairs, R.O.C announced there would be 36 potential zones for wind farms in the Taiwan Strait near the seacoast. However, most of these potential …	2022	NA	NA	NA	Duplicate:wos-scopus	NO:duplicate	NA	NA	NA	NA	NA	NA	NA	NA	NA	NA	NA	NA	NA	NA	NA	NA	NA	NA	NA
499	WOS CC	2023-10-16	10.3389/fncel.2021.760422	2-s2.0-85149941692	Guo, LN; Cao, W; Niu, YG; He, SB; Chai, RJ; Yang, JM	FRONTIERS IN CELLULAR NEUROSCIENCE	Autophagy Regulates the Survival of Hair Cells and Spiral Ganglion Neurons in Cases of Noise, Ototoxic Drug, and Age-Induced Sensorineural Hearing Loss	Inner ear hair cells (HCs) and spiral ganglion neurons (SGNs) are the core components of the auditory system. However, they are vulnerable to genetic defects, noise exposure, ototoxic drugs and aging, and loss or damage of HCs and SGNs results in permanent hearing loss due to their limited capacity for spontaneous regeneration in mammals. Many efforts have been made to combat hearing loss includi…	2021	NA	NA	NA	Duplicate:wos-scopus	NO:duplicate	NA	NA	NA	NA	NA	NA	NA	NA	NA	NA	NA	NA	NA	NA	NA	NA	NA	NA	NA
500	WOS CC	2023-10-16	10.3390/app112311575	2-s2.0-85164249645	Zhu, FQ; Gulin, OE; Yaroshchuk, IO	APPLIED SCIENCES-BASEL	Average Intensity of Low-Frequency Sound and Its Fluctuations in a Shallow Sea with a Range-Dependent Random Impedance of the Liquid Bottom	Featured Application The results obtained in the present research show the complex nature of the propagation of sound signals and noise in the conditions of the shallow waters of the Arctic basin shelf. Despite the rather simple hydrology of the water column, a high degree of diversity of the characteristics of the sub-bottom layer was observed here, and a statistical approach was applied to desc…	2021	NA	NA	NA	No-duplicate	YES	NO	NO	Léa Terray	2023-11-01	NA	NA	NA	NA	NA	NA	NA	NA	NA	NA	NA	NA	NA	NA	NA
501	WOS CC	2023-10-16	10.1007/s11252-020-00936-0	2-s2.0-85087690077	Alquezar, RD; Tolesano-Pascoli, G; Gil, D; Macedo, RH	URBAN ECOSYSTEMS	Avian biotic homogenization driven by airport-affected environments	Building and operating airports are human activities associated with adverse changes in the natural environment, resulting in threats to the biodiversity in airport surroundings. As urban ecosystems are becoming more prevalent in the world and biotic homogenization is a concern, our aim here was to understand how environments near airports (hereafter airport-affected sites) were affected, to asse…	2020	NA	NA	NA	Duplicate:wos-scopus	NO:duplicate	NA	NA	NA	NA	NA	NA	NA	NA	NA	NA	NA	NA	NA	NA	NA	NA	NA	NA	NA
502	WOS CC	2023-10-16	10.1016/j.biocon.2020.108850	2-s2.0-85126999239	Barlow, NL; Kirol, CP; Fedy, BC	BIOLOGICAL CONSERVATION	Avian community response to landscape-scale habitat reclamation	Reclamation projects encompassing more than several square kilometers (hereafter; landscape-scale) are a recommended strategy to mitigate the impacts of energy development on wildlife. However, the response of wildlife to landscape-scale reclamation remains largely undocumented. Oil and gas developments have contributed substantially to the loss and degradation of sagebrush ecosystems in North Am…	2020	NA	NA	NA	No-duplicate	YES	YES	YES	Léa Terray|Romain Sordello	2023-11-01	NO	NO	Sylvie Vanpeene	dec-23	NA	NA	NA	NA	NA	NA	NA	NA	NA	NA	NA
503	WOS CC	2023-10-16	10.1038/s41598-022-16060-2	2-s2.0-85094121258	Lagrois, D; Chion, C; Sénécal, JF; Kowalski, C; Michaud, R; Vergara, V	SCIENTIFIC REPORTS	Avoiding sharp accelerations can mitigate the impacts of a Ferry's radiated noise on the St. Lawrence whales	Exposure to anthropogenic noise from the commercial fleet is one of the primary constituents of the acoustic pollution perturbing the environment of aquatic life. Merchant ships (e.g. bulkers, tankers) have been the focus of numerous studies for underwater noise source level determination and modeling. This work extends pre-existing studies to the ferry ship class. Hydrophone-based measurements o…	2022	NA	NA	NA	Duplicate:wos-scopus	NO:duplicate	NA	NA	NA	NA	NA	NA	NA	NA	NA	NA	NA	NA	NA	NA	NA	NA	NA	NA	NA
504	WOS CC	2023-10-16	10.1371/journal.pone.0277190	2-s2.0-85114027088	Maldarelli, G; Firzlaff, U; Luksch, H	PLOS ONE	Azimuthal sound localization in the chicken	Sound localization is crucial for the survival and reproduction of animals, including non-auditory specialist animals such as the majority of avian species. The chicken (Gallus gallus) is a well-suited representative of a non-auditory specialist bird and several aspects of its auditory system have been well studied in the last decades. We conducted a behavioral experiment where 3 roosters perform…	2022	NA	NA	NA	Duplicate:wos-scopus	NO:duplicate	NA	NA	NA	NA	NA	NA	NA	NA	NA	NA	NA	NA	NA	NA	NA	NA	NA	NA	NA
505	WOS CC	2023-10-16	10.1016/j.gecco.2021.e01695	2-s2.0-85115696636	Zhan, X; Liang, D; Lin, X; Li, LG; Wei, CT; Dingle, C; Liu, Y	GLOBAL ECOLOGY AND CONSERVATION	Background noise but not urbanization level impacted song frequencies in an urban songbird in the Pearl River Delta, Southern China	Rapid urbanization has profoundly transformed habitats and increased noise pollution in urban environments. Elevated noise levels may mask acoustic signals of urban-dwelling organisms such as birds. Singing at higher frequencies is one of typical responses to avoid this masking effect. However, high-frequency signals experience larger attenuation when transmitting in open urban environments. Here…	2021	NA	NA	NA	Duplicate:wos-scopus	NO:duplicate	NA	NA	NA	NA	NA	NA	NA	NA	NA	NA	NA	NA	NA	NA	NA	NA	NA	NA	NA
506	WOS CC	2023-10-16	10.1016/j.heares.2023.108742	2-s2.0-85159599828	Zhang, GM; Cui, ZD; Fan, ZH; Yang, LJ; Jia, Y; Chen, QC; Fu, ZY	HEARING RESEARCH	Background noise responding neurons in the inferior colliculus of the CF-FM bat, Hipposideros pratti	The Lombard effect, ref erring to an involuntary rise in vocal intensity, is a widespread vertebrate mecha-nism that aims to maintain signal efficiency in response to ambient noise. Previous studies showed that the Lombard effect could be sufficiently implemented at subcortical levels and operated by continuously monitoring background noise, requiring some subcortical auditory sensitive neurons t…	2023	NA	NA	NA	Duplicate:wos-scopus	NO:duplicate	NA	NA	NA	NA	NA	NA	NA	NA	NA	NA	NA	NA	NA	NA	NA	NA	NA	NA	NA
507	WOS CC	2023-10-16	10.3390/d14040263	2-s2.0-85149952432	Fardell, LL; Pavey, CR; Dickman, CR	DIVERSITY-BASEL	Backyard Biomes: Is Anyone There? Improving Public Awareness of Urban Wildlife Activity	Wildlife are increasingly being found in urban habitats, and likely rely on some resources in suburban household yards, which exposes them to the effects of yard management and human and pet activities. We compared the relationships between these potential disturbances and benefits to the number of different types of wildlife sighted by householders, using written surveys. Owing to the inability …	2022	NA	NA	NA	Duplicate:wos-scopus	NO:duplicate	NA	NA	NA	NA	NA	NA	NA	NA	NA	NA	NA	NA	NA	NA	NA	NA	NA	NA	NA
508	WOS CC	2023-10-16	10.1007/s00436-022-07425-7	2-s2.0-85136529182	Lotonin, K; Bondarenko, N; Nassonova, E; Rayko, M; Smirnov, A	PARASITOLOGY RESEARCH	Balamuthia spinosa n. sp. (Amoebozoa, Discosea) from the brackish-water sediments of Niva Bay (Baltic Sea, The Sound) - a novel potential vector of Legionella pneumophila in the environment	We have found a new free-living amoeba species named Balamuthia spinosa n. sp. (Amoebozoa, Discosea) in the bottom sediments of the brackish-water Niva Bay (Baltic Sea, The Sound). This species resembles members of the genus Stygamoeba morphologically and was (mis)identified as belonging to this genus during the initial investigation. However, SSU rRNA gene data show that it robustly groups with …	2022	NA	NA	NA	Duplicate:wos-scopus	NO:duplicate	NA	NA	NA	NA	NA	NA	NA	NA	NA	NA	NA	NA	NA	NA	NA	NA	NA	NA	NA
509	WOS CC	2023-10-16	10.1002/2688-8319.12034	2-s2.0-85107604981	Thompson, PM; Graham, IM; Cheney, B; Barton, TR; Farcas, A; Merchant, ND	ECOLOGICAL SOLUTIONS AND EVIDENCE	Balancing risks of injury and disturbance to marine mammals when pile driving at offshore windfarms	1. Offshore windfarms require construction procedures that minimize impacts on protected marine mammals. Uncertainty over the efficacy of existing guidelines for mitigating near-field injury when pile-driving recently resulted in the development of alternative measures, which integrated the routine deployment of acoustic deterrent devices (ADD) into engineering installation procedures without pri…	2020	NA	NA	NA	Duplicate:wos-scopus	NO:duplicate	NA	NA	NA	NA	NA	NA	NA	NA	NA	NA	NA	NA	NA	NA	NA	NA	NA	NA	NA
510	WOS CC	2023-10-16	10.1093/conphys/coz110	2-s2.0-85141612972	Injaian, AS; Francis, CD; Ouyang, JQ; Dominoni, DM; Donald, JW; Fuxjager, MJ; Goymann, W; Hau, M; Husak, JF; Johnson, MA; Kircher, BK; Knapp, R; Martin, LB; Miller, ET; Schoenle, L; Williams, T; Vitousek, AN	CONSERVATION PHYSIOLOGY	Baseline and stress-induced corticosterone levels across birds and reptiles do not reflect urbanization levels	Rates of human-induced environmental change continue increasing with human population size, potentially altering animal physiology and negatively affecting wildlife. Researchers often use glucocorticoid concentrations (hormones that can be associated with stressors) to gauge the impact of anthropogenic factors (e.g. urbanization, noise and light pollution). Yet, no general relationships between h…	2020	NA	NA	NA	Duplicate:wos-scopus	NO:duplicate	NA	NA	NA	NA	NA	NA	NA	NA	NA	NA	NA	NA	NA	NA	NA	NA	NA	NA	NA
511	WOS CC	2023-10-16	10.1016/j.marpolbul.2021.113057	2-s2.0-85166329835	Niu, FQ; Xue, RC; Yang, YM; Chen, BQ; Ruan, HL; Luo, K	MARINE POLLUTION BULLETIN	Baseline assessment of ocean ambient noise in the western Clarion Clipperton Zone, Pacific Ocean	Ocean noise in the western Clarion Clipperton Zone, Pacific Ocean was recorded for 5 min every hour during 2017 and 2018, at a depth of 300 m. The monthly and hourly mean spectrum levels in the 20-1000 Hz band were calculated, along with their skewness, kurtosis, percentile distributions, and spectral probability densities. The high noise levels at low frequencies generated from distant shipping …	2021	NA	NA	NA	Duplicate:wos-scopus	NO:duplicate	NA	NA	NA	NA	NA	NA	NA	NA	NA	NA	NA	NA	NA	NA	NA	NA	NA	NA	NA
512	WOS CC	2023-10-16	10.1016/j.marpolbul.2019.110731	2-s2.0-85145651320	Soares, C; Pacheco, A; Zabel, F; González-Goberña, E; Sequeira, C	MARINE POLLUTION BULLETIN	Baseline assessment of underwater noise in the Ria Formosa	The Ria Formosa is a sheltered large coastal lagoon located on the Atlantic South Coast of Portugal, that has been classified as a natural park since 1987. The lagoon hosts a diverse and abundant fish community and other species of commercial importance. Several economical activities are supported by shipping, and as such, vessel traffic within the Ria Formosa lagoon is very intense at some locat…	2020	NA	NA	NA	Duplicate:wos-scopus	NO:duplicate	NA	NA	NA	NA	NA	NA	NA	NA	NA	NA	NA	NA	NA	NA	NA	NA	NA	NA	NA
513	WOS CC	2023-10-16	10.1002/lno.11911	2-s2.0-85166274995	Chen, C; Lin, TH; Watanabe, HK; Akamatsu, T; Kawagucci, S	LIMNOLOGY AND OCEANOGRAPHY	Baseline soundscapes of deep-sea habitats reveal heterogeneity among ecosystems and sensitivity to anthropogenic impacts	Underwater soundscapes, though invisible, are crucial in shaping the biodiversity of marine ecosystems by acting as habitat-specific settlement cues for larvae. The deep sea has received little attention in soundscape research, but it is being targeted for mineral extraction to feed the ever-growing needs of our society. Anthropogenic impacts on soundscapes influence the resilience of key shallow…	2021	NA	NA	NA	Duplicate:wos-scopus	NO:duplicate	NA	NA	NA	NA	NA	NA	NA	NA	NA	NA	NA	NA	NA	NA	NA	NA	NA	NA	NA
514	WOS CC	2023-10-16	10.1007/s11259-023-10112-2	2-s2.0-85138044405	Brito, JEC; de Mello, BGV; Gaeta, NC; Batista, JMN; Brito, TR; Agostinho, WC; Brandao, PE; Heinemann, MB; Dias, RA	VETERINARY RESEARCH COMMUNICATIONS	Bats (Mammalia: Chiroptera) in urban-rural interfaces: community structure associated with pathogen screening in Sao Paulo-the largest metropolitan region in Brazil	Little is known about the influence of the urban environments on bat species 'ecology. The urbanization process potentially lead to critical ecological changes in bat communities' intra and interspecific pathogenic transmissions dynamics. To date, the monitoring of pathogens in bats in Brazil has only been done with bats found dead or alive in households, from rabies surveillance systems. The pre…	2023	NA	NA	NA	Duplicate:wos-scopus	NO:duplicate	NA	NA	NA	NA	NA	NA	NA	NA	NA	NA	NA	NA	NA	NA	NA	NA	NA	NA	NA
515	WOS CC	2023-10-16	10.1016/j.cub.2022.03.052	2-s2.0-85129342740	Ancillotto, L; Pafundi, D; Cappa, F; Chaverri, G; Gamba, M; Cervo, R; Russo, D	CURRENT BIOLOGY	Bats mimic hymenopteran insect sounds to deter predators	0_no-abstract	2022	NA	NA	NA	Duplicate:wos-scopus	NO:duplicate	NA	NA	NA	NA	NA	NA	NA	NA	NA	NA	NA	NA	NA	NA	NA	NA	NA	NA	NA
516	WOS CC	2023-10-16	10.3161/15081109ACC2020.22.2.015	2-s2.0-85090956870	Ramalho, DF; Aguiar, LMS	ACTA CHIROPTEROLOGICA	Bats on the road - a review of the impacts of roads and highways on bats	The increase in human population has resulted in environmental alterations and habitat fragmentation, such as those caused by road construction. Since the late 1990s, there has been an increase in studies evaluating the effects of roads on vertebrate populations; however, few studies have considered bats in road ecology studies. In this review on road ecology studies focusing on bats, we evaluate…	2020	NA	NA	NA	No-duplicate	YES	NO	YES	Léa Terray	2023-11-01	NO	NO	Léa Terray	dec-23	NA	NA	NA	NA	NA	NA	NA	NA	NA	NA	NA
[truncated: 13,182 more rows]

## Sheet: Reviews for citation chasing
biblio_ID	biblio_source	biblio_date_request	biblio_pid	biblio_sourceID	biblio_url	biblio_content	biblio_authors	biblio_container	biblio_title	biblio_abstract	biblio_year
[truncated: 51 more rows]
