# Supplementary material for: What is the evidence for the impacts of airborne anthropogenic noise on wildlife? A systematic map update
Source: Environ Evid. 2025 Jul 26;14:14. doi: 10.1186/s13750-025-00368-3 (PMC12297495; doi:10.1186/s13750-025-00368-3)
Supplement: Supplementary file 4 — Additional file 4: List of excluded full texts with reason for rejection of the literature update [file 13750_2025_368_MOESM4_ESM.xlsx]

## Sheet: README
Additional File 4
List of excluded articles at screening full texts, with reason for rejection, for the update database
Terray et al.
How to read the different columns is explained in the CodeBook sheet

## Sheet: CodeBook
VARIABLE NAME	VARIABLE DEFINITION	VALUE ALLOWED
biblio_ID	Unique key given by the map team to each publication	Numeric character
biblio_source	Database or search engine on which the article was searched	Text
biblio_pid	Persistent identifier assigned to the publication (DOI)	Alphanumeric string of characters if DOI exists
biblio_sourceID	Unique key given by the source database from which article was retrieved (e.g. Scopus ID, WOS CC key)	Alphanumeric string
biblio_authors	Authors	Text
biblio_container	Container of the publication if applicable: journal title for articles, book title for chapters, etc.	Text
biblio_title	Title of the publication	Text
biblio_year	Year of publication	YYYY
biblio_language	Language of the full-text publication	Text
biblio_doctype	Which is the type of the publication?	Journal article | Book | Book chapter | Conference object | Thesis | Preprint | Report | Other
biblio_content	Which is the content of the publication?	Study | Review | Meta-analysis | Modeling | Other
fulltext_PECO_decision	Is the publication accepted regarding only the PECO criteria? (Primary studies, reviews and meta-analyses that are included in the systematic map)	YES | NO
fulltext_PECO_comment	Details on the PECO elements of the publication	Text
fulltext_exposure_assessment	How was the exposure assessed? (Noise level measurements, controled exposure such as playback, etc)	Noise measurement | Controlled exposure | Categorical | Eco-acoustic indices | Other
fulltext_exposure_comment	Details on the exposure assessment of the study	Text
fulltext_exclusion_justification	The reason for the publication exclusion	DOC CONTENT | PECO | LANGUAGE | EXPOSURE ASSESSMENT
fulltext_reviewer	Name of the person that screened the article	Guillaume Dutilleux | Romain Sordello | Léa Terray | Benjamin Petiteau
fulltext_date	Date when the full text screening was performed	DD/MM/YYYY
GENERAL RULES
If applicable, multiple values are delimited with a pipe : |
NA is used as a substitute for "not applicable"
Unknown is used when information is not available

## Sheet: Excluded FullTexts - Update
biblio_ID	biblio_source	biblio_pid	biblio_sourceID	biblio_authors	biblio_container	biblio_title	biblio_year	biblio_language	biblio_doctype	biblio_content	fulltext_PECO_decision	fulltext_PECO_comment	fulltext_exposure_assessment	fulltext_exposure_comment	fulltext_exclusion_justification	fulltext_reviewer	fulltext_date
638	WOS CC	10.3389/fmars.2022.952593	WOS:000917853600001	Boemare, C	FRONTIERS IN MARINE SCIENCE	Challenging the new blue deal by embedding interactions with the non-humans in the offshore renewable energy development	2023	English	Journal article	Review	NO	E: noise barely mentionned; P: marine species	NA	NA	DOC CONTENT	Guillaume Dutilleux|Romain Sordello|Léa Terray	2024-02-05
833	WOS CC	10.3389/fevo.2023.1034941	WOS:000985173400001	Colombelli-Négrel, D; Akçay, Ç; Kleindorfer, S	FRONTIERS IN ECOLOGY AND EVOLUTION	Darwin's finches in human-altered environments sing common song types and are more aggressive	2023	English	Journal article	Study	NO	E: conspecific song	NA	NA	PECO	Guillaume Dutilleux	2024-02-13
911	WOS CC	10.1523/JNEUROSCI.0030-23.2023	WOS:001037364300003	Ibrahim, BA; Louie, JJ; Shinagawa, Y; Xiao, G; Asilador, AR; Sable, HJK; Schantz, SL; Llano, DA	JOURNAL OF NEUROSCIENCE	Developmental Exposure to Polychlorinated Biphenyls Prevents Recovery from Noise-Induced Hearing Loss and Disrupts the Functional Organization of the Inferior Colliculus	2023	English	Journal article	Study	NO	P: Wild-type female Swiss Webster (SW) mice	NA	NA	PECO	Romain Sordello	2024-04-24
1078	WOS CC	10.1016/j.applanim.2023.105853	WOS:000945120000001	Goswami, S; Tyagi, PC; Malik, PK; Gupta, BK	APPLIED ANIMAL BEHAVIOUR SCIENCE	Effects of enclosure complexity and visitor presence on the welfare of Asiatic lions	2023	English	Journal article	Study	NO	E: enclosure exposition to visitors in zoo	NA	NA	PECO	Léa Terray	2024-02-07
1178	WOS CC	10.1121/10.0001408	WOS:000542726600002	Whyte, KF; Russell, DJF; Sparling, CE; Binnerts, B; Hastie, GD	JOURNAL OF THE ACOUSTICAL SOCIETY OF AMERICA	Estimating the effects of pile driving sounds on seals: Pitfalls and possibilitiesa)	2020	English	Journal article	Study	NO	E: underwater	NA	NA	PECO	Léa Terray	2024-02-07
1409	WOS CC	NA	WOS:000914703800040	Ivan, ES; Ciceoi, R; Butcaru, AC; Stanciu, AM; Nitu, OA; Stanica, F	SCIENTIFIC PAPERS-SERIES B-HORTICULTURE	GREEN WALL IMPACT ON BENEFICIAL INSECTS IN AN URBAN FRUIT ECOSYSTEM	2022	English	Journal article	Study	NO	E: No noise	NA	NA	PECO	Léa Terray	2024-02-07
1501	WOS CC	10.14430/arctic70306	WOS:000546149900004	Larson, WG; Smith, TS; York, G	ARCTIC	Human Interaction and Disturbance of Denning Polar Bears on Alaska's North Slope	2020	English	Journal article	Study	YES	E: machines, vehicules, humans	Categorical	3 group of disturbances, no noise measurements	EXPOSURE ASSESSMENT	Léa Terray	2024-02-07
1811	WOS CC	10.1578/AM.47.5.2021.421	WOS:000700780600001	Southall, BL; Nowacek, DP; Bowles, AE; Senigaglia, V; Bejder, L; Tyack, PL	AQUATIC MAMMALS	Marine Mammal Noise Exposure Criteria: Assessing the Severity of Marine Mammal Behavioral Responses to Human Noise	2021	English	Journal article	Review	NO	NA	NA	NA	DOC CONTENT	Romain Sordello	2024-04-24
1833	WOS CC	10.1093/cz/zoaa038	WOS:000641805700003	Mesquita, GP; Rodríguez-Teijeiro, JD; Wich, SA; Mulero-Pázmány, M	CURRENT ZOOLOGY	Measuring disturbance at swift breeding colonies due to the visual aspects of a drone: a quasi-experiment study	2021	English	Journal article	Study	YES	E: Drone visual stimuli	NA	NA	PECO	Romain Sordello	2024-03-12
1863	WOS CC	10.1093/eurjpc/zwad075	WOS:000977226000001	Kvandová, M; Rajlic, S; Stamm, P; Schmal, I; Mihaliková, D; Kuntic, M; Jimenez, MTB; Hahad, O; Kollárová, M; Ubbens, H; Strohm, L; Frenis, K; Duerr, GD; Foretz, M; Viollet, B; Ruan, Y; Jiang, SB; Tang, Q; Kleinert, H; Rapp, S; Gericke, A; Schulz, E; Oelze, M; Keaney, JF; Daiber, A; Kröller-Schön, S; Jansen, T; Münzel, T	EUROPEAN JOURNAL OF PREVENTIVE CARDIOLOGY	Mitigation of aircraft noise-induced vascular dysfunction and oxidative stress by exercise, fasting, and pharmacological α1AMPK activation: molecular proof of a protective key role of endothelial α1AMPK against environmental noise exposure	2023	English	Journal article	Study	NO	P: lab animal	NA	NA	PECO	Léa Terray	2024-02-08
2159	WOS CC	10.1016/j.scitotenv.2019.134602	WOS:000526029000101	Dhar, A; Naeth, MA; Jennings, PD; El-Din, MG	SCIENCE OF THE TOTAL ENVIRONMENT	Perspectives on environmental impacts and a land reclamation strategy for solar and wind energy systems	2020	English	Journal article	Review	NO	O: Impacts of noise are poorly discussed (§ 4.2.2. Noise impacts)	NA	NA	DOC CONTENT	Romain Sordello	2024-04-24
2164	WOS CC	10.1016/j.anbehav.2023.06.010	WOS:001047351500001	Bressler, SA; Diamant, ES; Cen, C; Yeh, PJ	ANIMAL BEHAVIOUR	Phenotypic plasticity in the anthropause: does reduced human activity impact novel nesting behaviour in an urban bird?	2023	English	Journal article	Study	YES	E: Human frequentation (campus)	Other	No noise assessment (pandemic vs post-pandemic)	EXPOSURE ASSESSMENT	Romain Sordello	2024-03-12
2312	WOS CC	10.1007/s00114-021-01745-x	WOS:000693583100001	Wemer, L; Hegemann, A; Isaksson, C; Nebel, C; Kleindorfer, S; Gamauf, A; Adrion, M; Sumasgutner, P	SCIENCE OF NATURE	Reduced ectoparasite load, body mass and blood haemolysis in Eurasian kestrels (Falco tinnunculus) along an urban-rural gradient	2021	English	Journal article	Study	YES	E: sampled sites	Other	Urban-rural gradient, no assessment of noise	EXPOSURE ASSESSMENT	Léa Terray	2024-02-08
2313	WOS CC	10.1126/sciadv.abf5073	WOS:000699973200004	Schrimpf, MB; Des Brisay, PG; Johnston, A; Smith, AC; Sánchez-Jasso, J; Robinson, BG; Warrington, MH; Mahony, NA; Horn, AG; Strimas-Mackey, M; Fahrig, L; Koper, N	SCIENCE ADVANCES	Reduced human activity during COVID-19 alters avian land use across North America	2021	English	Journal article	Study	NO	E: Before-during covid, no noise	NA	NA	PECO	Léa Terray	2024-02-08
2404	WOS CC	10.1038/s41467-020-16899-x	WOS:000548307200001	Cooke, SC; Balmford, A; Donald, PF; Newson, SE; Johnston, A	NATURE COMMUNICATIONS	Roads as a contributor to landscape-scale variation in bird communities	2020	English	Journal article	Study	NO	P: birds E: road C: distance O: abundance	NA	about exposure to roads	PECO	Guillaume Dutilleux	2024-02-13
2515	WOS CC	10.1111/acv.12881	WOS:001006834500001	Sadhukhan, S; Khan, S; Habib, B	ANIMAL CONSERVATION	Silencing the call of the wild - howling behaviour and responses of the wolf to Anthropocene in India	2023	English	Journal article	Study	NO	E: playback of wolf howling along an urba gradient; O: howling response of wild wolf	NA	Natural noise	PECO	Léa Terray	2024-02-08
2650	WOS CC	10.1016/j.ecolind.2023.110725	WOS:001055164000001	Xiang, Y; Meng, Q; Zhang, XY; Li, MM; Yang, D; Wu, Y	ECOLOGICAL INDICATORS	Soundscape diversity: Evaluation indices of the sound environment in urban green spaces - Effectiveness, role, and interpretation	2023	English	Journal article	Study	NO	E: no noise	NA	NA	PECO	Léa Terray	2024-02-08
2735	WOS CC	10.19136/era.a7n3.2524	WOS:000719298800019	Alavéz-Martínez, NM; Montero-Reyes, D; Serna-Lagunes, R; Torres-Cantú, GB; García-Martínez, MA; Andrés-Meza, P	ECOSISTEMAS Y RECURSOS AGROPECUARIOS	Structure of the bat community in a tropical anthropogenic landscape in Veracruz, Mexico	2020	Other	Journal article	Study	NA	NA	NA	NA	LANGUAGE	Léa Terray	2024-02-08
2869	WOS CC	10.1016/j.applanim.2023.105938	WOS:001001148800001	Hosey, G; Ward, S; Melfi, V	APPLIED ANIMAL BEHAVIOUR SCIENCE	The effect of visitors on the behaviour of zoo-housed primates: A test of four hypotheses	2023	English	Journal article	Meta-analysis	Unclear	E: Different visitor behavior, the more impacting is noisiness	NA	NA	DOC CONTENT	Léa Terray	2024-02-08
3129	WOS CC	10.3390/su15064744	WOS:000958577000001	Barakazi, M	SUSTAINABILITY	Unsustainable Tourism Approaches in Touristic Destinations: A Case Study in Turkey	2023	English	Journal article	Review	NO	O: No outcomes	NA	NA	DOC CONTENT	Romain Sordello	2024-04-24
3197	WOS CC	10.7818/ECOS.1977	WOS:000551270600012	Magallanes, S; García-Longoria, L; Muriel, J; de Lope, F; Marzal, A	ECOSISTEMAS	Variation of uropygial gland volume and malaria infection between urban-rural environment in the house sparrow	2020	Other	Journal article	Study	NA	NA	NA	NA	LANGUAGE	Guillaume Dutilleux	2024-02-13
3204	WOS CC	10.1371/journal.pone.0269587	WOS:000924708600002	Nojoumi, M; Clevenger, AP; Blumstein, DT; Abelson, ES	PLOS ONE	Vehicular traffic effects on elk and white-tailed deer behavior near wildlife underpasses	2022	English	Journal article	Study	YES	E: Traffic noise	Other	No noise assessment (traffic volumes and vehicule types)	EXPOSURE ASSESSMENT	Romain Sordello	2024-03-12
3333	Scopus	10.1016/j.aaf.2021.10.005	2-s2.0-85119261629	Kulkarni S.S.; Edwards D.J.	Aquaculture and Fisheries	A bibliometric review on the implications of renewable offshore marine energy development on marine species	2022	English	Journal article	Review	NO	E: Underwater disturbances energy offshore development	NA	NA	DOC CONTENT	Léa Terray	2024-02-08
3390	Scopus	10.1111/icad.12569	2-s2.0-85124511912	Prendergast K.S.; Dixon K.W.; Bateman P.W.	Insect Conservation and Diversity	A global review of determinants of native bee assemblages in urbanised landscapes	2022	English	Journal article	Review	NO	E: urbanisation, not noise	NA	NA	DOC CONTENT	Léa Terray	2024-02-08
3410	Scopus	10.1016/j.ecolmodel.2022.110022	2-s2.0-85130257117	Ramirez-Carrasco C.; Córdova-Lepe F.; Moreno-Gómez F.N.; Velásquez N.A.	Ecological Modeling	A mathematical model for the impact of noise on population dynamics of a single species experiencing Lombard effect	2022	English	Journal article	Modeling	YES	NA	NA	NA	OTHER	Léa Terray	2024-02-08
3427	Scopus	10.3390/jmse9010012	2-s2.0-85098551444	Matthews M.-N.R.; Ireland D.S.; Zeddies D.G.; Brune R.H.; Pyć C.D.	Journal of Marine Science and Engineering	A modeling comparison of the potential effects on marine mammals from sounds produced by marine vibroseis and air gun seismic sources	2021	English	Journal article	Modeling	NO	E: Underwater	NA	NA	PECO	Léa Terray	2024-02-08
3469	Scopus	10.37904/metal.2021.4071	2-s2.0-85124373275	Constantinescu D.; Carlan A.B.	METAL 2021 - 30th Anniversary International Conference on Metallurgy and Materials, Conference Proceedings	A POSSIBILITY TO ESTIMATE THE IMPACT OF THE METALLURGICAL POLLUTANT NOISE SOURCES ON THE SURROUNDING ECOLOGICAL SYSTEMS	2021	English	Conference object	Study	NO	P: no impact on biodiv presented	NA	NA	PECO	Léa Terray	2024-02-08
3526	Scopus	10.1071/PC21009	2-s2.0-85118629100	Fitzgerald M.; Gorta S.; Kooyman R.M.	Pacific Conservation Biology	A summer and winter's tale: Factors influencing avian community composition and species abundances in lowland subtropical floodplain forests in central eastern Australia	2021	English	Journal article	Study	YES	E: Strat sample sites with vs without events	Categorical	Sample strategy without noise measurements	EXPOSURE ASSESSMENT	Léa Terray	2024-02-08
3533	Scopus	10.1111/jsr.13228	2-s2.0-85096660877	Liebich T.; Lack L.; Hansen K.; Zajamšek B.; Lovato N.; Catcheside P.; Micic G.	Journal of Sleep Research	A systematic review and meta-analysis of wind turbine noise effects on sleep using validated objective and subjective sleep assessments	2021	English	Journal article	Meta-analysis	NO	P: humans	NA	NA	PECO	Léa Terray	2024-02-09
3543	Scopus	10.1016/j.apacoust.2021.108387	2-s2.0-85120874949	Lawrence B.T.; Hornberg J.; Haselhoff T.; Sutcliffe R.; Ahmed S.; Moebus S.; Gruehn D.	Applied Acoustics	A widened array of metrics (WAM) approach to characterize the urban acoustic environment; a case comparison of urban mixed-use and forest	2022	English	Journal article	Study	NO	No biodiversity	NA	NA	PECO	Léa Terray	2024-02-09
3545	Scopus	10.1007/s00395-021-00869-5	2-s2.0-85104952948	Frenis K.; Helmstädter J.; Ruan Y.; Schramm E.; Kalinovic S.; Kröller-Schön S.; Bayo Jimenez M.T.; Hahad O.; Oelze M.; Jiang S.; Wenzel P.; Sommer C.J.; Frauenknecht K.B.M.; Waisman A.; Gericke A.; Daiber A.; Münzel T.; Steven S.	Basic Research in Cardiology	Ablation of lysozyme M-positive cells prevents aircraft noise-induced vascular damage without improving cerebral side effects	2021	English	Journal article	Study	NO	P: Mice E: aircraft noise (PB), C: 0: vascular damage	NA	NA	PECO	Guillaume Dutilleux|Romain Sordello|Léa Terray	2024-01-17
3563	Scopus	10.1523/JNEUROSCI.0873-21.2021	2-s2.0-85122771349	López-Jury L.; García-Rosales F.; González-Palomares E.; Kössl M.; Hechavarria J.C.	Journal of Neuroscience	Acoustic Context Modulates Natural Sound Discrimination in Auditory Cortex through Frequency-Specific Adaptation	2021	English	Journal article	Study	NO	P: bats E: bat sonar	NA	NA	PECO	Guillaume Dutilleux|Romain Sordello|Léa Terray	2024-02-05
3595	Scopus	10.1016/B978-0-12-815160-0.00024-4	2-s2.0-85126397808	Nakamachi T.; Asakura A.; Hirohashi N.	Neuroendocrine Regulation of Animal Vocalization: Mechanisms and Anthropogenic Factors in Animal Communication	Acoustic/vibration behaviors in crustaceans	2020	English	Book chapter	Review	Unclear	Anthropogenic noise barely mentionned, and mainly underwater	NA	NA	PECO	Léa Terray	2024-02-09
3597	Scopus	10.1098/rsbl.2019.0795	2-s2.0-85083182411	Matthews L.P.; Fournet M.E.H.; Gabriele C.; Klinck H.; Parks S.E.	Biology Letters	Acoustically advertising male harbour seals in southeast Alaska do not make biologically relevant acoustic adjustments in the presence of vessel noise	2020	English	Journal article	Study	NO	Underwater	NA	NA	PECO	Léa Terray	2024-02-09
3628	Scopus	10.3390/d14070550	2-s2.0-85134581428	Liu N.; Zhong S.; Wang T.; Li X.; Wei L.; Zou C.; Zhao S.; Li B.	Diversity	Advertisement Call Variation of Two Frog Species along an Urban–Rural Gradient in Shanghai, China	2022	English	Journal article	Study	NO	E: urbanisation index ; P: frogs; O: advertisement call	NA	NA	PECO	Léa Terray	2024-02-09
3636	Scopus	10.1111/oik.08078	2-s2.0-85104362715	Mortensen L.O.; Chudzinska M.E.; Slabbekoorn H.; Thomsen F.	Oikos	Agent-based models to investigate sound impact on marine animals: bridging the gap between effects on individual behaviour and population level consequences	2021	English	Journal article	Review	NO	E: underwater	NA	NA	PECO	Léa Terray	2024-02-09
3650	Scopus	10.1016/j.chemosphere.2021.129739	2-s2.0-85100036043	Sun G.; Lin X.; Yi X.; Zhang P.; Liu R.; Fu B.; Sun Y.; Li J.; Jiao S.; Tian T.; Xu X.-M.; Tseng K.-W.; Lin C.-H.	Chemosphere	Aircraft noise, like heat stress, causes cognitive impairments via similar mechanisms in male mice	2021	English	Journal article	Study	NO	P: lab animals	NA	NA	PECO	Guillaume Dutilleux	2024-02-14
3688	Scopus	10.1080/14888386.2020.1713889	2-s2.0-85079365213	Schindler A.R.; Gerber J.E.; Quinn J.E.	Biodiversity	An ecoacoustic approach to understand the effects of human sound on soundscapes and avian communication	2020	English	Journal article	Study	YES	P: Bird E: athropogenic noise C: natural/anthro O:Song frequency	Diversity indices	NA	EXPOSURE ASSESSMENT	Guillaume Dutilleux|Romain Sordello|Léa Terray	2024-02-05
3730	Scopus	10.1007/s10980-023-01655-5	2-s2.0-85153382698	Laube P.; Ratnaweera N.; Wróbel A.; Kaelin I.; Stephani A.; Reifler-Baechtiger M.; Graf R.F.; Suter S.	Landscape Ecology	Analysing and predicting wildlife–vehicle collision hotspots for the Swiss road network	2023	English	Journal article	Study	NO	NA	Categorical	NA	PECO	Guillaume Dutilleux	2024-02-14
3743	Scopus	10.1088/1755-1315/1045/1/012041	2-s2.0-85134164888	Oznobikhina L.A.	IOP Conference Series: Earth and Environmental Science	Analysis of indicators of the ecological state of the environment in the Kyrgyz Republic	2022	English	Conference object	Study	NO	No noise	NA	NA	PECO	Léa Terray	2024-02-09
3755	Scopus	10.46488/NEPT.2021.V20I03.049	2-s2.0-85115274508	Wang Z.W.; Han H.L.	Nature Environment and Pollution Technology	Analysis on tourism environmental pollution and tourism economy-ecological environmental coordination degree: A case study from China	2021	English	Journal article	Study	NO	NA	NA	NA	PECO	Guillaume Dutilleux	2024-02-14
3784	Scopus	10.1093/beheco/arac077	2-s2.0-85153303904	Cronin A.D.; Smit J.A.H.; Halfwerk W.	Behavioral Ecology	Anthropogenic noise and light alter temporal but not spatial breeding behavior in a wild frog	2022	English	Journal article	Study	NO	E: abstract noise	Controlled exposure	Broadcast noise + noise measured	PECO	Romain Sordello	2024-03-13
3790	Scopus	10.1098/rspb.2019.2951	2-s2.0-85083022541	Halfwerk W.; Van Oers K.	Proceedings of the Royal Society B: Biological Sciences	Anthropogenic noise impairs foraging for cryptic prey via cross-sensory interference	2020	English	Journal article	Study	NO	E: pink noise; P: birds; O: foraging	Controlled exposure	NA	PECO	Léa Terray	2024-02-09
3793	Scopus	10.1371/journal.pone.0276889	2-s2.0-85140859300	Rising K.; Hardege J.; Tregenza T.; Stevens M.	PLoS ONE	Anthropogenic noise may impair the mating behaviour of the Shore Crab Carcinus Maenas	2022	English	Journal article	Study	NO	E: Underwater	Controlled exposure	NA	PECO	Léa Terray	2024-02-09
3830	Scopus	10.56178/eh.v37i2.394	2-s2.0-85148304645	Bahía R.; Lambertucci S.A.; Speziale K.L.	Hornero	APPLYING BIOACOUSTIC TECHNIQUES TO URBAN ORNITHOLOGY STUDIES: GUIDELINES AND RE-COMMENDATIONS; [APLICANDO TÉCNICAS DE BIOACÚSTICA A ESTUDIOS DE ORNITOLOGÍA URBANA: GUÍA Y RECOMENDACIONES]	2022	Other	Journal article	Study	NO	NA	NA	NA	LANGUAGE	Léa Terray	2024-02-12
3855	Scopus	10.1016/j.aquatox.2019.105381	2-s2.0-85076682213	Miserazzi A.; Sow M.; Gelber C.; Charifi M.; Ciret P.; Dalens J.M.; Weber C.; Le Floch S.; Lacroix C.; Blanc P.; Massabuau J.C.	Aquatic Toxicology	Asiatic clam Corbicula fluminea exhibits distinguishable behavioural responses to crude oil under semi-natural multiple stress conditions	2020	English	Journal article	Study	NO	E: underwater noise	NA	NA	PECO	Léa Terray	2024-02-12
3857	Scopus	10.1088/1755-1315/548/7/072067	2-s2.0-85091244243	Novikov A.V.; Sumarukova O.V.; Lagutina N.V.; Evgrafov A.V.; Rodionov A.V.	IOP Conference Series: Earth and Environmental Science	Aspects of recreational zoning of the forest park "kuskovo"	2020	English	Conference object	Study	NO	Noise assessment not impact	NA	NA	PECO	Léa Terray	2024-02-12
3867	Scopus	10.1016/j.ecolind.2022.109437	2-s2.0-85138018723	Hao Z.; Zhan H.; Zhang C.; Pei N.; Sun B.; He J.; Wu R.; Xu X.; Wang C.	Ecological Indicators	Assessing the effect of human activities on biophony in urban forests using an automated acoustic scene classification model	2022	English	Journal article	Study	NO	Classification of acoustic scenes	NA	NA	PECO	Léa Terray	2024-02-12
3876	Scopus	10.1016/j.gecco.2021.e01819	2-s2.0-85115952779	Diepstraten J.; Willie J.	Global Ecology and Conservation	Assessing the structure and drivers of biological sounds along a disturbance gradient	2021	English	Journal article	Study	NO	E: gradient of distrubance; P: mammals, birds, insects; O: abundance, diversity, vocalisations	NA	No anthropo noise assessment	PECO	Léa Terray	2024-02-12
3885	Scopus	10.1016/j.ecolind.2021.107592	2-s2.0-85103650455	Liu B.; Wu X.; Liu X.; Gong M.	Ecological Indicators	Assessment of ecological stress caused by maritime vessels based on a comprehensive model using AIS data: Case study of the Bohai Sea, China	2021	English	Journal article	Study	NO	Noise assessment not impact	NA	NA	PECO	Léa Terray	2024-02-12
3893	Scopus	10.19711/j.cnki.issn2310-1490.2021.01.026	2-s2.0-85137054651	Zhang H.; Zhang W.; Hu H.; Su L.; Wan H.; Zhang X.; Wu Y.; Gong C.; Yang D.; Liu Y.; Wu X.	Chinese Journal of Wildlife	Assessment of the Construction Period of Xi'an-Chengdu High Speed Railway Impact on the Giant Panda Habitats; [西安至成都客运专线建设对沿线大熊猫栖息地植被的影响]	2021	Other	Journal article	Study	NA	NA	NA	NA	LANGUAGE	Léa Terray	2024-02-05
3896	Scopus	10.1016/j.ecolind.2023.110962	2-s2.0-85171886856	Hou Y.; Liu Y.; Zeng H.	Ecological Indicators	Assessment of urban ecosystem condition and ecosystem services in Shenzhen based on the MAES analysis framework	2023	English	Journal article	Study	NO	No noise assessment	NA	NA	PECO	Léa Terray	2024-02-12
4048	Scopus	NA	2-s2.0-85087793400	Zhou L.; Wu H.-L.; Xu H.-L.; Shen X.-X.; Chai M.-W.; Li R.-L.	Zhongguo Huanjing Kexue/China Environmental Science	Bird ecological health assessment of mangrove wetland in Guangdong-Hong Kong-Macao Greater Bay Area: A case study of Shenzhen Bay; [粤港澳大湾区红树林湿地鸟类生态健康评价-以深圳湾为例]	2020	Other	Journal article	Study	NA	NA	NA	NA	LANGUAGE	Léa Terray	2024-02-06
4050	Scopus	10.5846/STXB202102220491	2-s2.0-85140090104	Hao Q.; Ren Z.; Liu G.; Wang L.; Yu J.; Yu Z.	Shengtai Xuebao	Bird risk assessment in urban ecological patch under light pollution and noise pollution stress; [光和噪声污染胁迫下城市生态斑块鸟类风险评价]	2022	Other	Journal article	Study	NA	NA	NA	NA	LANGUAGE	Léa Terray	2024-02-12
4118	Scopus	10.3390/jmse10091278	2-s2.0-85138678693	Ruppel C.D.; Weber T.C.; Staaterman E.R.; Labak S.J.; Hart P.E.	Journal of Marine Science and Engineering	Categorizing Active Marine Acoustic Sources Based on Their Potential to Affect Marine Animals	2022	English	Journal article	Study	NO	E: Underwater noise	NA	NA	PECO	Léa Terray	2024-02-12
4123	Scopus	10.1016/j.envint.2022.107306	2-s2.0-85131066365	Hahad O.; Bayo Jimenez M.T.; Kuntic M.; Frenis K.; Steven S.; Daiber A.; Münzel T.	Environment International	Cerebral consequences of environmental noise exposure	2022	English	Journal article	Study	NO	P: humans	NA	NA	PECO	Guillaume Dutilleux	2024-02-15
4134	Scopus	10.1038/s41598-022-10734-7	2-s2.0-85128893270	Maraci Ö.; Corsini M.; Antonatou-Papaioannou A.; Jünemann S.; Sudyka J.; Di Lecce I.; Caspers B.A.; Szulkin M.	Scientific Reports	Changes to the gut microbiota of a wild juvenile passerine in a multidimensional urban mosaic	2022	English	Journal article	Study	NO	E: urban/rural, but no noise	Categorical	NA	PECO	Léa Terray	2024-02-12
4146	Scopus	10.1007/s10980-020-00973-2	2-s2.0-85079774807	Doser J.W.; Hannam K.M.; Finley A.O.	Landscape Ecology	Characterizing functional relationships between anthropogenic and biological sounds: a western New York state soundscape case study	2020	English	Journal article	Study	NO	O: No outcomes; E: Traffic noise	Noise measurement	Using a Song Meter SM4 from Wildlife Acoustics	PECO	Romain Sordello	2024-03-13
4156	Scopus	10.1016/j.marpol.2019.103791	2-s2.0-85076928155	Turschwell M.P.; Brown C.J.; Pearson R.M.; Connolly R.M.	Marine Policy	China's Belt and Road Initiative: Conservation opportunities for threatened marine species and habitats	2020	English	Journal article	Study	NO	P: marine mammals	NA	NA	PECO	Guillaume Dutilleux	2024-02-15
4164	Scopus	10.3389/fnins.2022.830703	2-s2.0-85133327501	Grimm J.; Schulze H.; Tziridis K.	Frontiers in Neuroscience	Circadian Sensitivity of Noise Trauma-Induced Hearing Loss and Tinnitus in Mongolian Gerbils	2022	English	Journal article	Study	NO	E: pure tone, no anthropo noise	Controlled exposure	Pure tone	PECO	Léa Terray	2024-02-12
4190	Scopus	10.1016/B978-0-323-90974-7.00010-0	2-s2.0-85137898940	Domit C.; Trevizani T.H.; Farro A.P.C.; Silva A.Z.; Van Belleghem T.; Herbst D.F.; Tardin R.H.; Bisi T.L.; Laporta P.; Vidal L.G.; Chupil H.; Marcondes D.S.; Fonseca G.F.; Valle R.R.; Berninsone L.G.; Barbosa C.B.; Cremer M.J.; Broadhurst M.K.	The Franciscana Dolphin: On the Edge of Survival	Coastal development and habitat loss: understanding and resolving associated threats to the franciscana, Pontoporia blainvillei	2022	English	Book chapter	Review	NO	E: Noise is marginally discussed (see §Noise pollution); P: Mainly cetaceans	NA	NA	DOC CONTENT	Romain Sordello	2024-04-24
4231	Scopus	10.13287/j.1001-9332.202101.038	2-s2.0-85099453611	Jin L.-Y.; Li S.-M.; Zhao X.-Y.; Liu T.-S.; Fan C.; Li D.-L.	Chinese Journal of Applied Ecology	Comparative evaluation of efficient bird repeller distance between gas gun and sound bird repeller; [煤气炮和声波驱鸟器有效距离的评估]	2021	Other	Journal article	Study	NA	NA	NA	NA	LANGUAGE	Léa Terray	2024-02-07
4238	Scopus	10.1152/jn.00081.2021	2-s2.0-85123968977	Kiefer L.; Koch L.; Merdan-Desik M.; Gaese B.H.; Nowotny M.	Journal of Neurophysiology	Comparing the electrophysiological effects of traumatic noise exposure between rodents	2022	English	Journal article	Study	NO	E: abstract noise; P: all lab animal, except mongolian gerbil	Controlled exposure	Abstract noise	PECO	Léa Terray	2024-02-12
4267	Scopus	10.1016/j.scitotenv.2022.154748	2-s2.0-85127126611	Komyakova V.; Jaffrés J.B.D.; Strain E.M.A.; Cullen-Knox C.; Fudge M.; Langhamer O.; Bender A.; Yaakub S.M.; Wilson E.; Allan B.J.M.; Sella I.; Haward M.	Science of the Total Environment	Conceptualisation of multiple impacts interacting in the marine environment using marine infrastructure as an example	2022	English	Journal article	Review	NO	E: marine noise	NA	NA	DOC CONTENT	Léa Terray	2024-02-13
4273	Scopus	10.3390/ecsa-9-13336	2-s2.0-85145408568	Arnela M.; Ferrandiz-Rovira M.; Freixes M.; Garcia D.; Martínez-Suquía C.; Parés M.E.; Serra O.; Vidaña-Vila E.; Alsina-Pagès R.M.	Engineering Proceedings	Conscious Walk Methodology Design for Acoustic, Air Quality and Biodiversity Evaluation in Urban Environments †	2022	English	Journal article	Other	NA	NA	NA	NA	DOC CONTENT	Léa Terray	2024-02-13
4322	Scopus	10.1016/j.ecolind.2022.109509	2-s2.0-85139669909	Ciach M.; Faraś H.; Frӧhlich A.; Fedyń I.	Ecological Indicators	Corrigendum to “Contrasting effects of light and noise pollution interact with natural vegetation remnants: Human-related indicators of the habitat suitability for ungulates in the urban landscape” [Ecol. Indic. 142 (2022) 109261] (Ecological Indicators (2022) 142, (S1470160X22007336), (10.1016/j.ecolind.2022.109261))	2022	English	Journal article	Other	NO	NA	NA	NA	DOC CONTENT	Romain Sordello	2024-04-24
4329	Scopus	10.36336/akustika20213946	2-s2.0-85106749570	Montano W.; Gushiken E.	Akustika	Covid-19 and soundscape changes due to the lockdown. The case of Lima, Peru	2021	English	Journal article	Study	NO	P: humans	Noise measurement	NA	PECO	Guillaume Dutilleux	2024-02-15
4331	Scopus	10.3389/fmars.2021.669374	2-s2.0-85111116540	Ormaza-Gonzaìlez F.I.; Castro-Rodas D.; Statham P.J.	Frontiers in Marine Science	COVID-19 Impacts on Beaches and Coastal Water Pollution at Selected Sites in Ecuador, and Management Proposals Post-pandemic	2021	English	Journal article	Study	NO	Opinion survey	NA	NA	PECO	Léa Terray	2024-02-13
4333	Scopus	10.1007/s10668-020-01002-7	2-s2.0-85091726952	Bar H.	Environment, Development and Sustainability	COVID-19 lockdown: animal life, ecosystem and atmospheric environment	2021	English	Journal article	Review	NO	O: Impacts of noise are poorly discussed	NA	NA	DOC CONTENT	Romain Sordello	2024-04-24
4359	Scopus	10.1126/sciadv.adf4144	2-s2.0-85147724032	Liu L.-M.; Liang C.; Chen J.; Fang S.; Zhao H.-B.	Science Advances	Cx26 heterozygous mutations cause hyperacusis-like hearing oversensitivity and increase susceptibility to noise	2023	English	Journal article	Study	NO	P: Laboratory mice	NA	NA	PECO	Romain Sordello	2024-04-22
4523	Scopus	10.1002/zoo.21736	2-s2.0-85138682729	Krebs B.L.; Eschmann C.L.; Watters J.V.	Zoo Biology	Dither: A unifying model of the effects of visitor numbers on zoo animal behavior	2023	English	Journal article	Study	NO	P: zoo E: visitors	NA	NA	EXPOSURE ASSESSMENT	Guillaume Dutilleux	2024-02-15
4556	Scopus	10.1016/j.pecon.2022.02.001	2-s2.0-85131778542	Marques N.C.S.; Machado R.B.; Aguiar L.M.S.; Mendonça-Galvão L.; Tidon R.; Vieira E.M.; Marini-Filho O.J.; Bustamante M.	Perspectives in Ecology and Conservation	Drivers of change in tropical protected areas: Long-term monitoring of a Brazilian biodiversity hotspot	2022	English	Journal article	Review	NO	Noise marginal	NA	NA	DOC CONTENT	Léa Terray	2024-02-13
4581	Scopus	10.1242/jeb.225284	2-s2.0-85092801894	Lu M.; Zhang G.; Luo J.	Journal of Experimental Biology	Echolocating bats exhibit differential amplitude compensation for noise interference at a sub-call level	2020	English	Journal article	Study	NO	E: Wideband noise (10–100 kHz bandpass-filtered white noise) at 40, 52 and 64 dB SPL	Controlled exposure	Broadcast noise vs control	PECO	Romain Sordello	2024-04-24
4585	Scopus	10.3390/su13147857	2-s2.0-85111117225	Benocci R.; Roman H.E.; Bisceglie A.; Angelini F.; Brambilla G.; Zambon G.	Sustainability (Switzerland)	Eco-acoustic assessment of an urban park by statistical analysis	2021	English	Journal article	Study	NO	Exposure quantified only qualitatively using an somewhat unusual definition of loudness. The study is mainly descriptive and does not bring any assessment of the effects of noise.	NA	NA	PECO	Guillaume Dutilleux|Romain Sordello|Léa Terray	2024-01-17
4586	Scopus	10.3390/su122410455	2-s2.0-85098200409	Benocci R.; Brambilla G.; Bisceglie A.; Zambon G.	Sustainability (Switzerland)	Eco-acoustic indices to evaluate soundscape degradation due to human intrusion	2020	English	Journal article	Study	NO	P: wildlife E: anthropogenic noise C: ecoacoustic indices E: soundscape	Diversity indices	No quantification of noise	EXPOSURE ASSESSMENT	Guillaume Dutilleux	2024-02-15
4591	Scopus	10.24136/eq.2021.034	2-s2.0-85121613545	Janovská K.; Vozňáková I.; Besta P.; Šafránek M.	Equilibrium. Quarterly Journal of Economics and Economic Policy	Ecological and economic multicriteria optimization of operating alternative propulsion vehicles within the city of ostrava in the czech republic	2021	English	Journal article	Review	NO	O: No outcomes	NA	NA	DOC CONTENT	Romain Sordello	2024-04-22
4635	Scopus	10.1016/j.cbpc.2022.109344	2-s2.0-85127792692	Snitman S.M.; Mitton F.M.; Marina P.; Maria C.; Giuseppa B.; Gavio M.A.; Sal Moyano M.P.	Comparative Biochemistry and Physiology Part - C: Toxicology and Pharmacology	Effect of biological and anthropogenic habitat sounds on oxidative stress biomarkers and behavior in a key crab species	2022	English	Journal article	Study	NO	Underwater noise	NA	NA	PECO	Léa Terray	2024-02-13
4646	Scopus	10.1093/cz/zoab104	2-s2.0-85156176774	Ortiz-Jimenez L.; Iglesias-Merchan C.; Martinez-Salazar A.I.; Barja I.	Current Zoology	Effect of intensity and duration of anthropic noises on European mink locomotor activity and fecal cortisol metabolite levels	2022	English	Journal article	Study	NO	P: Captive mink ("All the individuals were born in captivity whose fathers were founding individuals (captured from the natural habitat) and their mothers were born in captivity."); E: traffic road noise + recreation noise ("We designed a playback experiment which consisted of recreating 2 situations: proximity to a road and proximity to outdoor recreation areas (i.e., human voices)")	Controlled exposure	Broadcast noise (playback treatments (i.e., road traffic noise and human voices))	PECO	Romain Sordello	2024-04-24
4667	Scopus	10.1016/j.fishres.2020.105719	2-s2.0-85089744154	Morris C.J.; Cote D.; Martin S.B.; Mullowney D.	Fisheries Research	Effects of 3D seismic surveying on snow crab fishery	2020	English	Journal article	Study	NO	P: underwater species E: seismic surveys	Noise measurement	NA	PECO	Guillaume Dutilleux	2024-02-15
4689	Scopus	10.19675/j.cnki.1006-687x.2020.10020	2-s2.0-85113983401	Zhang H.; Sun X.; Zhu B.; Cui J.	Chinese Journal of Applied and Environmental Biology	Effects of environmental noise on communication behavior of frogs and their adaptive strategies; [环境噪声对蛙类通讯行为的影响及蛙类的适应策略]	2021	Other	Journal article	Study	NA	NA	NA	NA	LANGUAGE	Léa Terray	2024-02-08
4713	Scopus	10.16829/j.slxb.150479	2-s2.0-85104379796	Peng H.; Jia T.; Zhu W.; Wang Z.	Acta Theriologica Sinica	Effects of traffic noise on behavior, learning and memory and oxidative stress in Tupaia belangeri; [交通噪音对中缅树鼩行为, 学习记忆和氧化应激的影响]	2021	Other	Journal article	Study	NA	NA	NA	NA	LANGUAGE	Léa Terray	2024-02-14
4715	Scopus	10.1007/s00248-020-01569-8	2-s2.0-85089453925	Berlow M.; Phillips J.N.; Derryberry E.P.	Microbial Ecology	Effects of Urbanization and Landscape on Gut Microbiomes in White-Crowned Sparrows	2021	English	Journal article	Study	NO	P: birds E: urbanization C: rural/urban O: gut microbiome	Categorical	NA	PECO	Guillaume Dutilleux	2024-02-22
4772	Scopus	10.1007/s11356-020-09141-0	2-s2.0-85086442710	Dhar G.; Bag J.; Mishra M.	Environmental Science and Pollution Research	Environmental cue affects the hearing-related behaviors of Drosophila melanogaster by targeting the redox pathways	2020	English	Journal article	Study	NO	P: Canton-S (a wild-type strain of Drosophila melanogaster) flies were obtained from the C-CAMP, fly stock center, at Bangalore, India	NA	NA	PECO	Romain Sordello	2024-04-22
4775	Scopus	10.15243/jdmlm.2023.103.4517	2-s2.0-85154617215	Ozcelik M.	Journal of Degraded and Mining Lands Management	Environmental effects of marble quarry operations in Burdur Lake Basin (Burdur-Turkey)	2023	English	Journal article	Review	NA	Noise assessment and biodiversity damage, but discussed separatly	NA	NA	DOC CONTENT	Léa Terray	2024-02-14
4788	Scopus	10.13044/j.sdewes.d9.0387	2-s2.0-85114352711	Hamed T.A.; Alshare A.	Journal of Sustainable Development of Energy, Water and Environment Systems	Environmental Impact of Solar and Wind energy-A Review	2022	English	Journal article	Review	NO	E: noise minor concern; P: few reference to impact on biodiv	NA	NA	DOC CONTENT	Guillaume Dutilleux|Romain Sordello|Léa Terray	2024-02-05
4791	Scopus	10.1016/j.ocecoaman.2021.105693	2-s2.0-85107074082	Carreño A.; Lloret J.	Ocean and Coastal Management	Environmental impacts of increasing leisure boating activity in Mediterranean coastal waters	2021	English	Journal article	Review	NO	Fish Odontocetesn underwater noise	NA	NA	PECO	Guillaume Dutilleux|Romain Sordello|Léa Terray	2024-01-17
4847	Scopus	10.30802/AALAS-JAALAS-22-000040	2-s2.0-85146897451	Barabas A.J.; Darbyshire A.K.; Schlegel S.L.; Gaskill B.N.	Journal of the American Association for Laboratory Animal Science	Evaluation of Ambient Sound, Vibration, and Light in Rodent Housing Rooms	2022	English	Journal article	Study	NO	P: lab animals	NA	NA	PECO	Guillaume Dutilleux	2024-02-22
4957	Scopus	10.1088/1755-1315/548/7/072068	2-s2.0-85091226085	Novikov A.V.; Sumarukova O.V.; Lagutina N.V.; Barsukova M.V.; Parmar R.	IOP Conference Series: Earth and Environmental Science	Features of ecological formation and development of the forest park "medvedkovsky"	2020	English	Conference object	Study	NO	No noise impact	NA	NA	PECO	Léa Terray	2024-02-14
5043	Scopus	10.1007/978-3-030-60147-8_16	2-s2.0-85149354075	Tockner K.	Handbook of Water Resources Management: Discourses, Concepts and Examples	Freshwaters: Global distribution, biodiversity, ecosystem services, and human pressures	2021	English	Journal article	Review	NO	P: freshwater species	NA	NA	PECO	Guillaume Dutilleux	2024-02-22
5047	Scopus	10.1016/j.envpol.2023.122371	2-s2.0-85167992013	Rojas E.; Gouret M.; Agostini S.; Fiorini S.; Fonseca P.; Lacroix G.; Médoc V.	Environmental Pollution	From behaviour to complex communities: Resilience to anthropogenic noise in a fish-induced trophic cascade	2023	English	Journal article	Study	NO	P: fish	NA	NA	PECO	Guillaume Dutilleux|Romain Sordello|Léa Terray	2024-02-05
5108	Scopus	10.1080/09654313.2022.2075221	2-s2.0-85130556585	Votsi N.-E.	European Planning Studies	Green urban areas as ecological indicators: combining in situ data and satellite products	2023	English	Journal article	Study	NO	Noise assessment, not impact	NA	NA	PECO	Léa Terray	2024-02-14
5118	Scopus	10.3356/0892-1016-54.4.402	2-s2.0-85098502240	López-Peinado A.; Lis Á.; Perona A.M.; López-López P.	Journal of Raptor Research	Habitat Preferences of the Tawny Owl (Strix aluco) in a Special Conservancy Area of Eastern Spain	2020	English	Journal article	Study	NO	P: bird E: none	NA	NA	PECO	Guillaume Dutilleux	2024-02-22
5123	Scopus	10.1080/09524622.2023.2172080	2-s2.0-85147762590	Snell C.L.; Reudink M.W.; Otter K.A.	Bioacoustics	Hard of hearing: the effect of distance and experimental noise on mountain chickadee song transmission	2023	English	Journal article	Study	NO	E: urban noise simulated by synthetic altered white noise; P: birds; O: song transmission	NA	NA	PECO	Léa Terray	2024-02-14
5189	Scopus	10.1016/j.biocon.2021.108972	2-s2.0-85100276223	Soto E.H.; Botero C.M.; Milanés C.B.; Rodríguez-Santiago A.; Palacios-Moreno M.; Díaz-Ferguson E.; Velázquez Y.R.; Abbehusen A.; Guerra-Castro E.; Simoes N.; Muciño-Reyes M.; Filho J.R.S.	Biological Conservation	How does the beach ecosystem change without tourists during COVID-19 lockdown?	2021	English	Journal article	Study	NO	Qualitative evaluation of noise	NA	NA	PECO	Léa Terray	2024-02-15
5267	Scopus	10.1109/IEEECONF51389.2021.9416002	2-s2.0-85105961829	Gaevskiy V.V.; Ivanov A.M.; Sater G.	2021 Systems of Signals Generating and Processing in the Field of on Board Communications, Conference Proceedings	Impact of Vehicles and Motorcycles on the Environment and 'Smart City' as a way to Solve Transportation Problems of a Megapolis	2021	English	Journal article	Review	NO	No impact on biodiv	NA	NA	DOC CONTENT	Léa Terray	2024-02-15
5344	Scopus	10.46488/NEPT.2020.v19i03.033	2-s2.0-85092045054	Jiayin G.; Mingfei Z.; Zhaoguang H.; Wei S.	Nature Environment and Pollution Technology	Influence of expressway construction on the ecological environment and the corresponding treatment measures: A case study of Changyu (Changchun-Fuyu Lalin River) expressway, China	2020	English	Journal article	Review	NO	Noise only mentionned	NA	NA	DOC CONTENT	Léa Terray	2024-02-16
5345	Scopus	10.1007/s10344-021-01509-y	2-s2.0-85109887016	Redondo I.; Muriel J.; de Castro Díaz C.; Aguirre J.I.; Gil D.; Pérez-Rodríguez L.	European Journal of Wildlife Research	Influence of growing up in the city or near an airport on the physiological stress of tree sparrow nestlings (Passer montanus)	2021	English	Journal article	Study	YES	P: birds E: Aircraft noise C: two noise levels O: stress	Categorical	NA	EXPOSURE ASSESSMENT	Guillaume Dutilleux|Romain Sordello|Léa Terray	2024-02-05
5456	Scopus	10.1007/978-3-030-98233-1_18	2-s2.0-85158941131	Mishra T.K.; Gupta B.; Panda P.K.	Conservation, Management and Monitoring of Forest Resources in India	Issues of Biodiversity Conservation and Conflict in Gorumara National Park, West Bengal, India	2022	English	Book chapter	Study	NO	E: Noise is marginally concerned (only suggested as an indirect effect of roads)	NA	NA	PECO	Romain Sordello	2024-04-22
5458	Scopus	10.1080/23766808.2021.1971042	2-s2.0-85114374420	Retamosa Izaguirre M.; Barrantes-Madrigal J.; Segura Sequeira D.; Spínola-Parallada M.; Ramírez-Alán O.	Neotropical Biodiversity	It is not just about birds: what do acoustic indices reveal about a Costa Rican tropical rainforest?	2021	English	Journal article	Study	NO	Comparison between various acoustic indices	Diversity indices	NA	EXPOSURE ASSESSMENT	Léa Terray	2024-02-16
5574	Scopus	10.1016/j.envpol.2022.119899	2-s2.0-85136774988	Wang S.V.; Wrede A.; Tremblay N.; Beermann J.	Environmental Pollution	Low-frequency noise pollution impairs burrowing activities of marine benthic invertebrates	2022	English	Journal article	Study	NO	Rejected because only about underwater sounds	NA	NA	PECO	Guillaume Dutilleux|Romain Sordello|Léa Terray	2024-01-17
5597	Scopus	10.3389/fmars.2023.1090132	2-s2.0-85150185658	Southall B.L.; Tollit D.; Amaral J.; Clark C.W.; Ellison W.T.	Frontiers in Marine Science	Managing human activity and marine mammals: A biologically based, relativistic risk assessment framework	2023	English	Journal article	Study	NO	Risk assessment, underwater	NA	NA	PECO	Léa Terray	2024-02-16
5691	Scopus	10.1016/j.renene.2023.04.014	2-s2.0-85152690245	Harding J.L.; Preston L.A.; Johnson E.; Roberts J.D.; Jones C.A.; Raghukumar K.; Hafla E.	Renewable Energy	Modeling the acoustic noise from a wave energy converter farm and its impact on marine mammals at the PacWave South site, offshore Newport Oregon	2023	English	Journal article	Study	NO	underwater (hydroacoustic Modeling)	NA	NA	PECO	Léa Terray	2024-02-21
5755	Scopus	10.1016/j.envpol.2019.113314	2-s2.0-85076264539	Dominoni D.; Smit J.A.H.; Visser M.E.; Halfwerk W.	Environmental Pollution	Multisensory pollution: Artificial light at night and anthropogenic noise have interactive effects on activity patterns of great tits (Parus major)	2020	English	Journal article	Study	NO	E: pink noise	NA	NA	PECO	Léa Terray	2024-02-21
5776	Scopus	10.25303/1703rjbt140160	2-s2.0-85127470270	Nitin V.; Vivek K.	Research Journal of Biotechnology	Nature Bounce Back: Impacts of Novel Covid-19 Pandemic on Environmental Pollution and Biodiversity	2022	English	Journal article	Review	NO	NA	NA	NA	DOC CONTENT	Léa Terray	2024-02-21
5821	Scopus	10.30802/AALAS-JAALAS-19-000131	2-s2.0-85096887240	Turner J.G.	Journal of the American Association for Laboratory Animal Science	Noise and Vibration in the Vivarium: Recommendations for Developing a Measurement Plan	2020	English	Journal article	Review	Unclear	NA	NA	NA	DOC CONTENT	Léa Terray	2024-02-21
5875	Scopus	10.1016/j.cophys.2020.07.004	2-s2.0-85089285784	Le Prell C.G.; Hackett T.A.; Ramachandran R.	Current Opinion in Physiology	Noise-induced hearing loss and its prevention: current issues in mammalian hearing	2020	English	Journal article	Review	NO	P: Mainly humans and laboratory animals	NA	NA	DOC CONTENT	Romain Sordello	2024-04-23
5877	Scopus	10.3389/fncel.2021.699978	2-s2.0-85112141059	Jeffers P.W.C.; Bourien J.; Diuba A.; Puel J.-L.; Kujawa S.G.	Frontiers in Cellular Neuroscience	Noise-Induced Hearing Loss in Gerbil: Round Window Assays of Synapse Loss	2021	English	Journal article	Study	NO	P: mammal E: abstract noise	NA	NA	PECO	Guillaume Dutilleux	2024-02-22
5900	Scopus	10.1016/j.envpol.2021.118108	2-s2.0-85114810905	Leiva L.; Scholz S.; Giménez L.; Boersma M.; Torres G.; Krone R.; Tremblay N.	Environmental Pollution	Noisy waters can influence young-of-year lobsters’ substrate choice and their antipredatory responses	2021	English	Journal article	Study	NO	P: underwater species E: seismic surveys	NA	NA	PECO	Guillaume Dutilleux	2024-02-22
5901	Scopus	10.16476/j.pibb.2022.0298	2-s2.0-85165445069	Zou J.-W.; Jin B.-L.; Chen Q.-C.; Fu Z.-Y.	Progress in Biochemistry and Biophysics	Non-auditory Effects of Anthropogenic Noise on Animals; [人为噪声对动物的非听觉影响]	2023	Other	Journal article	Study	NA	NA	NA	NA	LANGUAGE	Léa Terray	2024-02-09
5911	Scopus	10.1016/j.heares.2019.107880	2-s2.0-85077707350	Chen G.D.; Daszynski D.M.; Ding D.; Jiang H.; Woolman T.; Blessing K.; Kador P.F.; Salvi R.	Hearing Research	Novel oral multifunctional antioxidant prevents noise-induced hearing loss and hair cell loss	2020	English	Journal article	Study	NO	Lab rats	NA	NA	PECO	Léa Terray	2024-02-22
5912	Scopus	10.1016/j.abb.2022.109190	2-s2.0-85126864121	Wang X.; Zeng C.; Lai Y.; Su B.; Chen F.; Zhong J.; Chu H.; Bing D.	Archives of Biochemistry and Biophysics	NRF2/HO-1 pathway activation by ATF3 in a noise-induced hearing loss murine model	2022	English	Journal article	Study	NO	Lab rats	NA	NA	PECO	Léa Terray	2024-02-22
6013	Scopus	10.13292/j.1000-4890.202104.015	2-s2.0-85108543501	Yun W.; Lei G.; Li-Xia D.; Jia-Peng Q.; Ming-Yue W.; Yong-Shun H.; Yan-Gang Y.; Hong-Ping Z.; Ya-Ping K.	Chinese Journal of Ecology	Overlapping barrier and avoidance effects of the Qinghai-Tibet highway and railway on four typical ungulates on the Tibetan Plateau	2021	Other	Journal article	Study	NA	NA	NA	NA	LANGUAGE	Léa Terray	2024-02-10
6017	Scopus	10.1016/j.redox.2020.101506	2-s2.0-85084154081	Daiber A.; Kröller-Schön S.; Oelze M.; Hahad O.; Li H.; Schulz R.; Steven S.; Münzel T.	Redox Biology	Oxidative stress and inflammation contribute to traffic noise-induced vascular and cerebral dysfunction via uncoupling of nitric oxide synthases	2020	English	Journal article	Review	Unclear	humans and experimental animals	NA	NA	DOC CONTENT	Guillaume Dutilleux|Romain Sordello|Léa Terray	2024-01-17
6026	Scopus	10.1016/j.anbehav.2022.09.004	2-s2.0-85139724115	Hope S.F.; Hopkins W.A.; Angelier F.	Animal Behaviour	Parenting in the city: effects of urbanization on incubation behaviour and egg temperature in great tits, Parus major	2022	English	Journal article	Study	NO	P: bird E: undefined	NA	urbanization, noise not quantified	DOC CONTENT	Guillaume Dutilleux	2024-02-22
6041	Scopus	10.1016/j.marpolbul.2023.114942	2-s2.0-85152736869	Votsi N.E.	Marine Pollution Bulletin	Pathways to protect marine biodiversity: Could Marine Protected Areas (MPAs) be benefited by landscape ecology?	2023	English	Journal article	Review	NO	O: No outcomes: P: Marine species	NA	NA	DOC CONTENT	Romain Sordello	2024-04-24
6078	Scopus	10.1016/j.isci.2022.104746	2-s2.0-85135820587	Blockley A.; Ogle D.; Woodrow C.; Montealegre-Z F.; Warren B.	iScience	Physiological changes throughout an insect ear due to age and noise - A longitudinal study	2022	English	Journal article	Study	NO	P: insects E: pure tone C: age O: hearing loss	NA	NA	PECO	Guillaume Dutilleux|Romain Sordello|Léa Terray	2024-02-05
6090	Scopus	10.1007/s11252-023-01424-x	2-s2.0-85169324502	Curipaco Quinto P.Z.; Quispe-Melgar H.R.; Siguas Robles O.	Urban Ecosystems	Plant composition, water resources and built structures influence bird diversity: a case study in a high Andean city with homogeneous soundscape	2023	English	Journal article	Study	YES	P: birds E: anthropogenic noise C: GLM(noise) O: diversity	Noise measurement	Point measurements (Extech SLM) -> krigeing -> Maps	EXPOSURE ASSESSMENT	Guillaume Dutilleux	2024-02-22
6104	Scopus	10.1007/978-3-030-90510-1_16	2-s2.0-85160155765	Work T.M.	Wildlife Population Health	Pollution and Wildlife Health	2022	English	Book chapter	Review	Unclear	Pollutants (noise, ligth, chemicals, plastic…) on wildlife	NA	NA	DOC CONTENT	Léa Terray	2024-02-22
6115	Scopus	10.1007/s10668-019-00560-9	2-s2.0-85076543087	Bermúdez F.M.; Laxe F.G.; Aguayo-Lorenzo E.	Environment, Development and Sustainability	Port sustainability in Spain: the case of noise	2020	English	Journal article	Study	NO	No population	NA	NA	PECO	Romain Sordello	2024-04-22
6129	Scopus	10.13679/j.jdyj.20200041	2-s2.0-85160722114	Jianfeng H.; Xia Z.; Zhibo L.; Juan W.; Zhiyi C.	Chinese Journal of Polar Research	Potential influence of Arctic shipping on passage environments and ecosystems; [北极海运对航道生态环境的潜在影响分析]	2021	Other	Journal article	Study	NA	NA	NA	NA	LANGUAGE	Léa Terray	2024-02-11
6190	Scopus	10.1016/j.envpol.2019.113373	2-s2.0-85074408491	Grunst A.S.; Grunst M.L.; Bervoets L.; Pinxten R.; Eens M.	Environmental Pollution	Proximity to roads, but not exposure to metal pollution, is associated with accelerated developmental telomere shortening in nestling great tits	2020	English	Journal article	Study	NO	P: birds E: roads not noise	NA	No quantiifcation of noise, no proxy	PECO	Guillaume Dutilleux	2024-02-22
6273	Scopus	10.3389/fmolb.2021.784910	2-s2.0-85120644105	Frenis K.; Kuntic M.; Hahad O.; Bayo Jimenez M.T.; Oelze M.; Daub S.; Steven S.; Münzel T.; Daiber A.	Frontiers in Molecular Biosciences	Redox Switches in Noise-Induced Cardiovascular and Neuronal Dysregulation	2021	English	Journal article	Study	NO	P: lab animals E: aircraft noise C: control/treatment O: vascular damage	Controlled exposure	CEL SLM	PECO	Guillaume Dutilleux	2024-02-23
6296	Scopus	10.1016/j.scitotenv.2019.135316	2-s2.0-85076603665	Andersen J.H.; Al-Hamdani Z.; Harvey E.T.; Kallenbach E.; Murray C.; Stock A.	Science of the Total Environment	Relative impacts of multiple human stressors in estuaries and coastal waters in the North Sea–Baltic Sea transition zone	2020	English	Journal article	Study	NO	benthic habitat	NA	NA	PECO	Léa Terray	2024-02-22
6339	Scopus	10.16476/j.pibb.2020.0230	2-s2.0-85107212112	CUI Z.-D.; WU J.; TANG J.; CHEN Q.-C.; FU Z.-Y.	Progress in Biochemistry and Biophysics	Research progress in species differences and underlying physiological mechanism of noise-induced hearing loss	2021	Other	Journal article	Study	NA	NA	NA	NA	LANGUAGE	Léa Terray	2024-02-12
6409	Scopus	10.1016/j.biocon.2022.109597	2-s2.0-85130620454	Madhok R.; Gulati S.	Biological Conservation	Ruling the roost: Avian species reclaim urban habitat during India's COVID-19 lockdown	2022	English	Journal article	Study	NO	P: birds E: urbannoise C: before/during O: diversity	Categorical	NA	EXPOSURE ASSESSMENT	Guillaume Dutilleux|Romain Sordello|Léa Terray	2024-02-05
6543	Scopus	10.1016/j.marpolbul.2021.113295	2-s2.0-85122246286	Wilson L.; Pine M.K.; Radford C.A.	Marine Pollution Bulletin	Small recreational boats: a ubiquitous source of sound pollution in shallow coastal habitats	2022	English	Journal article	Study	NO	No population	NA	NA	PECO	Romain Sordello	2024-04-22
6673	Scopus	10.14505/jemt.v12.5(53).17	2-s2.0-85114884923	Yimprasert W.; Teampanpong J.; Somnam K.	Journal of Environmental Management and Tourism	Soundscape quality in recreation areas of khao yai national park in Thailand	2021	English	Journal article	Study	Unclear	E: noise from visitors; anthropo and natural noise assessment and perception survey	Noise measurement	Assessment	PECO	Léa Terray	2024-02-22
6708	Scopus	10.3390/d14050341	2-s2.0-85129727122	Xie S.; Han B.; Zhou W.; Xian C.; Ouyang Z.	Diversity	Spatio-Temporal Variation in Bird Assemblages in a Subtropical Urban Ecosystem	2022	English	Journal article	Study	YES	No clear assement of the impacts of noise	Categorical	NA	EXPOSURE ASSESSMENT	Guillaume Dutilleux|Romain Sordello|Léa Terray	2024-01-17
6738	Scopus	10.3354/meps13951	2-s2.0-85124585172	Yang L.; Xu X.; Berggren P.	Marine Ecology Progress Series	Spotted seal Phoca largha underwater vocalisations in relation to ambient noise	2022	English	Preprint	Study	NO	E: Underwater noise	NA	"Underwater sounds were recorded using a calibrated, 12 autonomous DSG-Ocean acoustic data recorder […]"	PECO	Romain Sordello	2024-04-24
6766	Scopus	10.3389/fvets.2023.1167016	2-s2.0-85159921603	Karaer M.C.; Čebulj-Kadunc N.; Snoj T.	Frontiers in Veterinary Science	Stress in wildlife: comparison of the stress response among domestic, captive, and free-ranging animals	2023	English	Journal article	Review	NO	E: Noise is marginally concerned (as one of stress drivers)	NA	NA	DOC CONTENT	Romain Sordello	2024-04-23
6955	Scopus	10.22069/psj.2022.19709.1750	2-s2.0-85139487685	Şahin F.; Karakelle H.; Özçalışan G.; Narinc D.	Poultry Science Journal	The Effects of Sound Stimulation During Incubation on Developmental Stability, Performance Traits, and Fear Responses in Japanese Quail	2022	English	Journal article	Study	NO	E: No anthropogenic noise (animal vocalizations)	NA	NA	PECO	Romain Sordello	2024-04-23
6976	Scopus	10.17520/biods.2022427	2-s2.0-85153780476	Jiang Y.; Shi Y.; Gao S.; Wang S.	Biodiversity Science	The impact of anthropogenic noise, artificial light at night and road kills on amphibians	2023	Other	NA	NA	NO		NA	NA	LANGUAGE	Guillaume Dutilleux|Romain Sordello|Léa Terray	2024-02-05
6980	Scopus	10.1016/j.jort.2022.100567	2-s2.0-85138805733	Rosenthal J.; Booth R.; Carolan N.; Clarke O.; Curnew J.; Hammond C.; Jenkins J.; McGee E.; Moody B.; Roman J.; Rossi K.; Schaefer K.; Stanley M.; Ward E.; Weber L.	Journal of Outdoor Recreation and Tourism	The impact of recreational activities on species at risk in Canada	2022	English	Journal article	Review	NO	E: Noise responsability in recreation activities is marginally detailled	NA	NA	DOC CONTENT	Romain Sordello	2024-04-23
7026	Scopus	10.3389/fnagi.2022.877588	2-s2.0-85133871436	Shehabi A.M.; Prendergast G.; Plack C.J.	Frontiers in Aging Neuroscience	The Relative and Combined Effects of Noise Exposure and Aging on Auditory Peripheral Neural Deafferentation: A Narrative Review	2022	English	Journal article	Review	NO	Mainly abstract noise and lab animals are used in studies reviewed, see Table 1 (noise-induced damages experiments)	NA	NA	DOC CONTENT	Léa Terray	2024-02-23
7036	Scopus	10.13057/biodiv/d230449	2-s2.0-85129812775	Prihandi D.R.; Nurvianto S.	Biodiversitas	The role of urban green space design to support bird community in the urban ecosystem	2022	English	Journal article	Study	NO	E: Noise is not a considered variable in the study	NA	NA	PECO	Romain Sordello	2024-04-23
7064	Scopus	10.1126/science.aba4658	2-s2.0-85100516882	Duarte C.M.; Chapuis L.; Collin S.P.; Costa D.P.; Devassy R.P.; Eguiluz V.M.; Erbe C.; Gordon T.A.C.; Halpern B.S.; Harding H.R.; Havlik M.N.; Meekan M.; Merchant N.D.; Miksis-Olds J.L.; Parsons M.; Predragovic M.; Radford A.N.; Radford C.A.; Simpson S.D.; Slabbekoorn H.; Staaterman E.; Van Opzeeland I.C.; Winderen J.; Zhang X.; Juanes F.	Science	The soundscape of the Anthropocene ocean	2021	English	Journal article	Review	NO	E: underwater noise	NA	NA	PECO	Guillaume Dutilleux	2024-02-23
7253	Scopus	10.1016/j.anbehav.2020.10.007	2-s2.0-85095733206	Reichard D.G.; Atwell J.W.; Pandit M.M.; Cardoso G.C.; Price T.D.; Ketterson E.D.	Animal Behaviour	Urban birdsongs: higher minimum song frequency of an urban colonist persists in a common garden experiment	2020	English	Journal article	Study	NO	E: Urban vs mountain but no noise measurements ("Anthropogenic influences and noise generated by traffic, construction and pedestrians are widespread, albeit variable within the site (e.g. more intense near busy roads that intersect the site, such as the San Diego Freeway, Gilman Drive or North Torrey Pines Road)").	Categorical	NA	EXPOSURE ASSESSMENT	Romain Sordello	2024-04-23
7259	Scopus	10.1242/jeb.203794	2-s2.0-85096407896	Isaksson C.	Journal of Experimental Biology	Urban ecophysiology: Beyond costs, stress and biomarkers	2020	English	Journal article	Review	NO	About co-exposure	NA	NA	PECO	Guillaume Dutilleux|Romain Sordello|Léa Terray	2024-01-17
7266	Scopus	10.3390/ani10112109	2-s2.0-85096041884	Berger A.; Barthel L.M.F.; Rast W.; Hofer H.; Gras P.	Animals	Urban hedgehog behavioural responses to temporary habitat disturbance versus permanent fragmentation	2020	English	Journal article	Study	NO	P: hedgehog E: habitat disturbance C: ? O: behavior	NA	noise mentione in the discussion	PECO	Guillaume Dutilleux	2024-02-23
7270	Scopus	10.56178/eh.v37i2.403	2-s2.0-85148306671	Leveau L.M.; Villaseñor N.R.; Lambertucci S.A.	Hornero	URBAN ORNITHOLOGY IN THE NEOTROPICS: STATUS AND CHALLENGES; [ORNITOLOGÍA URBANA EN EL NEOTRÓPICO: ESTADO DE SITUACIÓN Y DESAFÍOS]	2022	Other	Other	NA	NA	NA	NA	NA	LANGUAGE	Romain Sordello	2024-03-03
7323	Scopus	10.1080/09524622.2020.1835538	2-s2.0-85092785009	Cyr M.-È.; Wetten K.; Warrington M.H.; Koper N.	Bioacoustics	Variation in song structure of house wrens living in urban and rural areas in a Caribbean small island developing state	2021	English	Journal article	Study	NO	E: Rural vs urban populations but no noise measurements (Urban and rural sites differed in the amount of vegetation, man-made infrastructure (mainly roads and low buildings), traffic, and anthropogenic noise.)"	Categorical	NA	EXPOSURE ASSESSMENT	Romain Sordello	2024-04-23
7324	Scopus	10.58843/ornneo.vi.943	2-s2.0-85164443246	Montes-Rivas R.; Gamarra-Toledo V.; López E.; Araya-Salas M.	Ornitologia Neotropical	Variation in song structure of the Rufous-collared Sparrow (Zonotrichia capensis) along an urban gradient in southwestern Peru; [VARIACIÓN DE LA ESTRUCTURA DEL CANTO DEL GORRIÓN DE COLLAR RUFO (ZONOTRICHIA CAPENSIS) A LO LARGO DE UN GRADIENTE URBANO EN EL SUROESTE DEL PERÚ]	2022	Other	Journal article	NA	NA	NA	NA	NA	LANGUAGE	Romain Sordello	2024-03-03
7328	Scopus	10.1016/j.scitotenv.2022.158828	2-s2.0-85139593149	Deng Y.; Ohgami N.; Kagawa T.; Kurniasari F.; Chen D.; Kato M.; Tazaki A.; Aoki M.; Katsuta H.; Tong K.; Gu Y.	Science of the Total Environment	Vascular endothelium as a target tissue for short-term exposure to low-frequency noise that increases cutaneous blood flow	2022	English	Journal article	Study	NO	E: pure tone noise	NA	NA	PECO	Léa Terray	2024-02-26
7392	Scopus	10.1093/icb/icac106	2-s2.0-85144520426	Lane S.J.; Sewall K.B.	Integrative and Comparative Biology	What about Females? Urban Female Song Sparrows Elevate Aggressive Signaling Compared to Rural	2022	English	Journal article	Study	NO	E: Rural vs urban populations but no noise (Exposure : animal vocalizations)	Categorical	NA	EXPOSURE ASSESSMENT	Romain Sordello	2024-04-23
7417	Scopus	10.1655/Herpetologica-D-21-00032	2-s2.0-85139454119	Trowbridge C.M.; Litzgus J.D.	Herpetologica	Wind Farms Alter Amphibian Community Diversity and Chorusing Behavior	2022	English	Journal article	Study	NO	E: Windfarm but no noise measurements	Controlled exposure	No noise measurement (only with vs without windfarms)	EXPOSURE ASSESSMENT	Romain Sordello	2024-04-23
7418	Scopus	10.3390/ani12091089	2-s2.0-85128739139	Husby M.; Pearson M.	Animals	Wind Farms and Power Lines Have Negative Effects on Territory Occupancy in Eurasian Eagle Owls (Bubo bubo)	2022	English	Journal article	Study	YES	E: wind farms and power lines; P: owls; O: territory occupancy	Categorical	No noise measurement	PECO	Léa Terray	2024-02-27
7468	GS	NA	2-s2.0-85130041907	Y Lehnardt, U Roll, O Berger-Tal…	כתב העת אקולוגיה וסביבה …, 2022‎	influence of road-traffic noise pollution on animal behaviors seeps into the cores of non-urban and protected habitats	NA	Other	NA	NA	NA	NA	NA	NA	LANGUAGE	Léa Terray	2024-03-04
7630	GS	NA	2-s2.0-85082411024	O Hahad, K Frenis, M Kuntic, A Daiber…	International journal of …	Accelerated aging and age-related diseases (CVD and neurological) due to air pollution and traffic noise exposure	2021	English	Journal article	Review	NO	E: traffic noise, air pollution; P: humans and animal; O: aging (cardiology, neurology)	NA	NA	DOC CONTENT	Léa Terray	2024-03-04
7710	GS	NA	2-s2.0-85081270331	M Sebastianelli, DT Blumstein, ANG Kirschel	Bioacoustics	Higher-pitched bird song towards the coast supports a role for selection in ocean noise avoidance	2020	English	Journal article	Study	NO	E: ocean natural noise; P: birds; O: vicalizations	NA	NA	PECO	Léa Terray	2024-03-04
7832	GS	NA	2-s2.0-85170180873	A Grunst, ML Grunst, T Raap, R Pinxten…	Available at SSRN …	Anthropogenic Noise and Light Pollution Interact with Modulating Factors to Affect Sleep Behaviour in a Free-Living Bird	NA	English	Preprint	Study	NA	NA	NA	NA	OTHER	Romain Sordello	2024-04-24
7849	GS	NA	2-s2.0-85148956827	LN Rich, AD Baker, E Chappell	California Fish and Wildlife	Anthropogenic noise: Potential influences on wildlife and applications to cannabis cultivation	2020	English	Journal article	Review	NO	E: noise from cannabis culture	NA	NA	DOC CONTENT	Guillaume Dutilleux	2024-02-23
8054	GS	NA	2-s2.0-85137975521	B Zhou, J Liu, W Liang	Global Ecology and Conservation	Breeding in a noisy world: Attraction to urban arterial roads and preference for nest-sites by the scaly-breasted munia (Lonchura punctulata)	2020	English	Journal article	Study	NO	P: birds E: traffic	NA	Incomplete traffic data to use as proxy	EXPOSURE ASSESSMENT	Guillaume Dutilleux	2024-02-23
8128	GS	NA	2-s2.0-85120347031	DD Schwela	icben.org	Combined effects of air and noise pollution	NA	English	Journal article	Review	NO	E: traffic noise and pollution exposure; P: human; O: health (cardio vascular risk, hypertension, diabete)	NA	NA	DOC CONTENT	Léa Terray	2024-03-04
8171	GS	NA	2-s2.0-85106657813	Z Wang, H Ma, C Chen, R Sun, K Liu, B Zhang…	Current …	Consistency in responses to conspecific advertisement calls with various signal-to-noise ratios in both sexes of the Anhui tree frog	2022	English	Journal article	Study	NO	E: white noise; P: treefrog; O: mate choice, call	NA	NA	PECO	Léa Terray	2024-03-04
8395	GS	NA	2-s2.0-85110899569	SR Joseph	ijcms2015.co	Effect of Noise Pollution on the Total Weight of the Fat Body of Dysdercus koenigii	NA	English	Other	Study	Unclear	E: Unclear type of noise ("The insect were exposed to sound 10db power")	Controlled exposure	Sound 10db power	PECO	Romain Sordello	2024-04-24
8541	GS	NA	2-s2.0-85129335875	J Manzoor, M Khan	Current World Environment	Environmental perspective of stone crushing and quarrying: A case study from Poonch District of Jammu and Kashmir, India	2020	English	Journal article	Review	NO	E: stone crushing and quarrying; P: humans	NA	NA	DOC CONTENT	Léa Terray	2024-03-04
8559	GS	NA	2-s2.0-85094166611	S Khasanova, E Alieva…	BIO Web of …	Environmental Pollution: Types, Causes and Consequences	2023	English	Journal article	Other	NO	NA	NA	NA	DOC CONTENT	Guillaume Dutilleux	2024-02-23
8562	GS	NA	2-s2.0-85102704812	الهه پهلوان, بهرام ملک محمدی, حسن هویدی, حسن, صالحی	مطالعات علوم محیط زیست, 2021‎	Environmental Risk Assessment of Noise Pollution Caused by Construction Activities (Case Study: Metro Line 3, 7th District Tehran)	NA	English	Journal article	Study	NO	NA	NA	No measurement, no control/treatment	DOC CONTENT	Guillaume Dutilleux	2024-02-23
8685	GS	NA	2-s2.0-85111357177	W Hemmat, AM Hesam, H Atifnigar	European Journal of Theoretical and …	Exploring Noise Pollution, Causes, Effects, and Mitigation Strategies: A Review Paper	2023	English	Journal article	Review	NO	P: 99%humans	NA	NA	DOC CONTENT	Guillaume Dutilleux|Romain Sordello|Léa Terray	2024-02-05
8715	GS	NA	2-s2.0-85111357177	H Zhang, B Zhu, Y Zhou, Q He, X Sun…	Ecology and …	Females and males respond differently to calls impaired by noise in a tree frog	2021	English	Journal article	Study	NO	E: white noise; P: treefrog; O: mate choice, vocalizations	NA	NA	PECO	Léa Terray	2024-03-04
8826	GS	NA	2-s2.0-85151231351	EI Toki, P Fakitsa, K Plachouras, K Vlachopoulos…	aimspress.com	How does noise pollution exposure affect vocal behavior? A systematic	NA	English	Journal article	Review	NO	humans	NA	NA	PECO	Guillaume Dutilleux|Romain Sordello|Léa Terray	2024-01-17
8917	GS	NA	2-s2.0-85121905083	DGE Gomes, HR Goerlitz	PeerJ	Individual differences show that only some bats can cope with noise-induced masking and distraction	2020	English	Journal article	Study	NO	E: white noise; P: bats; O: masking, distraction, call, amplitude, peak freq	NA	NA	PECO	Léa Terray	2024-03-05
9072	GS	NA	2-s2.0-85081098030	M Kucharczyk, M Polak	ACADEMIA. The magazine of the Polish …	Light and Noise Pollution	2023	English	Other	Other	Unclear	E: urban noise; P: animals	NA	NA	OTHER	Léa Terray	2024-03-05
9081	GS	NA	2-s2.0-85127320717	MEH Fournet, M Silvestri, CW Clark…	Proceedings of the …	Limited vocal compensation for elevated ambient noise in bearded seals: implications for an industrializing Arctic Ocean	2021	English	Journal article	Study	Unclear	E: ambient noise without any precision	Noise measurement	NA	PECO	Romain Sordello	2024-04-23
9146	GS	NA	2-s2.0-85099689106	S Guan	Proceedings of Meetings on Acoustics	Marine mammal permanent threshold shift prediction from down-the-hole piling noise exposure using kurtosis	2022	English	Conference object	Study	NO	Sea mammals, underwater noise	NA	NA	PECO	Guillaume Dutilleux|Romain Sordello|Léa Terray	2024-01-17
9207	GS	NA	2-s2.0-85116898690	H Keshtkar, SM Amininasab, H Madadi…	Journal of Natural …	Modeling of dispersion and intensity level of noise pollution from urban and industrial sources in Kharg and its effects on presence and dispersal of indicator fauna in …	2021	Other	NA	NA	NA	NA	NA	NA	LANGUAGE	Léa Terray	2024-03-05
9465	GS	NA	2-s2.0-85127417464	SW Hasan, MA Jamal	Texas Journal of Medical Science	Noise Pollution, Effect of Noise on Behaviour of Animals and Human Health	2021	English	Journal article	Review	NO	Mainly humans	NA	NA	DOC CONTENT	Léa Terray	2024-03-05
9502	GS	NA	2-s2.0-85141784927	Z Jordan, B Sharp, S King	NA	Noise, NOISE, Noise Impacts on Plants & Pollinators	2022	English	Other	Study	NO	P: plants+pollinateors E: traffic noise C: low high traffic O: diversity	Noise measurement	No documentation	DOC CONTENT	Guillaume Dutilleux	2024-02-23
9575	GS	NA	2-s2.0-85141574054	L Schad, J Fischer	Methods in Ecology and Evolution	Opportunities and risks in the use of drones for studying animal behaviour	2023	English	Journal article	Review	Unclear	Risk of using drone and algo detection in animal behavior study	NA	NA	DOC CONTENT	Léa Terray	2024-03-05
10217	GS	NA	2-s2.0-85120522869	S Choubey	kupuli.in	The Noise Pollution Problem: A Review of Current Research and Future Directions	NA	English	Journal article	Review	NO	P: Mainly human health	NA	NA	DOC CONTENT	Romain Sordello	2024-04-23
10268	GS	NA	2-s2.0-85112428181	H Li, C Crihfield, Y Feng, G Gaje, E Guzman…	Animals	The weekend effect on urban bat activity suggests fine scale human-induced bat movements	2020	English	Journal article	Study	NO	E: city or periphery; P: bats; O: activity	NA	NA	PECO	Léa Terray	2024-03-05
10494	GS	NA	2-s2.0-85117283952	PF Monticelli, ACM Morato…	Tesis psicológica: Revista …	We, the disturbing animal: effects of anthropogenic noise in a Brazilian zoo	2022	English	Journal article	Study	NO	P: zoo animals E: visitor noise C: no control O: behavior	Noise measurement	NA	DOC CONTENT	Guillaume Dutilleux	2024-02-23
10574	Bliblio_Olivier_Pichard	NA	2-s2.0-85097877723	Onder, S.; Kocbeker, Z.	International Journal of Agricultural and Biosystems Engineering	Importance of the Green Belts to Reduce Noise Pollution and Determination of Roadside Noise Reduction Effectiveness of Bushes in Konya, Turkey	2012	English	Journal article	Review	NO	Noise reduction	NA	NA	PECO	Léa Terray	2024-03-05
10585	Bliblio_Olivier_Pichard	10.36721/PJPS.2021.34.6.SUP.2333-2340.1	2-s2.0-85077797960	Samad, N; Khaliq, S; Rehman, MHU; Ahmad, S; Alam, M; Mustafa, S; Azizuddin	PAKISTAN JOURNAL OF PHARMACEUTICAL SCIENCES	Exposure to noise augments behavioral deficits in mice: Protective effect of banana peel extract	2021	English	Journal article	Study	Unclear	Type of noise not detailed	NA	NA	PECO	Léa Terray	2024-03-05
10599	Bliblio_Olivier_Pichard	10.1016/j.biocon.2020.108818	2-s2.0-85140841644	Corradini, Andrea; Randles, Matthias; Pedrotti, Luca; van Loon, Emiel; Passoni, Gioele; Oberosler, Valentina; Rovero, Francesco; Tattoni, Clara; Ciolli, Marco; Cagnacci, Francesca	Biological Conservation	Effects of cumulated outdoor activity on wildlife habitat use	2021	English	Journal article	Study	NO	E: no noise, anthropogenic index COI (Cumulative Outdoor activity Index)	NA	NA	PECO	Guillaume Dutilleux|Romain Sordello|Léa Terray	2024-02-05
10638	Bliblio_Olivier_Pichard	10.1111/j.1523-1739.2011.01803.x	2-s2.0-85111841419	Ellison, W.t.; Southall, B.l.; Clark, C.w.; Frankel, A.s.	Conservation Biology	A New Context-Based Approach to Assess Marine Mammal Behavioral Responses to Anthropogenic Sounds	2012	English	Journal article	Review	NO	P: Marine mammals	NA	NA	DOC CONTENT	Romain Sordello	2024-04-24
10646	Bliblio_Olivier_Pichard	10.1210/endocr/bqac042	2-s2.0-85102590019	Xi, WY; Mao, H; Cui, ZW; Yao, HY; Shi, RT; Gao, YE	ENDOCRINOLOGY	Scream Sound-induced Chronic Psychological Stress Results in Diminished Ovarian Reserve in Adult Female Rat	2022	English	Journal article	Study	NO	Adult female Sprague-Dawley rat	NA	NA	PECO	Léa Terray	2024-03-05
10681	Bliblio_Olivier_Pichard	10.3390/su14052798	2-s2.0-85118496043	Fernandez-Quezada, D; Luquin, S; Ruvalcaba-Delgadillo, Y; Garcia-Estrada, J; Jauregui-Huerta, F	SUSTAINABILITY	Sex Differences in the Expression of c-fos in a Rat Brain after Exposure to Environmental Noise	2022	English	Journal article	Study	NO	P: Wistar rats	NA	NA	PECO	Léa Terray	2024-03-05
10699	Bliblio_Olivier_Pichard	10.4103/nah.NAH_17_20	2-s2.0-85135900758	Leso, Veruscka; Fontana, Luca; Finiello, Ferdinando; De Cicco, Luigi; Luigia Ercolano, Maria; Iavicoli, Ivo	Noise & Health	Noise induced epigenetic effects: A systematic review	2020	English	Journal article	Review	Unclear	E: noise; P: human and animals; O: epigenetic	NA	NA	DOC CONTENT	Léa Terray	2024-03-05
10746	Bliblio_Olivier_Pichard	NA	2-s2.0-85101961623	Radford, A.; Jones, G.	NA	The Effects of Noise on Biodiversity ( NO 0235 ) Final Report for Defra Project Director :	2012	English	Report	Review	NA	NA	NA	NA	OTHER	Romain Sordello	2024-04-23
10754	Bliblio_Olivier_Pichard	10.1016/j.pbiomolbio.2006.07.011	2-s2.0-85132346978	Alves-Pereira, Mariana; Castelo Branco, Nuno A. A.	Progress in Biophysics and Molecular Biology	Vibroacoustic disease: Biological effects of infrasound and low-frequency noise explained by mechanotransduction cellular signalling	2007	English	Journal article	Review	NO	P: human and animal (all lab animals ?); E: infra/ultrasons noise pollution	NA	NA	DOC CONTENT	Guillaume Dutilleux|Romain Sordello|Léa Terray	2024-02-05
10776	Bliblio_Olivier_Pichard	10.1111/j.2006.0908-8857.03781.x	2-s2.0-85090348231	L. Quinn, John; J. Whittingham, Mark; J. Butler, Simon; Cresswell, Will	Journal of Avian Biology	Noise, predation risk compensation and vigilance in the chaffinch Fringilla coelebs	2006	English	Journal article	Study	NO	E: white noise; P: birds; O: vigilance	NA	NA	PECO	Léa Terray	2024-03-05
10830	Bliblio_Olivier_Pichard	10.1016/j.asd.2022.101167	2-s2.0-85166293553	Strauß, Johannes; Stritih-Peljhan, Nataša	Arthropod Structure & Development	Vibration detection in arthropods: Signal transfer, biomechanics and sensory adaptations	2022	English	Journal article	Review	NO	Transduction of vibrational signal in arthropodes	NA	NA	DOC CONTENT	Léa Terray	2024-03-05
10834	Bliblio_Olivier_Pichard	10.1242/bio.041988	2-s2.0-85140059656	Roberts, Louise; Laidre, Mark E.	Biology Open	Finding a home in the noise: cross-modal impact of anthropogenic vibration on animal search behaviour	2019	English	Journal article	Study	NO	P: subtidal animals	NA	NA	PECO	Guillaume Dutilleux	2024-02-24
10836	Bliblio_Olivier_Pichard	10.3354/meps11468	2-s2.0-85079657264	Roberts, Louise; Cheesman, Samuel; Breithaupt, Thomas; Elliott, Michael	Marine Ecology Progress Series	Sensitivity of the mussel Mytilus edulis to substrate‑borne vibration in relation to anthropogenically generated noise	2015	English	Journal article	Study	NO	E: Substrate-borne vibrations and no air-borne vibrations	NA	NA	PECO	Romain Sordello	2024-04-23
10847	Bliblio_Olivier_Pichard	10.1006/anbe.1998.0879	2-s2.0-85077622832	Langemann, U; Gauger, B; Klump, G. M	Animal Behaviour	Auditory sensitivity in the great tit: perception of signals in the presence and absence of noise	1998	English	Journal article	Study	NO	E: white noise; P: birds; O: auditory sensitivity	NA	NA	PECO	Léa Terray	2024-03-05
10848	Bliblio_Olivier_Pichard	10.1046/j.1439-0361.2003.03004.x	2-s2.0-85128627237	Rheindt, Frank E.	Journal für Ornithologie	The impact of roads on birds: Does song frequency play a role in determining susceptibility to noise pollution?	2003	English	Journal article	Study	YES	E: traffic noise; P: birds; O: species richness, diversity, abundance, song	Categorical	Close VS distant from motorway; no noise measurements	EXPOSURE ASSESSMENT	Léa Terray	2024-03-05
10938	Sordello_2019-2020	10.1016/j.scitotenv.2019.133637	2-s2.0-85087491391	Jagerbrand, AK; Brutemark, A; Sveden, JB; Gren, IM	SCIENCE OF THE TOTAL ENVIRONMENT	A review on the environmental impacts of shipping on aquatic and nearshore ecosystems	2019	English	Journal article	Review	NO	E:shipping noise; P: water and nearshore ecosystems	NA	NA	DOC CONTENT	Léa Terray	2024-03-06
10940	Sordello_2019-2020	10.5751/ACE-01422-140209	2-s2.0-85090550751	Cole, JS; Michel, NL; Siegel, RB; Somilleda, N	AVIAN CONSERVATION AND ECOLOGY	Effects of off-highway vehicles on avian abundance and diversity in a designated vehicular recreation area	2019	English	Journal article	Study	NO	E: off-highway vehicule (recreational); P: birds; O: abundance, diversity	Other	Proxy : OHV trail cover, as a proxy for OHV intensity (trail cover proxy for OHV intensity, itself proxy for OHV noise )	PECO	Léa Terray	2024-03-06
10944	Sordello_2019-2020	10.1016/j.landurbplan.2019.103666	2-s2.0-85149315860	Khanaposhtani, MG; Gasc, A; Francomano, D; Villanueva-Rivera, LJ; Jung, JH; Mossman, MJ; Pijanowski, BC	LANDSCAPE AND URBAN PLANNING	Effects of highways on bird distribution and soundscape diversity around Aldo Leopold's shack in Baraboo, Wisconsin, USA	2019	English	Journal article	Study	NO	P: birds E: traffic noise C: NDSI/distance O: abundance/diversity	Diversity indices	NA	PECO	Guillaume Dutilleux	2024-02-24
10947	Sordello_2019-2020	10.1093/condor/duz044	2-s2.0-85088501526	Raynor, EJ; Harrison, JO; Whalen, CE; Smith, JA; Schacht, WH; Tyre, AJ; Benson, JF; Brown, MB; Powell, LA	CONDOR	Anthropogenic noise does not surpass land cover in explaining habitat selection of Greater Prairie-Chicken (Tympanuchus cupido)	2019	English	Journal article	Study	YES	NDSI is not a valid indicator	Diversity indices	NA	EXPOSURE ASSESSMENT	Guillaume Dutilleux|Romain Sordello|Léa Terray	2024-01-17
10959	Sordello_2019-2020	10.1098/rsbl.2019.0513	2-s2.0-85122800096	Akcay, C; Beecher, MD	BIOLOGY LETTERS	Multi-modal communication: song sparrows increase signal redundancy in noise	2019	English	Journal article	Study	NO	E: white noise; P: birds; O: communication	NA	NA	PECO	Léa Terray	2024-03-06
10964	Sordello_2019-2020	10.1007/s10342-019-01212-3	2-s2.0-85088977720	Wiacek, J; Polak, M; Filipiuk, M; Kucharczyk, M	EUROPEAN JOURNAL OF FOREST RESEARCH	Does railway noise affect forest birds during the winter?	2019	English	Journal article	Study	YES	E: railway noise; P: birds; O: abundance, diversity of species	Noise measurement	NA	EXPOSURE ASSESSMENT	Léa Terray	2024-03-06
10987	Sordello_2019-2020	10.1111/1365-2435.13333	2-s2.0-85166768958	Zhou, Y; Radford, AN; Magrath, RD	FUNCTIONAL ECOLOGY	Why does noise reduce response to alarm calls? Experimental assessment of masking, distraction and greater vigilance in wild birds	2019	English	Journal article	Study	NO	P: bird E: semi-synthetic noise C: control/treatments O: response to alarm calls	Controlled exposure	B&K SLM, bandpass filtered noise	PECO	Guillaume Dutilleux	2024-02-24
10988	Sordello_2019-2020	10.1093/beheco/arz064	2-s2.0-85118117401	Tidau, S; Briffa, M	BEHAVIORAL ECOLOGY	Distracted decision makers: ship noise and predation risk change shell choice in hermit crabs	2019	English	Journal article	Study	NO	E: underwater ship noise	NA	NA	PECO	Léa Terray	2024-03-06
11012	Sordello_2019-2020	10.1016/j.anbehav.2019.03.010	2-s2.0-85150824902	Tidau, S; Briffa, M	ANIMAL BEHAVIOUR	Anthropogenic noise pollution reverses grouping behaviour in hermit crabs	2019	English	Journal article	Study	NO	E: Underwater noise ("For the sound playbacks we used an underwater speaker")	NA	NA	PECO	Romain Sordello	2024-04-23
11026	Sordello_2019-2020	10.1038/s41559-018-0751-8	2-s2.0-85137172637	Halfwerk, W; Blaas, M; Kramer, L; Hijner, N; Trillo, PA; Bernal, XE; Page, RA; Goutte, S; Ryan, MJ; Ellers, J	NATURE ECOLOGY & EVOLUTION	Adaptive changes in sexual signalling in response to urbanization	2019	English	Journal article	Study	NO	Abput co-exposire	Categorical	NA	PECO	Guillaume Dutilleux|Romain Sordello|Léa Terray	2024-01-17
11028	Sordello_2019-2020	10.1038/s41598-018-36276-5	2-s2.0-85149895864	Gentry, KE; Luther, DA	SCIENTIFIC REPORTS	Noise-induced vocal plasticity in urban white-crowned sparrows does not involve adjustment of trill performance components	2019	English	Journal article	Study	NO	E: abstract urban like noise; P: birds; O: vocalizations	NA	NA	PECO	Léa Terray	2024-03-07
11031	Sordello_2019-2020	10.1007/s13258-018-0753-6	2-s2.0-85104752714	Daylari, TB; Riazi, GH; Pooyan, S; Fathi, E; Katouli, FH	GENES & GENOMICS	Influence of various intensities of 528Hz sound-wave in production of testosterone in rat's brain and analysis of behavioral changes	2019	English	Journal article	Study	NO	P: lab animals E: pure tone C: control/tretments O: testosterone production	Controlled exposure	levels provided but no documentation at all	PECO	Guillaume Dutilleux	2024-02-24
11041	Sordello_2019-2020	10.3354/esr00968	2-s2.0-85142219465	Elliott, BW; Read, AJ; Godley, BJ; Nelms, SE; Nowacek, DP	ENDANGERED SPECIES RESEARCH	Critical information gaps remain in understanding impacts of industrial seismic surveys on marine vertebrates	2019	English	Journal article	Review	NO	Underwater noise	NA	NA	DOC CONTENT	Léa Terray	2024-03-07
11056	Sordello_2019-2020	10.1002/ece3.4923	2-s2.0-85086379374	Mikkelsen L., Johnson M., Wisniewska D.M., van Neer A., Siebert U., Madsen P.T., Teilmann J.	Ecology and Evolution	Long-term sound and movement recording tags to study natural behavior and reaction to ship noise of seals	2019	English	Journal article	Study	NO	Underwater	NA	NA	PECO	Léa Terray	2024-03-08
11090	Snowballing	10.17648/heringeriana.v2i2.102	NA	de Lima, Andre Alves Matos; Saracura, Valéria Fernanda	Heringeriana	A fauna da Estação Ecológica do Jardim Botânico de Brasília	2015	Portuguese	Journal article	Study	NA	NA	NA	NA	LANGUAGE	Benjamin Petiteau	2024-06-24
11092	Snowballing	10.2989/00306520309485374	NA	Jackson, HD	Ostrich	A field survey to investigate why nightjars frequent roads at night	2003	English	Journal article	Study	NO	E: no noise	NA	NA	PECO	Benjamin Petiteau	2024-06-24
11099	Snowballing	10.1111/geb.12509	NA	Keinath, Douglas A.; Doak, Daniel F.; Hodges, Karen E.; Prugh, Laura R.; Fagan, William F.; Şekercioğlu, Çağan H.; Buchart, Stuart H. M.; Kauffman, Matthew J.	Global Ecology and Biogeography	A global analysis of traits predicting species sensitivity to habitat fragmentation	2016	English	Journal article	Study	NO	E: no noise	NA	NA	PECO	Benjamin Petiteau	2024-06-24
11103	Snowballing	10.1093/biosci/biz157	NA	Lewis, Sara M.; Wong, Choong Hay; Owens, Avalon C.S.; Fallon, Candace E.; Jepsen, Sarina; Thancharoen, Anchana; Wu, Chiahsiung; De Cock, Raphaël; Novák, Martin; López-Palafox, Tania; Khoo, Veronica; Reed, J. Michael	BioScience	A Global Perspective on Firefly Extinction Threats	2020	English	Journal article	Review	NO	E: no noise	NA	NA	PECO	Benjamin Petiteau	2024-06-24
11105	Snowballing	10.1016/j.jaridenv.2005.06.020	NA	Boarman, William I.; Sazaki, M.	Journal of Arid Environments	A highway's road-effect zone for desert tortoises (Gopherus agassizii)	2006	English	Journal article	Study	YES	E: no proxy for traffic noise	NA	NA	PECO	Benjamin Petiteau	2024-06-24
11106	Snowballing	NA	NA	Yosimoto, Vinícius; Chambarelli, Rafael Lopes; Santana, Bernardo Mattos; da Silva Oliveira, Paulo Roberto; Camacho, Fernando Tavares; da Costa Pinto, Henrique Amarante	NA	A lógica atual do setor aeroportuário brasileiro	2016	Portuguese	Journal article	Study	NA	NA	NA	NA	LANGUAGE	NA	2024-06-25
11107	Snowballing	10.1890/08-1245.1	NA	Winfree, Rachel; Aguilar, Ramiro; Vázquez, Diego P.; LeBuhn, Gretchen; Aizen, Marcelo A.	Ecology	A meta‐analysis of bees' responses to anthropogenic disturbance	2009	English	Journal article	Meta-analysis	NO	E: no noise	NA	NA	PECO	Benjamin Petiteau	2024-06-25
11111	Snowballing	10.4149/gpb_2013032	NA	Mohammed, Haitham S.; Radwan, Nasr M.; Walkowiak, Wolfgang; Elsayed, Anwar A.	General physiology and biophysics	A miniature microdrive for recording auditory evoked potentials from awake anurans.	2013	English	Journal article	Study	NO	E: abstract noise	NA	NA	PECO	Benjamin Petiteau	2024-06-25
11115	Snowballing	10.1016/j.scitotenv.2020.138915	NA	Wang, Qiang; Su, Min	The Science of the total environment	A preliminary assessment of the impact of COVID-19 on environment - A case study of China.	2020	English	Journal article	Study	NO	E: no noise	NA	NA	PECO	Benjamin Petiteau	2024-06-25
11116	Snowballing	10.1016/j.scitotenv.2018.08.107	NA	Fredianelli, Luca; Carpita, Stefano; Licitra, Gaetano	The Science of the total environment	A procedure for deriving wind turbine noise limits by taking into account annoyance.	2018	English	Journal article	Study	NO	P: human	NA	NA	PECO	Benjamin Petiteau	2024-06-25
11122	Snowballing	10.1080/00306525.2002.11446745	NA	Jackson, H.D.; Slotow, R.	Ostrich	A review of Afrotropical nightjar mortality, mainly road kills	2002	English	Journal article	Review	NO	E: no noise	NA	NA	PECO	Benjamin Petiteau	2024-06-25
11155	Snowballing	10.1016/s0003-3472(88)80065-4	NA	Wilczynski, Walter; Brenowitz, Eliot A.	Animal Behaviour	Acoustic cues mediate inter-male spacing in a neotropical frog	1988	English	Journal article	Study	NO	E: no noise	NA	NA	PECO	Benjamin Petiteau	2024-06-25
11156	Snowballing	10.1098/rspb.2008.0859	NA	Bailey, Nathan W.; Zuk, Marlene	Proceedings. Biological sciences	Acoustic experience shapes female mate choice in field crickets.	2008	English	Journal article	Study	NO	E: no noise	NA	NA	PECO	Benjamin Petiteau	2024-06-25
11173	Snowballing	10.1159/000437346	NA	Warnecke, Michaela; Chiu, Chen; Engelberg, Jonathan W. M.; Moss, Cynthia F.	Brain, behavior and evolution	Active Listening in a Bat Cocktail Party: Adaptive Echolocation and Flight Behaviors of Big Brown Bats, Eptesicus fuscus, Foraging in a Cluttered Acoustic Environment.	2015	English	Journal article	Study	NO	E: no noise	NA	NA	PECO	Benjamin Petiteau	2024-06-25
11178	Snowballing	10.1017/s1357729800054060	NA	Otten, Winfried; Kanitz, Ellen; Puppe, Birger; Tuchscherer, Margret; Brüssow, Klaus-Peter; Nürnberg, Gerd; Stabenow, Bernd	Animal Science	Acute and long term effects of chronic intermittent noise stress on hypothalamic-pituitary-adrenocortical and sympatho-adrenomedullary axis in pigs	2004	English	Journal article	Study	NO	P: farm animals	NA	NA	PECO	Benjamin Petiteau	2024-06-25
11181	Snowballing	10.1016/0006-8993(82)90964-7	NA	Koyama, Hironori; Lewis, Edwin R.; Leverenz, Ellen L.; Baird, Richard A.	Brain research	Acute seismic sensitivity in the bullfrog ear	1982	English	Journal article	Study	NO	E: tones	NA	NA	PECO	Benjamin Petiteau	2024-06-25
11208	Snowballing	10.1016/j.cub.2016.08.041	NA	Shamble, Paul S.; Menda, Gil; Golden, James R.; Nitzany, Eyal I.; Walden, Katherine; Beatus, Tsevi; Elias, Damian O.; Cohen, Itai; Miles, Ronald N.; Hoy, Ronald R.	Current biology : CB	Airborne Acoustic Perception by a Jumping Spider	2016	English	Journal article	Study	NO	E: tones	NA	NA	PECO	Benjamin Petiteau	2024-06-25
11212	Snowballing	10.1016/j.chemosphere.2021.129739	NA	Sun, Gang; Lin, Xiaojing; Yi, Xueqing; Zhang, Peng; Liu, Ruoxu; Fu, Bo; Sun, Yating; Li, Jing; Jiao, Shuxin; Tian, Tian; Xu, Xiao Ming; Tseng, Kuang-Wen; Lin, Cheng-Hsien	Chemosphere	Aircraft noise, like heat stress, causes cognitive impairments via similar mechanisms in male mice.	2021	English	Journal article	Study	NO	P: lab mice	NA	NA	PECO	Benjamin Petiteau	2024-06-25
11220	Snowballing	10.1016/j.scitotenv.2020.140390	NA	Manukyan, Ashkhen; Grigoryan, Artem; Hunanyan, Lilit; Harutyunyan, Hayk; Manukyan, M.V.; Mkrtchyan, V.S.; Melkonyan, Magdalina Mher	The Science of the total environment	Alfa2-adrenoblockers attenuate the elevated plasma cholesterol, anxiety levels and restore impaired spatial memory of rats under the chronic noise exposure.	2020	English	Journal article	Study	NO	P: lab rats	NA	NA	PECO	Benjamin Petiteau	2024-06-25
11221	Snowballing	10.1007/s00359-021-01465-7	NA	Riondato, Isidoro; Gamba, Marco; Tan, Chia L.; Niu, Kefeng; Narins, Peter M.; Yang, Yeqin; Giacoma, Cristina	Journal of comparative physiology. A, Neuroethology, sensory, neural, and behavioral physiology	Allometric escape and acoustic signal features facilitate high-frequency communication in an endemic Chinese primate	2021	English	Journal article	Study	NO	E: no anthropogenic noise	NA	NA	PECO	Benjamin Petiteau	2024-06-25
11238	Snowballing	10.2307/3675931	NA	Dabelsteen, Torben	Ornis Scandinavica	An analysis of the full song of the blackbird turdus merula with respect to message coding and adaptations for acoustic communication	1984	English	Journal article	Study	NO	E: no noise	NA	NA	PECO	Benjamin Petiteau	2024-06-25
11255	Snowballing	10.1590/s2238-10312012000400004	NA	de Carvalho Júnior, Edson Benício; Garavelli, Sérgio Luiz; de Mendonça Maroja, Armando	Journal of Transport Literature	Análise dos efeitos do ruído aeronáutico em zonas residenciais circunvizinhas ao Aeroporto Internacional de Brasília	2012	Portuguese	Journal article	Study	NA	NA	NA	NA	LANGUAGE	Benjamin Petiteau	2024-06-25
11259	Snowballing	10.1016/j.rser.2015.12.140	NA	Katinas, Vladislovas; Marčiukaitis, Mantas; Tamašauskienė, Marijona	Renewable and Sustainable Energy Reviews	Analysis of the wind turbine noise emissions and impact on the environment	2016	English	Journal article	Study	NO	P: human	NA	NA	PECO	Benjamin Petiteau	2024-06-25
11262	Snowballing	10.1016/j.tree.2020.12.008	NA	Montgomery, Robert A.; Raupp, Jamie; Parkhurst, Magdalena	Trends in ecology & evolution	Animal Behavioral Responses to the COVID-19 Quietus.	2020	English	Journal article	Review	YES	E: shutting down anhtropogenic noise	Other	hypothesis on behavioral responses to absence of anthropogenic noise	EXPOSURE ASSESSMENT	Benjamin Petiteau	2024-06-25
11267	Snowballing	10.1016/0006-3207(84)90015-6	NA	Mader, H.-J.	Biological Conservation	Animal habitat isolation by roads and agricultural fields	1984	English	Journal article	Study	YES	E: no proxy for traffic noise	NA	NA	PECO	Benjamin Petiteau	2024-06-25
11269	Snowballing	10.1016/j.scitotenv.2013.03.095	NA	Van Renterghem, Timothy; Bockstael, Annelies; De Weirt, Valentine; Botteldooren, Dick	The Science of the total environment	Annoyance, detection and recognition of wind turbine noise	2013	English	Journal article	Study	NO	P: human	NA	NA	PECO	Benjamin Petiteau	2024-06-25
11274	Snowballing	10.1038/nature18326	NA	Barlow, Jos; Lennox, Gareth D.; Ferreira, Joice; Berenguer, Erika; Lees, Alexander C.; Mac Nally, Ralph Charles; Thomson, James Robertson; de Barros Ferraz, Silvio Frosini; Louzada, Julio; Oliveira, Victor H. F.; Parry, Luke; Solar, Ricardo R. C.; Vieira, Ima Célia Guimarães; Aragão, Luiz E. O. C.; Begotti, Rodrigo Anzolin; Braga, Rodrigo Fagundes; Cardoso, Thiago Moreira; de Oliveira, Raimundo C…	Nature	Anthropogenic disturbance in tropical forests can double biodiversity loss from deforestation	2016	English	Journal article	Study	NO	E: no noise	NA	NA	PECO	Benjamin Petiteau	2024-06-25
11339	Snowballing	10.1016/j.cbpa.2014.08.005	NA	Buerkle, Nathan P.; Schrode, Katrina M.; Bee, Mark A.	Comparative biochemistry and physiology. Part A, Molecular & integrative physiology	Assessing stimulus and subject influences on auditory evoked potentials and their relation to peripheral physiology in green treefrogs (Hyla cinerea)	2014	English	Journal article	Study	NO	E: tones	NA	NA	PECO	Benjamin Petiteau	2024-06-25
11354	Snowballing	10.1111/j.1748-7692.1987.tb00150.x	NA	Moore, Patrick W. B.; Schusterman, Ronald J.	Marine Mammal Science	AUDIOMETRIC ASSESSMENT OF NORTHERN FUR SEALS, CALLORHINUS URSINUS	1987	English	Journal article	Study	NO	E: tones	NA	NA	PECO	Benjamin Petiteau	2024-06-25
11358	Snowballing	10.1121/1.4770255	NA	Lohr, Bernard; Brittan-Powell, Elizabeth F.; Dooling, Robert J.	The Journal of the Acoustical Society of America	Auditory brainstem responses and auditory thresholds in woodpeckers	2013	English	Journal article	Study	NO	E: tones	NA	NA	PECO	Benjamin Petiteau	2024-06-25
11359	Snowballing	10.1121/1.1494807	NA	Brittan-Powell, Elizabeth F.; Dooling, Robert J.; Gleich, Otto	The Journal of the Acoustical Society of America	Auditory brainstem responses in adult budgerigars (Melopsittacus undulatus).	2002	English	Journal article	Study	NO	E: tones	NA	NA	PECO	Benjamin Petiteau	2024-06-25
11360	Snowballing	10.1121/1.1928767	NA	Brittan-Powell, Elizabeth F.; Lohr, Bernard; Hahn, D. Caldwell; Dooling, Robert J.	The Journal of the Acoustical Society of America	Auditory brainstem responses in the Eastern Screech Owl: an estimate of auditory thresholds.	2005	English	Journal article	Study	NO	E: tones	NA	NA	PECO	Benjamin Petiteau	2024-06-25
11365	Snowballing	10.1121/1.1912015	NA	Loftus‐Hills, Jasper J.; Johnstone, Brian M.	The Journal of the Acoustical Society of America	Auditory function, communication, and the brain-evoked response in anuran amphibians.	1970	English	Journal article	Study	NO	E: tones	NA	NA	PECO	Benjamin Petiteau	2024-06-25
11376	Snowballing	10.1121/1.423085	NA	Marean, G. Cameron; Burt, John M.; Beecher, Michael D.; Rubel, Edwin W.	The Journal of the Acoustical Society of America	Auditory perception following hair cell regeneration in European starling (Sturnus vulgaris): Frequency and temporal resolution	1998	English	Journal article	Study	NO	E: tones	NA	NA	PECO	Benjamin Petiteau	2024-06-25
11378	Snowballing	10.1007/s00359-019-01367-9	NA	McGee, Jo Ann; Nelson, Peggy B.; Ponder, Julia; Marr, Jeffrey G.; Redig, Patrick T.; Walsh, Edward J.	Journal of comparative physiology. A, Neuroethology, sensory, neural, and behavioral physiology	Auditory performance in bald eagles and red-tailed hawks: a comparative study of hearing in diurnal raptors	2019	English	Journal article	Study	NO	E: tones	NA	NA	PECO	Benjamin Petiteau	2024-06-25
11381	Snowballing	10.1016/j.anbehav.2010.06.012	NA	Henry, Kenneth S.; Lucas, Jeffrey R.	Animal Behaviour	Auditory sensitivity and the frequency selectivity of auditory filters in the Carolina chickadee, Poecile carolinensis	2010	English	Journal article	Study	NO	E: tones	NA	NA	PECO	Benjamin Petiteau	2024-06-25
11384	Snowballing	10.1007/bf00656805	NA	Mudry, Karen M.; Constantine-Paton, Martha; Capranica, Robert R.	Journal of Comparative Physiology ? A	Auditory sensitivity of the diencephalon of the leopard frogRana p. pipiens	1977	English	Journal article	Study	NO	E: tones	NA	NA	PECO	Benjamin Petiteau	2024-06-25
11392	Snowballing	10.1111/j.1474-919x.2008.00899.x	NA	Chamberlain, Dan E.; Cannon, Andrew R.; Toms, Mike P.; Leech, Dave I.; Hatchwell, Ben J.; Gaston, Kevin J.	Ibis	Avian productivity in urban landscapes: a review and meta-analysis	2008	English	Journal article	Review	NO	E: no noise	NA	NA	PECO	Benjamin Petiteau	2024-06-25
11400	Snowballing	10.1046/j.1523-1739.2000.98600.x	NA	Fernández-Juricic, Esteban	Conservation Biology	Avifaunal Use of Wooded Streets in an Urban Landscape	2000	English	Journal article	Study	YES	E: no proxy for traffic noise	NA	NA	PECO	Benjamin Petiteau	2024-06-25
11408	Snowballing	10.1007/s10344-010-0414-9	NA	Lesiński, Grzegorz; Sikora, Anna; Olszewski, A.	European Journal of Wildlife Research	Bat casualties on a road crossing a mosaic landscape	2010	English	Journal article	Study	NO	E: no noise	NA	NA	PECO	Benjamin Petiteau	2024-06-25
11438	Snowballing	10.1016/j.tree.2004.04.009	NA	Sih, Andrew; Bell, Alison M.; Johnson, J. Chadwick	Trends in ecology & evolution	Behavioral syndromes: an ecological and evolutionary overview.	2004	English	Journal article	Review	NO	E: no noise	NA	NA	PECO	Benjamin Petiteau	2024-06-25
11439	Snowballing	10.1086/422893	NA	Sih, Andrew; Bell, Alison M.; Johnson, J. Chadwick; Ziemba, Robert E.	The Quarterly review of biology	Behavioral syndromes: An integrative overview	2004	English	Journal article	Review	NO	E: no noise	NA	NA	PECO	Benjamin Petiteau	2024-06-25
11461	Snowballing	10.1038/35002501	NA	Myers, Norman; Mittermeier, Russell A.; Mittermeier, Cristina G.; da Fonseca, Gustavo A. B.; Kent, Jennifer	Nature	Biodiversity hotspots for conservation priorities	2000	English	Journal article	Study	NO	E: no noise	NA	NA	PECO	Benjamin Petiteau	2024-06-25
11462	Snowballing	10.1073/pnas.2117297119	NA	Simkin, Rohan D; Seto, Karen C; McDonald, Robert I; Jetz, Walter	Proceedings of the National Academy of Sciences of the United States of America	Biodiversity impacts and conservation implications of urban land expansion projected to 2050.	2022	English	Journal article	Study	NO	E: no noise	NA	NA	PECO	Benjamin Petiteau	2024-06-25
11463	Snowballing	10.1093/biosci/bix079	NA	Lepczyk, Christopher A.; Aronson, Myla F. J.; Evans, Karl L.; Goddard, Mark A.; Lerman, Susannah B.; MacIvor, J. Scott	BioScience	Biodiversity in the City: Fundamental Questions for Understanding the Ecology of Urban Green Spaces for Biodiversity Conservation	2017	English	Journal article	Study	NO	E: no noise	NA	NA	PECO	Benjamin Petiteau	2024-06-25
11464	Snowballing	10.1016/j.scitotenv.2005.08.035	NA	Angold, P G; Sadler, Jon P.; Hill, Mark O.; Pullin, Andrew S.; Rushton, Stephen P; Austin, K.; Small, Emma; Wood, B.; Wadsworth, Richard A.; Sanderson, Roy A.; Thompson, Ken	The Science of the total environment	Biodiversity in urban habitat patches	2005	English	Journal article	Study	NO	E: no noise	NA	NA	PECO	Benjamin Petiteau	2024-06-25
11482	Snowballing	NA	NA	Pessotto, B.; Brown, M. N.; Brown, R. J.	NA	BIRDS KILLED ON SOME SECONDARY ROADS IN WESTERN AUSTRALIA	1986	English	Journal article	Study	NO	E: no noise	NA	NA	PECO	Benjamin Petiteau	2024-06-25
11504	Snowballing	10.1007/bf01086310	NA	Barth, Friedrich G.	Naturwissenschaften	Campaniform sensilla: Another vibration receptor in the crab leg	1980	English	Journal article	Study	NO	E: no noise	NA	NA	PECO	Benjamin Petiteau	2024-06-25
11510	Snowballing	10.1016/j.envpol.2019.113473	NA	Grunst, Melissa L.; Grunst, Andrea S.; Pinxten, Rianne; Bervoets, Lieven; Eens, Marcel	Environmental pollution (Barking, Essex : 1987)	Carotenoid- but not melanin-based plumage coloration is negatively related to metal exposure and proximity to the road in an urban songbird	2019	English	Journal article	Study	NO	E: road but no proxy of noise	NA	NA	PECO	Benjamin Petiteau	2024-06-25
11525	Snowballing	10.1139/z94-253	NA	Turnbull, S. D.	Canadian Journal of Zoology	Changes in masked thresholds of a harbour seal (Phoca vitulina) associated with angular separation of signal and noise sources	1994	English	Journal article	Study	NO	E: abstract noise	NA	NA	PECO	Benjamin Petiteau	2024-06-25
11557	Snowballing	10.1016/j.cub.2018.03.062	NA	Mortimer, Beth; Rees, William Lake; Koelemeijer, Paula; Nissen-Meyer, Tarje	Current biology : CB	Classifying elephant behaviour through seismic vibrations.	2018	English	Journal article	Study	NO	E: no noise	NA	NA	PECO	Benjamin Petiteau	2024-06-25
11589	Snowballing	10.1007/s10162-009-0186-7	NA	Klink, Karin B.; Dierker, Holger; Beutelmann, Rainer; Klump, Georg M.	Journal of the Association for Research in Otolaryngology : JARO	Comodulation Masking Release Determined in the Mouse (Mus musculus) using a Flanking-band Paradigm	2009	English	Journal article	Study	NO	P:lab mice E:abstract noise	NA	NA	PECO	Benjamin Petiteau	2024-06-25
11594	Snowballing	10.1111/1365-2664.13183	NA	Geschke, Andrew; James, Simon; Bennett, Andrew F.; Nimmo, Dale G.	Journal of Applied Ecology	Compact cities or sprawling suburbs? Optimising the distribution of people in cities to maximise species diversity	2018	English	Journal article	Study	NO	E: no noise	NA	NA	PECO	Benjamin Petiteau	2024-06-26
11603	Snowballing	10.1242/jeb.233288	NA	Taylor, Ryan C.; Wilhite, Kyle O.; Ludovici, Rosalind J.; Mitchell, Kelsey M.; Halfwerk, Wouter; Page, Rachel A.; Ryan, Michael J.; Hunter, Kimberly L.	The Journal of experimental biology	Complex sensory environments alter mate choice outcomes.	2021	English	Journal article	Study	NO	E: white noise	NA	NA	PECO	Benjamin Petiteau	2024-06-26
11606	Snowballing	10.1007/s11252-006-7900-6	NA	Platt, Andrew; Lill, Alan	Urban Ecosystems	Composition and conservation value of bird assemblages of urban 'habitat islands': Do pedestrian traffic and landscape variables exert an influence?	2006	English	Journal article	Study	NO	E: no noise	NA	NA	PECO	Benjamin Petiteau	2024-06-26
11607	Snowballing	10.1007/s100219900049	NA	Paine, Robert T.; Tegner, Mia J.; Johnson, Edward A.	Ecosystems	Compounded Perturbations Yield Ecological Surprises	1998	English	Journal article	Study	NO	E: no noise	NA	NA	PECO	Benjamin Petiteau	2024-06-26
11620	Snowballing	10.1016/j.biocon.2020.108640	NA	Buckley, Ralf	Biological conservation	Conservation implications of COVID19: Effects via tourism and extractive industries.	2020	English	Journal article	Other	NO	E: no noise	NA	NA	PECO	Benjamin Petiteau	2024-06-26
11622	Snowballing	10.1023/a:1008911805007	NA	Tshiguvho, T.E.; Dean, W.R.J.; Robertson, H. G.	Biodiversity and Conservation	Conservation value of road verges in the semi-arid Karoo, South Africa: ants (Hymenoptera: Formicidae) as bio-indicators	1999	English	Journal article	Study	NO	E: no noise	NA	NA	PECO	Benjamin Petiteau	2024-06-26
11623	Snowballing	10.1126/science.319.5861.281b	NA	Lim, Matthew L. M.; Sodhi, Navjot S.; Endler, John A.	Science (New York, N.Y.)	Conservation with sense.	2008	English	Journal article	Other	NO	E: no noise	NA	NA	PECO	Benjamin Petiteau	2024-06-26
11624	Snowballing	10.1038/s41559-020-1275-6	NA	Lindsey, Peter A.; Allan, James; Brehony, Peadar; Dickman, Amy; Robson, Ashley; Begg, Colleen; Bhammar, Hasita; Blanken, Lisa J.; Breuer, Thomas; Fitzgerald, Kathleen H.; Flyman, Michael V.; Gandiwa, Patience; Givá, Nícia; Kaelo, Dickson; Nampindo, Simon; Nyambe, Nyambe; Steiner, Kurt; Parker, Andrew; Roe, Dilys; Thomson, Paul; Trimble, Morgan Jayne; Caron, Alexandre; Tyrrell, Peter	Nature ecology & evolution	Conserving Africa's wildlife and wildlands through the COVID-19 crisis and beyond.	2020	English	Journal article	Review	NO	E: no noise	NA	NA	PECO	Benjamin Petiteau	2024-06-26
11625	Snowballing	10.1890/09-0397.1	NA	Faaborg, John; Holmes, Richard T.; Anders, Angela D.; Bildstein, Keith L.; Dugger, Katie M.; Gauthreaux, Sidney A.; Heglund, Patricia J.; Hobson, Keith A.; Jahn, Alex E.; Johnson, Douglas H.; Latta, Steven C.; Levey, Douglas J.; Marra, Peter P.; Merkord, Christopher L.; Nol, Erica; Rothstein, Stephen I.; Sherry, Thomas W.; Sillett, T. Scott; Thompson, Frank R.; Warnock, Nils	Ecological applications : a publication of the Ecological Society of America	Conserving migratory land birds in the new world: do we know enough?	2010	English	Journal article	Review	NO	E: no noise	NA	NA	PECO	Benjamin Petiteau	2024-06-26
11643	Snowballing	10.1016/0006-3207(94)90433-2	NA	Vermeulen, Hendrik J.W.	Biological Conservation	Corridor function of a road verge for dispersal of stenotopic heathland ground beetles carabidae.	1994	English	Journal article	Study	NO	E: no noise	NA	NA	PECO	Benjamin Petiteau	2024-06-26
11649	Snowballing	10.1016/j.biocon.2005.12.026	NA	Marzluff, John M.; Neatherlin, Erik A.	Biological Conservation	Corvid response to human settlements and campgrounds : Causes, consequences, and challenges for conservation	2006	English	Journal article	Study	NO	E: no noise	NA	NA	PECO	Benjamin Petiteau	2024-06-26
11653	Snowballing	10.1093/czoolo/56.6.728	NA	Carere, Claudio; Caramaschi, Doretta; Fawcett, Tim W.	Current Zoology	Covariation between personalities and individual differences in coping with stress: Converging evidence and hypotheses	2010	English	Journal article	Review	NO	E: no noise	NA	NA	PECO	Benjamin Petiteau	2024-06-26
11656	Snowballing	10.1016/j.scitotenv.2020.141022	NA	Shakil, Mohammad Hassan; Munim, Ziaul Haque; Tasnia, Mashiyat; Sarowar, Shahin	The Science of the total environment	COVID-19 and the environment: A critical review and research agenda.	2020	English	Journal article	Review	NO	P: human	NA	NA	PECO	Benjamin Petiteau	2024-06-26
11658	Snowballing	10.1038/s41559-020-1237-z	NA	Rutz, Christian; Loretto, Matthias-Claudio; Bates, Amanda E.; Davidson, Sarah C.; Duarte, Carlos M.; Jetz, Walter; Johnson, Mark; Kato, Akiko; Kays, Roland; Mueller, Thomas; Primack, Richard B.; Ropert-Coudert, Yan; Tucker, Marlee A.; Wikelski, Martin; Cagnacci, Francesca	Nature ecology & evolution	COVID-19 lockdown allows researchers to quantify the effects of human activity on wildlife.	2020	English	Journal article	Review	NO	E: no noise	NA	NA	PECO	Benjamin Petiteau	2024-06-26
11663	Snowballing	10.1016/j.scitotenv.2020.138882	NA	Chakraborty, Indranil; Maity, Prasenjit	The Science of the total environment	COVID-19 outbreak: Migration, effects on society, global environment and prevention.	2020	English	Journal article	Review	NO	E: no noise	NA	NA	PECO	Benjamin Petiteau	2024-06-26
11664	Snowballing	10.1016/j.biocon.2020.108665	NA	Bates, Amanda E.; Primack, Richard B.; Moraga, Paula; Duarte, Carlos M.	Biological conservation	COVID-19 pandemic and associated lockdown as a “Global Human Confinement Experiment” to investigate biodiversity conservation	2020	English	Journal article	Review	NO	P: human	NA	NA	PECO	Benjamin Petiteau	2024-06-26
11665	Snowballing	10.1016/j.scitotenv.2020.138820	NA	Muhammad, Sulaman; Long, Xingle; Salman, Muhammad	The Science of the total environment	COVID-19 pandemic and environmental pollution: A blessing in disguise?	2020	English	Journal article	Other	NO	E: no noise	NA	NA	PECO	Benjamin Petiteau	2024-06-26
11669	Snowballing	10.1126/science.abc1430	NA	Pearson, Ryan M.; Sievers, Michael; McClure, Eva C.; Turschwell, Mischa P.; Connolly, Rod M.	Science (New York, N.Y.)	COVID-19 recovery can benefit biodiversity.	2020	English	Journal article	Other	NO	E: no noise	NA	NA	PECO	Benjamin Petiteau	2024-06-26
11704	Snowballing	10.1002/ece3.2609	NA	Hale, Robin; Piggott, Jeremy J.; Swearer, Stephen E.	Ecology and evolution	Describing and understanding behavioral responses to multiple stressors and multiple stimuli	2016	English	Journal article	Study	YES	NA	NA	NA	OTHER	Benjamin Petiteau	2024-06-26
11706	Snowballing	10.1016/j.biocon.2020.108797	NA	Shilling, Fraser; Collinson, Wendy J.; Bíl, Michal; Vercayie, Diemer; Heigl, Florian; Perkins, Sarah E.; MacDougall, Sandra	Biological Conservation	Designing wildlife-vehicle conflict observation systems to inform ecology and transportation studies	2020	English	Journal article	Study	NO	E: no noise	NA	NA	PECO	Benjamin Petiteau	2024-06-26
11717	Snowballing	10.1016/j.heares.2012.12.008	NA	Mulders, Wilhelmina; Robertson, Donald	Hearing research	Development of hyperactivity after acoustic trauma in the guinea pig inferior colliculus.	2012	English	Journal article	Study	NO	E: lab guinea pigs	NA	NA	PECO	Benjamin Petiteau	2024-06-26
11718	Snowballing	10.1006/gcen.2000.7506	NA	Sims, Christopher G.; Holberton, Rebecca L.	General and comparative endocrinology	Development of the corticosterone stress response in young northern mockingbirds (Mimus polyglottos).	2000	English	Journal article	Study	NO	E: no noise	NA	NA	PECO	Benjamin Petiteau	2024-06-26
11722	Snowballing	10.1016/j.anbehav.2017.05.008	NA	Warkentin, Karen M.; Diaz, Juliana Cuccaro; Güell, Brandon A.; Jung, Julie; Kim, Su Jin; Cohen, Kristina L.	Animal Behaviour	Developmental onset of escape-hatching responses in red-eyed treefrogs depends on cue type	2017	English	Journal article	Study	NO	E: no noise	NA	NA	PECO	Benjamin Petiteau	2024-06-26
11736	Snowballing	10.1371/journal.pone.0148121	NA	Chen, Hsiang Ling; Koprowski, John L.	PloS one	Differential Effects of Roads and Traffic on Space Use and Movements of Native Forest-Dependent and Introduced Edge-Tolerant Species	2016	English	Journal article	Study	YES	E: no proxy for traffic noise	NA	NA	PECO	Benjamin Petiteau	2024-06-26
11737	Snowballing	10.1007/s00359-019-01325-5	NA	Christie, Kevin W.; Schul, Johannes; Feng, Albert S.	Journal of comparative physiology. A, Neuroethology, sensory, neural, and behavioral physiology	Differential effects of sound level and temporal structure of calls on phonotaxis by female gray treefrogs, Hyla versicolor.	2019	English	Journal article	Study	NO	E: chorus noise	NA	NA	PECO	Benjamin Petiteau	2024-06-26
11740	Snowballing	10.1098/rspb.2013.2090	NA	Schultner, Jannik; Kitaysky, Alexander S.; Gabrielsen, Geir Wing; Hatch, Scott A.; Bech, Claus	Proceedings. Biological sciences	Differential reproductive responses to stress reveal the role of life-history strategies within a species	2013	English	Journal article	Study	NO	E: no noise	NA	NA	PECO	Benjamin Petiteau	2024-06-26
11744	Snowballing	10.1007/s00359-012-0760-z	NA	Vélez, Alejandro; Höbel, Gerlinde; Gordon, Noah M.; Bee, Mark A.	Journal of comparative physiology. A, Neuroethology, sensory, neural, and behavioral physiology	Dip listening or modulation masking? Call recognition by green treefrogs ( Hyla cinerea ) in temporally fluctuating noise	2012	English	Journal article	Study	NO	E: chorus noise	NA	NA	PECO	Benjamin Petiteau	2024-06-26
11748	Snowballing	10.1121/1.384981	NA	Feng, Albert S.	The Journal of the Acoustical Society of America	Directional characteristics of the acoustic receiver of the leopard frog (Rana pipiens): A study of eighth nerve auditory responses	1980	English	Journal article	Study	NO	E: tones	NA	NA	PECO	Benjamin Petiteau	2024-06-26
11749	Snowballing	10.1007/bf00215864	NA	Jørgensen, Morten Buhl; Gerhardt, H. C.	Journal of comparative physiology. A, Sensory, neural, and behavioral physiology	Directional hearing in the gray tree frog Hyla versicolor: eardrum vibrations and phonotaxis.	1991	English	Journal article	Study	NO	E: abstract noise	NA	NA	PECO	Benjamin Petiteau	2024-06-26
11751	Snowballing	10.1007/bf00612574	NA	Feng, Albert S.	Journal of Comparative Physiology ? A	Directional response characteristics of single neurons in the torus semicircularis of the leopard frog (Rana pipiens)	1981	English	Journal article	Study	NO	E: abstract noise	NA	NA	PECO	Benjamin Petiteau	2024-06-26
11757	Snowballing	10.1371/journal.pone.0151500	NA	Ascensão, Fernando; Mata, Cristina; Malo, Juan E.; Ruiz-Capillas, Pablo; Silva, Catarina; Silva, André P.; Santos-Reis, Margarida; Fernandes, Carlos	PloS one	Disentangle the Causes of the Road Barrier Effect in Small Mammals through Genetic Patterns	2016	English	Journal article	Study	NO	E: road traffic is not characterized	NA	NA	PECO	Benjamin Petiteau	2024-06-26
11762	Snowballing	10.1111/j.1570-7458.2009.00911.x	NA	Mazzoni, Valerio; Lucchi, Andrea; Čokl, Andrej; Prešern, Janez; Virant-Doberlet, Meta	Entomologia Experimentalis et Applicata	Disruption of the reproductive behaviour of Scaphoideus titanus by playback of vibrational signals	2009	English	Journal article	Study	NO	E: abstract noise	NA	NA	PECO	Benjamin Petiteau	2024-06-26
11777	Snowballing	10.1139/z06-175	NA	Gavin, S.D. GavinS.D.; Komers, P.E. KomersP.E.	Canadian Journal of Zoology	Do pronghorn (Antilocapra americana) perceive roads as a predation risk	2006	English	Journal article	Study	NO	E: no proxy for traffic noise	NA	NA	PECO	Benjamin Petiteau	2024-06-26
11780	Snowballing	10.1007/s10531-009-9593-7	NA	Oprea, Monik; Mendes, Poliana; Vieira, Thiago Bernardi; Ditchfield, Albert David	Biodiversity and Conservation	Do wooded streets provide connectivity for bats in an urban landscape	2009	English	Journal article	Study	NO	E: no noise	NA	NA	PECO	Benjamin Petiteau	2024-06-26
11799	Snowballing	10.1371/journal.pone.0000234	NA	Tsujiuchi, Seiya; Sivan-Loukianova, Elena; Eberl, Daniel F.; Kitagawa, Yasuo; Kadowaki, Tatsuhiko	PloS one	Dynamic range compression in the honey bee auditory system toward waggle dance sounds.	2007	English	Journal article	Study	NO	E: pulse stimulus	NA	NA	PECO	Benjamin Petiteau	2024-06-26
11802	Snowballing	10.1098/rstb.1999.0370	NA	Barth, Friedrich G.; Höller, Andreas	Philosophical Transactions of the Royal Society of London. Series B: Biological Sciences	Dynamics of arthropod filiform hairs. V. The response of spider trichobothria to natural stimuli	1999	English	Journal article	Study	NO	E: abstract noise	NA	NA	PECO	Benjamin Petiteau	2024-06-26
11806	Snowballing	10.1111/j.1442-9993.2010.02201.x	NA	Geerts, Sjirk; Pauw, Anton	Austral Ecology	Easy technique for assessing pollination rates in the genus Erica reveals road impact on bird pollination in the Cape fynbos, South Africa	2010	English	Journal article	Study	NO	E: no proxy for traffic noise	NA	NA	PECO	Benjamin Petiteau	2024-06-27
11824	Snowballing	10.1146/annurev-ento-112408-085351	NA	Raupp, Michael J.; Shrewsbury, Paula M.; Herms, Daniel A.	Annual review of entomology	Ecology of Herbivorous Arthropods in Urban Landscapes	2010	English	Journal article	Review	NO	E: no noise	NA	NA	PECO	Benjamin Petiteau	2024-06-27
11828	Snowballing	10.2307/1938259	NA	McDonnell, Mark J.; Pickett, Steward T. A.	Ecology	Ecosystem Structure and Function along Urban‐Rural Gradients: An Unexploited Opportunity for Ecology	1990	English	Journal article	Study	NO	E: no noise	NA	NA	PECO	Benjamin Petiteau	2024-06-27
11840	Snowballing	10.2478/aoas-2014-0003	NA	Karwowska, Małgorzata; Mikołajczak, Jan; Borowski, S.; Dolatowski, Zbigniew J.; Marć-Pieńkowska, Joanna; Budziński, Waldemar	Annals of Animal Science	Effect of noise generated by the wind turbine on the quality of goose muscles and abdominal fat.	2014	English	Journal article	Study	NO	P: farm animals	NA	NA	PECO	Benjamin Petiteau	2024-06-27
11841	Snowballing	10.1016/j.anbehav.2020.04.008	NA	Horn, Andrew G.; Aikens, Marley; Jamieson, Ellen; Kingdon, Katrien; Leonard, Marty L.	Animal Behaviour	Effect of noise on development of call discrimination by nestling tree swallows, Tachycineta bicolor	2020	English	Journal article	Study	NO	E: white noise	NA	NA	PECO	Benjamin Petiteau	2024-06-27
11855	Snowballing	10.1007/s00442-022-05184-x	NA	Tommasi, Nicola; Pioltelli, Emiliano; Biella, Paolo; Labra, Massimo; Casiraghi, Maurizio; Galimberti, Andrea	Oecologia	Effect of urbanization and its environmental stressors on the intraspecific variation of flight functional traits in two bumblebee species.	2022	English	Journal article	Study	NO	E: no noise	NA	NA	PECO	Benjamin Petiteau	2024-06-27
11861	Snowballing	10.2307/2425541	NA	Garland, Theodore; Bradley, W. Glen	American Midland Naturalist	Effects of a Highway on Mojave Desert Rodent Populations	1984	English	Journal article	Study	NO	E: no proxy for traffic noise	NA	NA	PECO	Benjamin Petiteau	2024-06-27
11880	Snowballing	10.1111/cobi.13239	NA	Fernández-Bellon, Darío; Wilson, Mark W.; Irwin, Sandra; O'Halloran, John	Conservation biology : the journal of the Society for Conservation Biology	Effects of development of wind energy and associated changes in land use on bird densities in upland areas	2018	English	Journal article	Study	NO	E: no proxy for turbines noise	NA	NA	PECO	Benjamin Petiteau	2024-06-27
11891	Snowballing	10.1046/j.1523-1739.2002.99515.x	NA	Donaldson, John S.; Nänni, Ingrid; Zachariades, Costas; Kemper, Jessica	Conservation Biology	Effects of Habitat Fragmentation on Pollinator Diversity and Plant Reproductive Success in Renosterveld Shrublands of South Africa	2002	English	Journal article	Study	NO	E: no noise	NA	NA	PECO	Benjamin Petiteau	2024-06-27
11895	Snowballing	10.1890/1051-0761(2003)13[1041:eohsob]2.0.co;2	NA	Miller, James R.; Wiens, John A.; Hobbs, N. Thompson; Theobald, David M.	Ecological Applications	EFFECTS OF HUMAN SETTLEMENT ON BIRD COMMUNITIES IN LOWLAND RIPARIAN AREAS OF COLORADO (USA)	2003	English	Journal article	Study	NO	E: no noise	NA	NA	PECO	Benjamin Petiteau	2024-06-27
11898	Snowballing	10.13047/kjee.2014.28.4.411	NA	Ki, Kyong-Seok; Cho, Woo	Korean Journal of Environment and Ecology	Effects of Light Pollution and Environmental Factors on Dawn Song Initiation Time of Great Tit, Parus major	2014	Korean	Journal article	Study	NA	NA	NA	NA	LANGUAGE	Benjamin Petiteau	2024-06-27
11899	Snowballing	10.1289/ehp.7249	NA	Frenzilli, Giada; Lenzi, Paola; Scarcelli, Vittoria; Fornai, Francesco; Pellegrini, Antonio; Soldani, Paola; Paparelli, Antonio; Nigro, Marco	Environmental health perspectives	Effects of loud noise exposure on DNA integrity in rat adrenal gland	2004	English	Journal article	Study	NO	P: lab rats	NA	NA	PECO	Benjamin Petiteau	2024-06-27
11929	Snowballing	10.1111/j.1523-1739.2004.00304.x	NA	Jaeger, Jochen A.G.; Fahrig, Lenore	Conservation Biology	Effects of Road Fencing on Population Persistence	2004	English	Journal article	Study	NO	E: no noise	NA	NA	PECO	Benjamin Petiteau	2024-06-27
11931	Snowballing	10.1016/j.biocon.2017.07.022	NA	Peaden, J. Mark; Nowakowski, A. Justin; Tuberville, Tracey D.; Buhlmann, Kurt A.; Todd, Brian D.	Biological Conservation	Effects of roads and roadside fencing on movements, space use, and carapace temperatures of a threatened tortoise	2017	English	Journal article	Study	NO	E: no proxy for traffic noise	NA	NA	PECO	Benjamin Petiteau	2024-06-27
11933	Snowballing	10.2193/2007-576	NA	Cypher, Brian L.; Bjurlin, Curtis D.; Nelson, Julia L.	The Journal of Wildlife Management	Effects of Roads on Endangered San Joaquin Kit Foxes	2009	English	Journal article	Study	NO	E: no proxy for traffic noise	NA	NA	PECO	Benjamin Petiteau	2024-06-27
11934	Snowballing	10.4257/oeco.2013.1701.06	NA	Peter, Flavia Porto; Molina-Vacas, Guillem; Rodriguez, Juan; Grilo, Clara	Oecologia Australis	Effects of roads on spatial behaviour and abundance of small mammals: gaps in knowledge	2013	English	Journal article	Review	NO	E: no noise	NA	NA	PECO	Benjamin Petiteau	2024-06-27
11958	Snowballing	10.1177/014107688307601008	NA	Stephens, D B; Rader, R D	Journal of the Royal Society of Medicine	Effects of vibration, noise and restraint on heart rate, blood pressure and renal blood flow in the pig.	1983	English	Journal article	Study	NO	P: farm animals	NA	NA	PECO	Benjamin Petiteau	2024-06-27
11961	Snowballing	10.1016/j.ygcen.2007.02.022	NA	Ellenberg, Ursula; Setiawan, Alvin N.; Cree, Alison; Houston, David M.; Seddon, Philip J.	General and comparative endocrinology	Elevated hormonal stress response and reduced reproductive output in Yellow-eyed penguins exposed to unregulated tourism.	2007	English	Journal article	Study	NO	E: no proxy for tourists' noise	NA	NA	PECO	Benjamin Petiteau	2024-06-27
11972	Snowballing	10.1093/icb/42.3.600	NA	Wingfield, John C.; Kitaysky, Alexander S.	Integrative and comparative biology	Endocrine Responses to Unpredictable Environmental Events: Stress or Anti-Stress Hormones?	2002	English	Journal article	Review	NO	E: no noise	NA	NA	PECO	Benjamin Petiteau	2024-06-27
11985	Snowballing	10.1890/15-1090.1	NA	Candolin, Ulrika; Tukiainen, Iina; Bertell, Elina	Ecology	Environmental change disrupts communication and sexual selection in a stickleback population.	2016	English	Journal article	Study	NO	P: fish	NA	NA	PECO	Benjamin Petiteau	2024-06-27
11988	Snowballing	10.1093/icb/ict087	NA	Crespi, Erica J.; Warne, Robin W.	Integrative and comparative biology	Environmental conditions experienced during the tadpole stage alter post-metamorphic glucocorticoid response to stress in an amphibian	2013	English	Journal article	Study	NO	E: no noise	NA	NA	PECO	Benjamin Petiteau	2024-06-27
11989	Snowballing	10.1111/evo.12903	NA	Goutte, Sandra; Dubois, Alain; Howard, S.D.; Márquez, Rafael; Rowley, Jodi J. L.; Dehling, J.M.; Grandcolas, Philippe; Rongchuan, Xiong; Legendre, Frédéric	Evolution; international journal of organic evolution	Environmental constraints and call evolution in torrent-dwelling frogs	2016	English	Journal article	Study	NO	E: ambient noise not characterized	NA	NA	PECO	Benjamin Petiteau	2024-06-27
11993	Snowballing	10.1086/519398	NA	Wong, Bob B. M.; Candolin, Ulrika; Lindström, Kai	The American naturalist	Environmental deterioration compromises socially enforced signals of male quality in three-spined sticklebacks	2007	English	Journal article	Study	NO	P: fish	NA	NA	PECO	Benjamin Petiteau	2024-06-27
11997	Snowballing	10.13047/kjee.2015.29.3.344	NA	Ki, Kyong-Seok; Hong, Suk-Hwan; Gim, Ji-Youn	Korean Journal of Environment and Ecology	Environmental Factors Affecting the Start of the Dawn Chorus of Wild Birds and the Differences between Each Species	2015	Korean	Journal article	Study	NA	NA	NA	NA	LANGUAGE	Benjamin Petiteau	2024-06-27
12007	Snowballing	10.1016/j.scitotenv.2020.138870	NA	Saadat, Saeida; Rawtani, Deepak; Hussain, Chaudhery Mustansar	The Science of the total environment	Environmental perspective of COVID-19.	2020	English	Journal article	Other	NO	E: no noise	NA	NA	PECO	Benjamin Petiteau	2024-06-27
12008	Snowballing	10.1242/jeb.005496	NA	Eraud, Cyril; Devevey, Godefroy; Gaillard, Maria; Prost, Josiane; Sorci, Gabriele; Faivre, Bruno	The Journal of experimental biology	Environmental stress affects the expression of a carotenoid-based sexual trait in male zebra finches.	2007	English	Journal article	Study	NO	E: no noise	NA	NA	PECO	Benjamin Petiteau	2024-06-27
12015	Snowballing	10.1007/s11692-013-9234-7	NA	Candolin, Ulrika; Vlieger, Leon	Evolutionary Biology	Estimating the Dynamics of Sexual Selection in Changing Environments	2013	English	Journal article	Study	NO	P: fish	NA	NA	PECO	Benjamin Petiteau	2024-06-27
12018	Snowballing	10.2193/2007-006	NA	Smallwood, K. Shawn	The Journal of Wildlife Management	Estimating Wind Turbine–Caused Bird Mortality	2007	English	Journal article	Study	NO	E: no noise	NA	NA	PECO	Benjamin Petiteau	2024-06-27
12023	Snowballing	10.1016/j.tree.2016.03.012	NA	Levis, Nicholas A.; Pfennig, David W.	Trends in ecology & evolution	Evaluating 'Plasticity-First' Evolution in Nature: Key Criteria and Empirical Approaches	2016	English	Journal article	Review	NO	E: no noise	NA	NA	PECO	Benjamin Petiteau	2024-06-27
12028	Snowballing	10.7589/0090-3558-40.2.259	NA	Terio, Karen A.; Marker, Laurie; Munson, Linda	Journal of wildlife diseases	Evidence for chronic stress in captive but not free-ranging cheetahs (Acinonyx jubatus) based on adrenal morphology and function	2004	English	Journal article	Study	NO	E: no noise	NA	NA	PECO	Benjamin Petiteau	2024-06-27
12047	Snowballing	10.1016/j.tree.2005.06.001	NA	Pigliucci, Massimo	Trends in ecology & evolution	Evolution of phenotypic plasticity: where are we going now?	2005	English	Journal article	Other	NO	E: no noise	NA	NA	PECO	Benjamin Petiteau	2024-06-27
12074	Snowballing	10.1186/1476-069x-12-89	NA	Floud, Sarah; Blangiardo, Marta; Clark, Charlotte; de Hoogh, Kees; Babisch, Wolfgang; Houthuijs, Danny; Swart, Wim; Pershagen, Göran; Katsouyanni, Klea; Velonakis, Manolis; Vigna-Taglianti, Federica; Cadum, Ennio; Hansell, Anna	Environmental health : a global access science source	Exposure to aircraft and road traffic noise and associations with heart disease and stroke in six European countries: a cross-sectional study	2013	English	Journal article	Study	NO	P: human	NA	NA	PECO	Benjamin Petiteau	2024-06-27
12078	Snowballing	10.1093/beheco/ary093	NA	Giraudeau, Mathieu; Toomey, Matthew B.; Hutton, Pierce; McGraw, Kevin J.	Behavioral Ecology	Expression of and choice for condition-dependent carotenoid-based color in an urbanizing context	2018	English	Journal article	Study	NO	E: urban but no proxy for noise	NA	NA	PECO	Benjamin Petiteau	2024-06-27
12084	Snowballing	10.1111/jav.01778	NA	Izquierdo, Lucia; Thomson, Robert L.; Aguirre, José I.; Díez-Fernández, Alazne; Faivre, Bruno; Figuerola, Jordi; Ibáñez-Álamo, Juan Diego	Journal of Avian Biology	Factors associated with leucism in the common blackbird Turdus merula	2018	English	Journal article	Study	NO	E: no noise	NA	NA	PECO	Benjamin Petiteau	2024-06-27
12122	Snowballing	10.1080/09524622.2006.9753563	NA	Schwartz, Joshua J.; Marshall, Vincent T.	Bioacoustics	FORMS OF CALL OVERLAP AND THEIR IMPACT ON ADVERTISEMENT CALL ATTRACTIVENESS TO FEMALES OF THE GRAY TREEFROG, HYLA VERSICOLOR	2006	English	Journal article	Study	NO	E: no noise	NA	NA	PECO	Benjamin Petiteau	2024-06-27
12126	Snowballing	10.1037//0735-7044.111.3.590	NA	Dent, Micheal L.; Larsen, Ole Næsbye; Dooling, Robert J.	Behavioral neuroscience	Free-Field Binaural Unmasking in Budgerigars (Melopsittacus undulatus)	1997	English	Journal article	Study	NO	E: tone and white noise	NA	NA	PECO	Benjamin Petiteau	2024-06-27
12127	Snowballing	10.1007/s00359-001-0241-2	NA	Lin, Wen-Yu; Feng, Albert S.	Journal of comparative physiology. A, Sensory, neural, and behavioral physiology	Free-field unmasking response characteristics of frog auditory nerve fibers: comparison with the responses of midbrain auditory neurons.	2001	English	Journal article	Study	NO	E: tone bursts	NA	NA	PECO	Benjamin Petiteau	2024-06-27
12132	Snowballing	10.1016/0378-5955(79)90003-0	NA	Saunders, James C.; Rintelmann, William F.; Bock, Gregory R.	Hearing research	Frequency selectivity in bird and man: a comparison among critical ratios, critical bands and psychophysical tuning curves.	1979	English	Journal article	Study	NO	E: tones	NA	NA	PECO	Benjamin Petiteau	2024-06-27
12133	Snowballing	10.1007/bf00609443	NA	Fuzessery, Zoltan M.; Feng, Albert S.	Journal of Comparative Physiology ? A	Frequency selectivity in the anuran auditory midbrain: Single unit responses to single and multiple tone stimulation	1982	English	Journal article	Study	NO	E: tones	NA	NA	PECO	Benjamin Petiteau	2024-06-27
12134	Snowballing	10.1007/bf00605294	NA	Fuzessery, Zoltan M.; Feng, Albert S.	Journal of Comparative Physiology ? A	Frequency selectivity in the anuran medulla: Excitatory and inhibitory tuning properties of single neurons in the dorsal medullary and superior olivary nuclei	1983	English	Journal article	Study	NO	E: tones	NA	NA	PECO	Benjamin Petiteau	2024-06-27
12135	Snowballing	10.1007/bf00612308	NA	Moss, Cynthia F.; Simmons, Andrea Megela	Journal of comparative physiology. A, Sensory, neural, and behavioral physiology	Frequency selectivity of hearing in the green treefrog, Hyla cinerea.	1986	English	Journal article	Study	NO	E: tones	NA	NA	PECO	Benjamin Petiteau	2024-06-27
12136	Snowballing	10.1007/s00359-017-1216-2	NA	Beatini, Julia R.; Proudfoot, Glenn A.; Gall, Megan D.	Journal of comparative physiology. A, Neuroethology, sensory, neural, and behavioral physiology	Frequency sensitivity in Northern saw-whet owls (Aegolius acadicus)	2017	English	Journal article	Study	NO	E: tone bursts	NA	NA	PECO	Benjamin Petiteau	2024-06-27
12141	Snowballing	10.1016/j.cub.2017.01.031	NA	Lee, Norman; Ward, Jessica L.; Vélez, Alejandro; Micheyl, Christophe; Bee, Mark A.	Current biology : CB	Frogs Exploit Statistical Regularities in Noisy Acoustic Scenes to Solve Cocktail-Party-like Problems	2017	English	Journal article	Study	NO	E: chorus noise and white noise	NA	NA	PECO	Benjamin Petiteau	2024-06-27
12142	Snowballing	10.1046/j.1439-0310.2000.00525.x	NA	Greenfield, Michael D.; Rand, A. Stanley	Ethology	Frogs Have Rules: Selective Attention Algorithms Regulate Chorusing in Physalaemus pustulosus (Leptodactylidae)	2000	English	Journal article	Study	NO	E: no noise	NA	NA	PECO	Benjamin Petiteau	2024-06-27
12151	Snowballing	10.1007/978-3-540-32730-1_7	NA	Díaz, Sandra; Lavorel, Sandra; Chapin, F. Stuart; Tecco, Paula A.; Gurvich, Diego E.; Grigulis, Karl	Terrestrial Ecosystems in a Changing World	Functional Diversity — at the Crossroads between Ecosystem Functioning and Environmental Filters	2007	English	Book chapter	Review	NO	E: no noise	NA	NA	PECO	Benjamin Petiteau	2024-06-27
12154	Snowballing	10.1523/jneurosci.23-22-08143.2003	NA	Lin, Wen-Yu; Feng, Albert S.	The Journal of neuroscience : the official journal of the Society for Neuroscience	GABA is involved in spatial unmasking in the frog auditory midbrain	2003	English	Journal article	Study	NO	E: tone bursts	NA	NA	PECO	Benjamin Petiteau	2024-06-27
12161	Snowballing	10.1111/j.1752-4571.2011.00214.x	NA	Bijlsma, Rudolf; Loeschcke, Volker	Evolutionary applications	Genetic erosion impedes adaptive responses to stressful environments.	2011	English	Journal article	Review	NO	E: no noise	NA	NA	PECO	Benjamin Petiteau	2024-06-27
12163	Snowballing	10.1111/mec.15589	NA	Garroway, Colin J.; Schmidt, Chloé	Molecular ecology	Genomic evidence for parallel adaptation to cities.	2020	English	Journal article	Other	NO	E: no noise	NA	NA	PECO	Benjamin Petiteau	2024-06-27
12165	Snowballing	10.2307/4194	NA	Hunter, Malcolm L.; Krebs, John R.	The Journal of Animal Ecology	Geographical variation in the song of the great tit parus major in relation to ecological factors	1979	English	Journal article	Study	NO	E: no anthropogenic noise	NA	NA	PECO	Benjamin Petiteau	2024-06-27
12169	Snowballing	10.1126/science.1187512	NA	Butchart, Stuart H. M.; Walpole, Matt; Collen, Ben; van Strien, Arco J.; Scharlemann, Jörn P. W.; Almond, Rosamunde E. A.; Baillie, Jonathan E. M.; Bomhard, Bastian; Brown, Ciaire; Bruno, John F.; Carpenter, Kent E.; Carr, Geneviève M.; Chanson, Janice; Chenery, Anna M.; Csirke, Jorge; Davidson, Nick C.; Dentener, Frank; Foster, Matthew N.; Galli, Alessandro; Galloway, James N.; Genovesi, Piero; …	Science (New York, N.Y.)	Global Biodiversity: Indicators of Recent Declines	2010	English	Journal article	Study	NO	E: no noise	NA	NA	PECO	Benjamin Petiteau	2024-06-27
12170	Snowballing	10.1126/science.1150195	NA	Grimm, Nancy B.; Faeth, Stanley H.; Golubiewski, Nancy; Redman, Charles L.; Wu, Jianguo; Bai, Xuemei; Briggs, John M.	Science (New York, N.Y.)	Global Change and the Ecology of Cities	2008	English	Journal article	Review	NO	E: no noise	NA	NA	PECO	Benjamin Petiteau	2024-06-27
12172	Snowballing	10.1126/science.1111772	NA	Foley, Jonathan A.; DeFries, Ruth; Asner, Gregory P.; Barford, Carol C.; Bonan, Gordon B.; Carpenter, Stephen R.; Chapin, F. Stuart; Coe, Michael T.; Daily, Gretchen C.; Gibbs, Holly K.; Helkowski, Joseph H.; Holloway, Tracey; Howard, Erica A.; Kucharik, Christopher J.; Monfreda, Chad; Patz, Jonathan A.; Prentice, I. Colin; Ramankutty, Navin; Snyder, Peter K.	Science (New York, N.Y.)	Global Consequences of Land Use	2005	English	Journal article	Review	NO	E: no noise	NA	NA	PECO	Benjamin Petiteau	2024-06-27
12173	Snowballing	10.1073/pnas.1211658109	NA	Seto, Karen C.; Güneralp, Burak; Hutyra, Lucy R.	Proceedings of the National Academy of Sciences of the United States of America	Global forecasts of urban expansion to 2030 and direct impacts on biodiversity and carbon pools	2012	English	Journal article	Study	NO	E: no noise	NA	NA	PECO	Benjamin Petiteau	2024-06-27
12176	Snowballing	10.1016/j.tree.2010.01.007	NA	Potts, Simon G.; Biesmeijer, Jacobus C.; Kremen, Claire; Neumann, Peter J.; Schweiger, Oliver; Kunin, William E.	Trends in ecology & evolution	Global pollinator declines: trends, impacts and drivers.	2010	English	Journal article	Review	NO	E: no noise	NA	NA	PECO	Benjamin Petiteau	2024-06-27
12186	Snowballing	10.1016/j.baae.2011.04.003	NA	MacGregor-Fors, Ian; Schondube, Jorge E.	Basic and Applied Ecology	Gray vs. green urbanization: Relative importance of urban features for urban bird communities	2011	English	Journal article	Study	NO	E: no noise	NA	NA	PECO	Benjamin Petiteau	2024-06-27
12193	Snowballing	10.1098/rsbl.2008.0456	NA	Mitra, O.; Callaham, M. A.; Smith, Myron L.; Yack, J. E.	Biology letters	Grunting for worms: seismic vibrations cause Diplocardia earthworms to emerge from the soil.	2008	English	Journal article	Study	NO	E: no noise	NA	NA	PECO	Benjamin Petiteau	2024-06-28
12195	Snowballing	10.2307/2403955	NA	Evans, P. R.; Cody, Martin L.	The Journal of Applied Ecology	Habitat Selection in Birds.	1986	English	Book	Review	NO	E: no noise	NA	NA	PECO	Benjamin Petiteau	2024-06-28
12196	Snowballing	10.1111/j.1365-2435.2006.01207.x	NA	Boncoraglio, Giuseppe; Saino, Nicola	Functional Ecology	Habitat structure and the evolution of bird song: a meta-analysis of the evidence for the acoustic adaptation hypothesis	2006	English	Journal article	Study	NO	E: no noise	NA	NA	PECO	Benjamin Petiteau	2024-06-28
12203	Snowballing	10.1111/j.1365-2435.2009.01674.x	NA	Henry, Kenneth S.; Lucas, Jeffrey R.	Functional Ecology	Habitat-related differences in the frequency selectivity of auditory filters in songbirds	2010	English	Journal article	Study	NO	E: tone bursts	NA	NA	PECO	Benjamin Petiteau	2024-06-28
12204	Snowballing	10.1126/science.3381101	NA	Ryals, Brenda M.; Rubel, Edwin W.	Science (New York, N.Y.)	Hair cell regeneration after acoustic trauma in adult Coturnix quail.	1988	English	Journal article	Study	NO	E: pure tone	NA	NA	PECO	Benjamin Petiteau	2024-06-28
12205	Snowballing	10.1242/jeb.203.15.2237	NA	Smotherman, Michael; Narins, Peter M.	The Journal of experimental biology	Hair cells, hearing and hopping: a field guide to hair cell physiology in the frog	2000	English	Journal article	Review	NO	E: no noise	NA	NA	PECO	Benjamin Petiteau	2024-06-28
12213	Snowballing	10.1111/j.1461-0248.2004.00661.x	NA	Brown, Joel S.; Kotler, Burt P.	Ecology Letters	Hazardous duty pay and the foraging cost of predation	2004	English	Journal article	Review	NO	E: no noise	NA	NA	PECO	Benjamin Petiteau	2024-06-28
12217	Snowballing	10.1037/0735-7036.117.1.87	NA	Wright, Timothy F.; Cortopassi, Kathryn A.; Bradbury, Jack W.; Dooling, Robert J.	Journal of comparative psychology (Washington, D.C. : 1983)	Hearing and vocalizations in the orange-fronted conure (Aratinga canicularis).	2003	English	Journal article	Study	NO	E: no noise	NA	NA	PECO	Benjamin Petiteau	2024-06-28
12218	Snowballing	10.1098/rspb.2015.0749	NA	Gall, Megan D.; Wilczynski, Walter	Proceedings. Biological sciences	Hearing conspecific vocal signals alters peripheral auditory sensitivity	2015	English	Journal article	Study	NO	E: chorus and tones	NA	NA	PECO	Benjamin Petiteau	2024-06-28
12221	Snowballing	10.1007/bf00192985	NA	Kirchner, Wolfgang H.	Journal of Comparative Physiology A	Hearing in honeybees: the mechanical response of the bee's antenna to near field sound	1994	English	Journal article	Study	NO	E: no noise	NA	NA	PECO	Benjamin Petiteau	2024-06-28
12223	Snowballing	10.1007/978-3-319-92495-3_4	NA	Dent, Micheal L.; Screven, Laurel A.; Kobrina, Anastasiya	Rodent Bioacoustics	Hearing in Rodents	2018	English	Book chapter	Review	NO	E: abstract noise (white noise, tones, notched noise…) P: lab animals	NA	NA	PECO	Benjamin Petiteau	2024-06-28
12227	Snowballing	10.3109/00016487609119971	NA	Hawkins, Joseph E.; Johnsson, Lars-Göran; Stebbins, William C.; Moody, David B.; Coombs, Sheryl	Acta oto-laryngologica	Hearing Loss and Cochlear Pathology in Monkeys After Noise Exposure	1976	English	Journal article	Study	NO	E: pure tone	NA	NA	PECO	Benjamin Petiteau	2024-06-28
12228	Snowballing	10.1121/1.401677	NA	Dunn, Derek E.; Davis, Rickie R.; Merry, Carol J.; Franks, John R.	The Journal of the Acoustical Society of America	Hearing loss in the chinchilla from impact and continuous noise exposure.	1991	English	Journal article	Study	NO	E: abstract noise	NA	NA	PECO	Benjamin Petiteau	2024-06-28
12229	Snowballing	10.1121/1.2159431	NA	Jensen, Kenneth Kragh; Klokker, Signe	The Journal of the Acoustical Society of America	Hearing sensitivity and critical ratios of hooded crows (Corvus corone cornix).	2006	English	Journal article	Study	NO	E: abstract noise	NA	NA	PECO	Benjamin Petiteau	2024-06-28
12231	Snowballing	10.1242/jeb.062539	NA	Christensen, Christian Bech; Christensen-Dalsgaard, Jakob; Brandt, Christian; Madsen, Peter T.	The Journal of experimental biology	Hearing with an atympanic ear: good vibration and poor sound-pressure detection in the royal python, Python regius	2012	English	Journal article	Study	NO	E: tones	NA	NA	PECO	Benjamin Petiteau	2024-06-28
12244	Snowballing	10.1016/0006-3207(94)90345-x	NA	Rosen, Philip C.; Lowe, Charles H.	Biological Conservation	HIGHWAY MORTALITY OF SNAKES IN THE SONORAN DESERT OF SOUTHERN ARIZONA	1994	English	Journal article	Study	NO	E: no noise	NA	NA	PECO	Benjamin Petiteau	2024-06-28
12245	Snowballing	10.1111/j.1461-0248.2005.00804.x	NA	Epps, Clinton W.; Palsbøll, Per J.; Wehausen, John D.; Roderick, George K.; Ramey, Rob Roy; McCullough, NA	Ecology Letters	Highways block gene flow and cause a rapid decline in genetic diversity of desert bighorn sheep	2005	English	Journal article	Study	NO	E: no noise	NA	NA	PECO	Benjamin Petiteau	2024-06-28
12253	Snowballing	10.1007/bf00190402	NA	Penna, Mario; Capranica, Robert R.; Somers, Jane	Journal of comparative physiology. A, Sensory, neural, and behavioral physiology	Hormone-induced vocal behavior and midbrain auditory sensitivity in the green treefrog, Hyla cinerea	1992	English	Journal article	Study	NO	E: no noise	NA	NA	PECO	Benjamin Petiteau	2024-06-28
12264	Snowballing	10.1007/s10531-021-02322-4	NA	Campbell, Carly E.; Jones, Darryl Noel; Awasthy, Monica; Chauvenet, Alienor L. M.	Biodiversity and Conservation	How do we study birds in urban settings? A systematic review	2021	English	Journal article	Review	NO	E: no noise	NA	NA	PECO	Benjamin Petiteau	2024-06-28
12269	Snowballing	10.1371/journal.pone.0166941	NA	Rytwinski, Trina; Soanes, Kylie; Jaeger, Jochen A.G.; Fahrig, Lenore; Findlay, C. Scott; Houlahan, Jeff E.; van der Ree, Rodney; van der Grift, Edgar A.	PloS one	How Effective Is Road Mitigation at Reducing Road-Kill? A Meta-Analysis.	2016	English	Journal article	Meta-analysis	NO	E: no noise	NA	NA	PECO	Benjamin Petiteau	2024-06-28
12277	Snowballing	10.1016/s0169-5347(02)02595-8	NA	Boughman, Janette W.	Trends in Ecology & Evolution	How sensory drive can promote speciation	2002	English	Journal article	Review	NO	E: no noise	NA	NA	PECO	Benjamin Petiteau	2024-06-28
12282	Snowballing	10.1007/s001140050010	NA	Barth, Friedrich G.	Die Naturwissenschaften	How to catch the wind: spider hairs specialized for sensing the movement of air.	2000	English	Journal article	Review	NO	E: no noise	NA	NA	PECO	Benjamin Petiteau	2024-06-28
12284	Snowballing	10.1016/j.biocon.2019.108321	NA	Wenzel, Arne; Grass, Ingo; Belavadi, Vasuki V.; Tscharntke, Teja	Biological Conservation	How urbanization is driving pollinator diversity and pollination – A systematic review	2020	English	Journal article	Review	NO	E: no noise	NA	NA	PECO	Benjamin Petiteau	2024-06-28
12287	Snowballing	10.1111/j.1365-294x.2007.03428.x	NA	Hendry, Andrew P.; Farrugia, Thomas J.; Kinnison, Michael T.	Molecular ecology	Human influences on rates of phenotypic change in wild animal populations.	2007	English	Journal article	Review	NO	E: no noise	NA	NA	PECO	Benjamin Petiteau	2024-06-28
12299	Snowballing	10.1121/10.0000621	NA	Henry, Kenneth S.; Amburgey, Kassidy N.; Abrams, Kristina S.; Carney, Laurel H.	The Journal of the Acoustical Society of America	Identifying cues for tone-in-noise detection using decision variable correlation in the budgerigar (Melopsittacus undulatus).	2020	English	Journal article	Review	NO	E: abstract noise	NA	NA	PECO	Benjamin Petiteau	2024-06-28
12310	Snowballing	NA	NA	Noordijk, J.; Prins, D.; de Jonge, M.; Vermeulen, R.	Entomologica Fennica	Impact of a raod on the movements of two ground beetle species (Coleoptera: Carabidae)	2006	English	Journal article	Study	NO	E: no noise	NA	NA	PECO	Benjamin Petiteau	2024-06-28
12323	Snowballing	10.1111/j.1744-7429.2010.00744.x	NA	de Oliveira, Paulo Roberto; Alberts, Carlos Camargo; Francisco, Mercival R.	Biotropica	Impact of Road Clearings on the Movements of Three Understory Insectivorous Bird Species in the Brazilian Atlantic Forest	2011	English	Journal article	Study	NO	E: no proxy for traffic noise	NA	NA	PECO	Benjamin Petiteau	2024-06-28
12337	Snowballing	10.1016/j.tree.2009.06.009	NA	Laurance, William F.; Goosem, Miriam; Laurance, Susan G.	Trends in ecology & evolution	Impacts of roads and linear clearings on tropical forests.	2009	English	Book chapter	Review	NO	E: no noise	NA	NA	PECO	Benjamin Petiteau	2024-06-28
12339	Snowballing	10.1289/ehp4045	NA	de Jenlis, Aymar Bosquillon; Del Vecchio, Flavia; Delanaud, Stéphane; Gay-Quéheillard, Jérôme; Bach, Véronique; Pelletier, Amandine	Environmental health perspectives	Impacts of Subchronic, High-Level Noise Exposure on Sleep and Metabolic Parameters: A Juvenile Rodent Model	2019	English	Journal article	Study	NO	P: lab rats	NA	NA	PECO	Benjamin Petiteau	2024-06-28
12348	Snowballing	10.1007/s00359-021-01498-y	NA	Ruscher, Brandi; Sills, Jillian M.; Richter, Beau; Reichmuth, Colleen	Journal of comparative physiology. A, Neuroethology, sensory, neural, and behavioral physiology	In-air hearing in Hawaiian monk seals: implications for understanding the auditory biology of Monachinae seals	2021	English	Journal article	Study	NO	E: no noise	NA	NA	PECO	Benjamin Petiteau	2024-06-28
12349	Snowballing	10.1121/1.4948574	NA	Crowell, Sara E.; Wells-Berlin, Alicia M.; Therrien, Ronald E.; Yannuzzi, Sally E.; Carr, Catherine E.	The Journal of the Acoustical Society of America	In-air hearing of a diving duck: A comparison of psychoacoustic and auditory brainstem response thresholds.	2016	English	Journal article	Study	NO	E: pure tone	NA	NA	PECO	Benjamin Petiteau	2024-06-28
12360	Snowballing	10.1016/j.envres.2020.109807	NA	Lokhandwala, Snehal; Gautam, Pratibha	Environmental research	Indirect impact of COVID-19 on environment: A brief study in Indian context.	2020	English	Journal article	Study	NO	E: no noise	NA	NA	PECO	Benjamin Petiteau	2024-06-28
12372	Snowballing	10.1111/acv.12125	NA	Jochimsen, Denim M.; Peterson, Charles R.; Harmon, Luke J.	Animal Conservation	Influence of ecology and landscape on snake road mortality in a sagebrush‐steppe ecosystem	2014	English	Journal article	Study	NO	E: no noise	NA	NA	PECO	Benjamin Petiteau	2024-06-28
12381	Snowballing	10.4103/nah.NAH_27_17	NA	Di, Guo-Qing; Qin, Zhao-Qi	Noise & health	Influences of combined traffic noise on the ability of learning and memory in mice	2018	English	Journal article	Study	NO	P: lab mice	NA	NA	PECO	Benjamin Petiteau	2024-06-28
12386	Snowballing	10.1007/978-0-387-71305-2_6	NA	Kidd, Gerald; Mason, Christine R.; Richards, Virginia M.; Gallun, Frederick J.; Durlach, Nathaniel I.	Auditory Perception of Sound Sources	Informational Masking	2008	English	Book chapter	Review	NO	P: human	NA	NA	PECO	Benjamin Petiteau	2024-06-28
12387	Snowballing	10.1101/2022.03.31.486641	NA	Gupta, Saumya; Kalra, Lata; Rose, Gary J.; Bee, Mark A.	NA	Informational Masking Constrains Vocal Communication in Nonhuman Animals	2022	English	Journal article	Study	NO	E: abstract noise (tones, pulses..)	NA	NA	PECO	Benjamin Petiteau	2024-06-28
12390	Snowballing	10.1088/1748-9326/6/3/035103	NA	Bolin, Karl; Bluhm, Gösta; Eriksson, Gabriella; Nilsson, Mats E.	Environmental Research Letters	Infrasound and low frequency noise from wind turbines : exposure and health effects	2011	English	Journal article	Study	NO	P: human	NA	NA	PECO	Benjamin Petiteau	2024-06-28
12396	Snowballing	10.1016/j.heares.2011.11.006	NA	Arch, Victoria S.; Simmons, Dwayne D.; Quiñones, Patricia M.; Feng, Albert S.; Jiang, Jianping; Stuart, Bryan L.; Shen, Jun-Xian; Blair, Chris; Narins, Peter M.	Hearing research	Inner ear morphological correlates of ultrasonic hearing in frogs	2011	English	Journal article	Study	NO	E: no noise	NA	NA	PECO	Benjamin Petiteau	2024-06-28
12405	Snowballing	10.1111/1365-2664.13290	NA	Udell, Bradley J.; Martin, Julien; Fletcher, Robert J.; Bonneau, Mathieu; Edwards, Holly H.; Gowan, Timothy A.; Hardy, Stacie K.; Gurarie, Eliezer; Calleson, Charles Scott; Deutsch, Charles J.	Journal of Applied Ecology	Integrating encounter theory with decision analysis to evaluate collision risk and determine optimal protection zones for wildlife	2018	English	Journal article	Study	NO	E: no noise	NA	NA	PECO	Benjamin Petiteau	2024-06-28
12411	Snowballing	10.1016/j.anbehav.2007.05.003	NA	Márquez, Rafael; Bosch, Jaime; Eekhout, Xavier	Animal Behaviour	Intensity of female preference quantified through playback setpoints: call frequency versus call rate in midwife toads	2008	English	Journal article	Study	NO	E: pure tone	NA	NA	PECO	Benjamin Petiteau	2024-06-28
12415	Snowballing	10.1007/978-3-662-43607-3_6	NA	Caldwell, Michael S.	Animal Signals and Communication	Interactions Between Airborne Sound and Substrate Vibration in Animal Communication	2014	English	Book chapter	Review	NO	E: no anthropogenic noise	NA	NA	PECO	Benjamin Petiteau	2024-06-28
12435	Snowballing	10.1016/j.anbehav.2009.11.005	NA	Caldwell, Michael S.; McDaniel, J. Gregory; Warkentin, Karen M.	Animal Behaviour	Is it safe? Red-eyed treefrog embryos assessing predation risk use two features of rain vibrations to avoid false alarms	2010	English	Journal article	Study	NO	E: white noise	NA	NA	PECO	Benjamin Petiteau	2024-06-28
12445	Snowballing	10.1071/am04215	NA	Lee, Eun Kyung; Klöcker, U; Croft, David B.; Ramp, Daniel	Australian Mammalogy	Kangaroo-vehicle collisions in Australia's sheep rangelands, during and following drought periods.	2004	English	Journal article	Study	NO	E: no noise	NA	NA	PECO	Benjamin Petiteau	2024-06-28
12456	Snowballing	10.1046/j.1523-1739.2000.98370.x	NA	Mumme, Ronald L.; Schoech, Stephan J.; Woolfenden, Glen E.; Fitzpatrick, John W.	Conservation Biology	Life and Death in the Fast Lane: Demographic Consequences of Road Mortality in the Florida Scrub‐Jay	2000	English	Journal article	Study	NO	E: no noise	NA	NA	PECO	Benjamin Petiteau	2024-06-28
12472	Snowballing	10.1111/cobi.13457	NA	Conkling, Tara J.; Loss, Scott R.; Diffendorfer, Jay E.; Duerr, Adam E.; Katzner, Todd E.	Conservation biology : the journal of the Society for Conservation Biology	Limitations, lack of standardization, and recommended best practices in studies of renewable energy effects on birds and bats	2020	English	Journal article	Review	NO	E: no noise	NA	NA	PECO	Benjamin Petiteau	2024-06-28
12505	Snowballing	10.1006/gcen.2001.7684	NA	Pravosudov, Vladimir V.; Kitaysky, Alexander S.; Wingfield, John C.; Clayton, Nicola S.	General and comparative endocrinology	Long-Term Unpredictable Foraging Conditions and Physiological Stress Response in Mountain Chickadees (Poecile gambeli)	2001	English	Journal article	Study	NO	E: no noise	NA	NA	PECO	Benjamin Petiteau	2024-06-28
12511	Snowballing	10.1016/j.cub.2021.01.048	NA	Lee, Norman; Christensen-Dalsgaard, Jakob; White, Lauren A.; Schrode, Katrina M.; Bee, Mark A.	Current biology : CB	Lung mediated auditory contrast enhancement improves the Signal-to-noise ratio for communication in frogs.	2021	English	Journal article	Study	NO	E: abstract noise	NA	NA	PECO	Benjamin Petiteau	2024-06-28
12518	Snowballing	NA	NA	Juarez, Keila Elizabeth Macfadem	NA	Mamíferos de médio e grande porte nas unidades de conservação do Distrito Federal	2008	Portuguese	Journal article	NA	NA	NA	NA	NA	LANGUAGE	Benjamin Petiteau	2024-06-28
12520	Snowballing	10.1080/15627020.2011.11407479	NA	Bullock, K. L.; Malan, G.; Pretorius, M. D.	African Zoology	Mammal and bird road mortalities on the Upington to Twee Rivieren main road in the southern Kalahari, South Africa	2011	English	Journal article	Study	NO	E: no noise	NA	NA	PECO	Benjamin Petiteau	2024-06-28
12533	Snowballing	10.1139/z91-287	NA	Terhune, J. M.	Canadian Journal of Zoology	Masked and unmasked pure tone detection thresholds of a harbour seal listening in air	1991	English	Journal article	Study	NO	E: white noise	NA	NA	PECO	Benjamin Petiteau	2024-06-28
12534	Snowballing	10.1121/1.3578452	NA	Noirot, Isabelle C.; Brittan-Powell, Elizabeth F.; Dooling, Robert J.	The Journal of the Acoustical Society of America	Masked auditory thresholds in three species of birds, as measured by the auditory brainstem response (L).	2011	English	Journal article	Study	NO	E: abstract noise	NA	NA	PECO	Benjamin Petiteau	2024-06-28
12546	Snowballing	10.1007/bf00611872	NA	Ehret, G�nter; Capranica, Robert R.	Journal of Comparative Physiology ? A	Masking patterns and filter characteristics of auditory nerve fibers in the green treefrog (Hyla cinerea)	1980	English	Journal article	Study	NO	E: pure tone	NA	NA	PECO	Benjamin Petiteau	2024-06-28
12547	Snowballing	10.1121/1.396053	NA	Simmons, Andrea Megela	The Journal of the Acoustical Society of America	Masking patterns in the bullfrog (Rana catesbeiana). I: Behavioral effects	1988	English	Journal article	Study	NO	E: abstract noise	NA	NA	PECO	Benjamin Petiteau	2024-06-28
12548	Snowballing	10.1121/1.397053	NA	Freedman, Edward G.; Ferragamo, Michael; Simmons, Andrea Megela	The Journal of the Acoustical Society of America	Masking patterns in the bullfrog (Rana catesbeiana). II: Physiological effects	1988	English	Journal article	Study	NO	E: abstract noise	NA	NA	PECO	Benjamin Petiteau	2024-06-28
12597	Snowballing	10.5751/es-03061-140239	NA	van Langevelde, Frank; Jaarsma, Catharinus F.	Ecology and Society	Modeling the Effect of Traffic Calming on Local Animal Population Persistence	2009	English	Journal article	Study	NO	E: noise is ignored	NA	NA	PECO	Benjamin Petiteau	2024-06-28
12600	Snowballing	10.1016/s0378-5955(00)00024-1	NA	Eggermont, Jos J.; Komiya, Hisashi	Hearing research	Moderate noise trauma in juvenile cats results in profound cortical topographic map changes in adulthood.	2000	English	Journal article	Study	NO	E: domestic cats	NA	NA	PECO	Benjamin Petiteau	2024-06-28
12612	Snowballing	10.1371/journal.pone.0185809	NA	Hallmann, Caspar A.; Sorg, Martin; Jongejans, Eelke; Siepel, Henk; Hofland, Nick; Schwan, Heinz; Stenmans, Werner; Müller, Andreas; Sumser, Hubert; Hörren, Thomas; Goulson, Dave; de Kroon, Hans	PloS one	More than 75 percent decline over 27 years in total flying insect biomass in protected areas.	2017	English	Journal article	Study	NO	E: no noise	NA	NA	PECO	Benjamin Petiteau	2024-06-28
12619	Snowballing	10.1093/czoolo/56.3.313	NA	Partan, Sarah R.; Fulmer, Andrew Goldklank; Gounard, Maya A. M.; Redmond, Jake E.	Current Zoology	Multimodal alarm behavior in urban and rural gray squirrels studied by means of observation and a mechanical robot	2010	English	Journal article	Study	NO	E: no proxy for noise	NA	NA	PECO	Benjamin Petiteau	2024-06-28
12620	Snowballing	10.1371/journal.pone.0037965	NA	Grafe, T. Ulmar; Preininger, Doris; Sztatecsny, Marc; Kasah, Rosli; Dehling, J. Maximilian; Proksch, Sebastian; Hödl, Walter	PloS one	Multimodal communication in a noisy environment: a case study of the Bornean rock frog Staurois parvus.	2012	English	Journal article	Study	NO	E: no anthropogenic noise	NA	NA	PECO	Benjamin Petiteau	2024-06-28
12625	Snowballing	10.1655/herpetologica-d-17-00053.1	NA	Starnberger, Iris; Maier, Philipp Martin; Hödl, Walter; Preininger, Doris	Herpetologica	Multimodal Signal Testing Reveals Gestural Tapping Behavior in Spotted Reed Frogs	2018	English	Journal article	Study	NO	E: no anthropogenic noise	NA	NA	PECO	Benjamin Petiteau	2024-06-28
12626	Snowballing	10.1111/j.1439-0310.2007.01378.x	NA	Grafe, T. Ulmar; Wanger, Thomas C.	Ethology	Multimodal Signaling in Male and Female Foot-Flagging Frogs Staurois guttatus (Ranidae): An Alerting Function of Calling	2007	English	Journal article	Study	NO	E: no anthropogenic noise	NA	NA	PECO	Benjamin Petiteau	2024-06-28
12627	Snowballing	10.1007/s00265-013-1489-6	NA	Preininger, Doris; Boeckle, Markus; Freudmann, Anita; Starnberger, Iris; Sztatecsny, Marc; Hödl, Walter	Behavioral ecology and sociobiology	Multimodal signaling in the Small Torrent Frog (Micrixalus saxicola) in a complex acoustic environment.	2013	English	Journal article	Study	NO	E: no anthropogenic noise	NA	NA	PECO	Benjamin Petiteau	2024-06-28
12628	Snowballing	10.1007/s00265-013-1557-y	NA	Uetz, George W.; Roberts, J. Andrew; Clark, David L.; Gibson, Jeremy; Gordon, Shira D.	Behavioral Ecology and Sociobiology	Multimodal signals increase active space of communication by wolf spiders in a complex litter environment	2013	English	Journal article	Study	NO	E: no anthropogenic noise	NA	NA	PECO	Benjamin Petiteau	2024-06-28
12642	Snowballing	10.1111/eth.12659	NA	Aunay, Guillaume Huet Des; Grenna, Marco; Slabbekoorn, Hans; Nicolas, Pierre; Nagle, Laurent; Leboucher, Gérard; Malacarne, Giorgio; Draganoiu, Tudor Ion	Ethology	Negative impact of urban noise on sexual receptivity and clutch size in female domestic canaries	2017	English	Journal article	Study	NO	P: domestic canaries bred for research	NA	NA	PECO	Benjamin Petiteau	2024-06-28
12652	Snowballing	10.1007/s00359-022-01576-9	NA	Gerhardt, H Carl; Bee, Mark A; Christensen-Dalsgaard, Jakob	Journal of comparative physiology. A, Neuroethology, sensory, neural, and behavioral physiology	Neuroethology of sound localization in anurans.	2022	English	Journal article	Review	NO	E: no noise	NA	NA	PECO	Benjamin Petiteau	2024-06-28
12665	Snowballing	10.1111/evo.12592	NA	Reichert, Michael S.; Ronacher, Bernhard	Evolution; international journal of organic evolution	Noise affects the shape of female preference functions for acoustic signals	2015	English	Journal article	Study	NO	E: abstract noise	NA	NA	PECO	Benjamin Petiteau	2024-06-28
12676	Snowballing	10.4159/9780674287044	NA	Wiley, R. Haven	NA	Noise Matters	2015	NA	Book	Review	NA	NA	NA	NA	OTHER	NA	NA
12688	Snowballing	10.1016/j.cub.2019.07.018	NA	Slabbekoorn, Hans	Current biology : CB	Noise pollution.	2019	English	Journal article	Other	YES	NA	NA	NA	OTHER	Benjamin Petiteau	2024-06-28
12701	Snowballing	10.1121/1.5133385	NA	Le Prell, Colleen G.; Hammill, Tanisha L.; Murphy, William J.	The Journal of the Acoustical Society of America	Noise-induced hearing loss: Translating risk from animal models to real-world environments.	2019	English	Journal article	Review	NO	P: lab animals/human	NA	NA	PECO	Benjamin Petiteau	2024-06-28
12704	Snowballing	10.1002/ajp.20317	NA	Egnor, S.E. Roian; Hauser, Marc D.	American journal of primatology	Noise-induced vocal modulation in cotton-top tamarins (Saguinus oedipus).	2006	English	Journal article	Study	NO	E: white noise	NA	NA	PECO	Benjamin Petiteau	2024-06-28
12709	Snowballing	10.1007/s00359-017-1195-3	NA	Lee, Norman; Schrode, Katrina M.; Bee, Mark A.	Journal of comparative physiology. A, Neuroethology, sensory, neural, and behavioral physiology	Nonlinear processing of a multicomponent communication signal by combination-sensitive neurons in the anuran inferior colliculus.	2017	English	Journal article	Study	NO	E: synthetic calls	NA	NA	PECO	Benjamin Petiteau	2024-06-28
12714	Snowballing	10.1523/jneurosci.2104-20.2020	NA	Henry, Kenneth S.; Abrams, Kristina S.	The Journal of neuroscience : the official journal of the Society for Neuroscience	Normal Tone-In-Noise Sensitivity in Trained Budgerigars despite Substantial Auditory-Nerve Injury: No Evidence of Hidden Hearing Loss.	2020	English	Journal article	Study	NO	E: tones	NA	NA	PECO	Benjamin Petiteau	2024-06-28
12723	Snowballing	10.1016/j.cub.2020.09.048	NA	Stafstrom, Jay A.; Menda, Gil; Nitzany, Eyal I.; Hebets, Eileen A.; Hoy, Ronald R.	Current biology : CB	Ogre-Faced, Net-Casting Spiders Use Auditory Cues to Detect Airborne Prey.	2020	English	Journal article	Study	NO	E: tones	NA	NA	PECO	Benjamin Petiteau	2024-06-28
12726	Snowballing	10.2989/00306525.2020.1770889	NA	Perold, Vonica; Ralston-Paton, Samantha; Ryan, Peter G.	Ostrich	On a collision course? The large diversity of birds killed by wind turbines in South Africa	2020	English	Journal article	Study	NO	E: noise is not adressed	NA	NA	PECO	Benjamin Petiteau	2024-06-28
12740	Snowballing	10.1002/ece3.4476	NA	Skarin, Anna; Sandström, Per; Alam, Moudud	Ecology and evolution	Out of sight of wind turbines-Reindeer response to wind farms in operation.	2018	English	Journal article	Study	NO	E: no measurements nor proxyes for wind turbines noise	NA	NA	PECO	Benjamin Petiteau	2024-06-28
12758	Snowballing	10.1007/s00267-016-0755-6	NA	Cuyckens, Griet An Erica; Mochi, Lucia Sol; Vallejos, María; Perovic, Pablo Gastón; Biganzoli, Fernando	Environmental management	Patterns and Composition of Road-Killed Wildlife in Northwest Argentina	2021	English	Journal article	Study	NO	E: no noise	NA	NA	PECO	Benjamin Petiteau	2024-06-28
12800	Snowballing	10.1016/j.scitotenv.2016.09.224	NA	Giraudeau, Mathieu; Stikeleather, Ryan; McKenna, Jennifer; Hutton, Pierce; McGraw, Kevin J.	The Science of the total environment	Plumage micro-organisms and preen gland size in an urbanizing context.	1994	English	Journal article	Study	NO	E: no noise	NA	NA	PECO	Benjamin Petiteau	2024-06-28
12817	Snowballing	10.1111/j.1600-0587.1999.tb01283.x	NA	Gering, Jon C.; Blair, Robert B.	Ecography	Predation on artificial bird nests along an urban gradient: predatory risk or relaxation in urban environments?	2019	English	Journal article	Study	NO	E: no noise	NA	NA	PECO	Benjamin Petiteau	2024-07-01
12823	Snowballing	10.3897/natureconservation.36.31826	NA	Helldin, Jan Olof	Nature Conservation	Predicted impacts of transport infrastructure and traffic on bird conservation in Swedish Special Protection Areas	2020	English	Journal article	Study	NO	E: no proxy for traffic noise	NA	NA	PECO	Benjamin Petiteau	2024-07-01
12828	Snowballing	10.1121/1.2151790	NA	Lewis, Edwin R.; Narins, Peter M.; Jarvis, Jennifer U. M.; Bronner, Gary N.; Mason, Matthew J.	The Journal of the Acoustical Society of America	Preliminary evidence for the use of microseismic cues for navigation by the Namib golden mole.	2009	English	Journal article	Study	NO	E: abstract noise	NA	NA	PECO	Benjamin Petiteau	2024-07-01
12829	Snowballing	10.2478/pjvs-2013-0096	NA	Mikołajczak, Jan; Borowski, S.; Marć-Pieńkowska, Joanna; Odrowąż-Sypniewska, Grażyna; Bernacki, Zenon; Siódmiak, Joanna; Szterk, P.	Polish journal of veterinary sciences	Preliminary studies on the reaction of growing geese (Anser anser f. domestica) to the proximity of wind turbines	2006	English	Journal article	Study	NO	E: farm geese	NA	NA	PECO	Benjamin Petiteau	2024-07-01
12835	Snowballing	10.1007/bf00224360	NA	Condon, Curtis J.; Chang, Su-Hua; Feng, Albert S.	Journal of comparative physiology. A, Sensory, neural, and behavioral physiology	Processing of behaviorally relevant temporal parameters of acoustic stimuli by single neurons in the superior olivary nucleus of the leopard frog.	2011	English	Journal article	Study	NO	E: white noise/tones	NA	NA	PECO	Benjamin Petiteau	2024-07-01
12836	Snowballing	10.1152/jn.01064.2004	NA	Woolley, Sarah M. N.; Casseday, John H.	Journal of neurophysiology	Processing of modulated sounds in the zebra finch auditory midbrain: responses to noise, frequency sweeps, and sinusoidal amplitude modulations.	1991	English	Journal article	Study	NO	E: white noise	NA	NA	PECO	Benjamin Petiteau	2024-07-01
12853	Snowballing	10.1121/1.4820883	NA	Vélez, Alejandro; Linehan-Skillings, Betsy Jo; Gu, Yuwen; Sun, Yuting; Bee, Mark A.	The Journal of the Acoustical Society of America	Pulse-number discrimination by Cope's gray treefrog (Hyla chrysoscelis) in modulated and unmodulated noise	1997	English	Journal article	Study	NO	E: artificial noise	NA	NA	PECO	Benjamin Petiteau	2024-07-01
12866	Snowballing	NA	NA	Ellis, David H.; Glinski, Richard L.; Smith, Dwight G.	Journal of Raptor Research	RAPTOR ROAD SURVEYS IN SOUTH AMERICA	2003	English	Journal article	Study	NO	E: no noise	NA	NA	PECO	Benjamin Petiteau	2024-07-01
12872	Snowballing	10.1098/rspb.2002.2247	NA	Keller, Irene; Largiadèr, Carlo R.	Proceedings. Biological sciences	Recent habitat fragmentation caused by major roads leads to reduction of gene flow and loss of genetic variability in ground beetles	2003	English	Journal article	Study	NO	E: no noise	NA	NA	PECO	Benjamin Petiteau	2024-07-01
12881	Snowballing	10.1016/j.aap.2017.10.003	NA	Grace, Molly K.; Smith, Daniel J.; Noss, Reed F.	Accident; analysis and prevention	Reducing the threat of wildlife-vehicle collisions during peak tourism periods using a Roadside Animal Detection System	2017	English	Journal article	Study	NO	E: no noise	NA	NA	PECO	Benjamin Petiteau	2024-07-01
12884	Snowballing	10.17648/heringeriana.v11i1.917737	NA	de Melo Cardoso, Pedro Paulo; da Cruz Sant’Ana, Rogério	Heringeriana	REGISTRO DE Priodontes maximus (Cingulata, Dasypodidae) NA ESTAÇÃO ECOLÓGICA JARDIM BOTÂNICO DE BRASÍLIA, DF.	2018	Portuguese	Journal article	Study	NA	NA	NA	NA	LANGUAGE	Benjamin Petiteau	2024-07-01
12901	Snowballing	10.1523/jneurosci.05-12-03261.1985	NA	Costalupes, JA	The Journal of neuroscience : the official journal of the Society for Neuroscience	Representation of tones in noise in the responses of auditory nerve fibers in cats. I. Comparison with detection thresholds	1985	English	Journal article	Study	NO	E: tones	NA	NA	PECO	Benjamin Petiteau	2024-07-01
12907	Snowballing	10.1007/2506_2013_30	NA	Young, Bruce A.; Mathevon, Nicolas; Tang, Yezhong	Insights from Comparative Hearing Research	Reptile Auditory Neuroethology: What Do Reptiles Do with Their Hearing?	2013	English	Book chapter	Review	NO	E: no anthropogenic noise	NA	NA	PECO	Benjamin Petiteau	2024-07-01
12921	Snowballing	10.1121/1.4970975	NA	Thomas, Jeanette A.; Friel, Brett; Yegge, Sarah	Journal of the Acoustical Society of America	Restoring dueting behavior in a mated pair of buffy cheeked gibbons after exposure to construction noise at a zoo through playbacks of their own sounds	2016	English	Journal article	Other	YES	E: construction noise	NA	NA	OTHER	Benjamin Petiteau	2024-07-01
12931	Snowballing	10.1007/s10841-015-9808-z	NA	Baxter-Gilbert, James; Riley, Julia L.; Neufeld, Christopher J. H.; Litzgus, Jacqueline D.; Lesbarrères, David	Journal of Insect Conservation	Road mortality potentially responsible for billions of pollinating insect deaths annually	2015	English	Journal article	Study	NO	E: no noise	NA	NA	PECO	Benjamin Petiteau	2024-07-01
12933	Snowballing	10.1007/s10841-006-9047-4	NA	Dunn, Robert R.; Danoff-Burg, James A.	Journal of Insect Conservation	Road size and carrion beetle assemblages in a New York forest	2007	English	Journal article	Study	NO	E: no noise	NA	NA	PECO	Benjamin Petiteau	2024-07-01
12937	Snowballing	10.1071/wr98069	NA	Jones, Menna E.	Wildlife Research	Road upgrade, road mortality and remedial measures: impacts on a population of eastern quolls and Tasmanian devils	2000	English	Journal article	Study	NO	E: no noise	NA	NA	PECO	Benjamin Petiteau	2024-07-01
12939	Snowballing	10.1093/jue/juy006	NA	Schwartz, Amy L. W.; Williams, Harry F.; Chadwick, Elizabeth Anna; Thomas, Robert J.; Perkins, Sarah E.	Journal of Urban Ecology	Roadkill scavenging behaviour in an urban environment	2018	English	Journal article	Study	NO	E: no noise	NA	NA	PECO	Benjamin Petiteau	2024-07-01
12940	Snowballing	10.1016/j.biocon.2010.12.022	NA	Bujoczek, Małgorzata; Ciach, Michał; Yosef, Reuven	Biological Conservation	Road-kills affect avian population quality	2011	English	Journal article	Study	NO	E: no noise	NA	NA	PECO	Benjamin Petiteau	2024-07-01
12941	Snowballing	10.1590/s0101-81752005000100023	NA	Pinowski, Jan	Revista Brasileira de Zoologia	Roadkills of vertebrates in Venezuela	2005	English	Journal article	Study	NO	E: no noise	NA	NA	PECO	Benjamin Petiteau	2024-07-01
12943	Snowballing	10.1071/wr09171	NA	Taylor, Brendan D.; Goldingay, Ross L.	Wildlife Research	Roads and wildlife: impacts, mitigation and implications for wildlife management in Australia	2010	English	Journal article	Review	NO	E: no noise	NA	NA	PECO	Benjamin Petiteau	2024-07-01
12945	Snowballing	10.1017/s0376892900029799	NA	Dhindsa, Manjit S.; Sandhu, J. S.; Sandhu, Parvinder S.; Toor, H. S.	Environmental Conservation	Roadside Birds in Punjab (India): Relation to Mortality from Vehicles	1988	English	Journal article	Study	NO	E: no proxy for traffic noise	NA	NA	PECO	Benjamin Petiteau	2024-07-01
12946	Snowballing	10.1007/s10531-013-0465-9	NA	Rotholz, Eliav; Mandelik, Yael	Biodiversity and Conservation	Roadside habitats: effects on diversity and composition of plant, arthropod, and small mammal communities	2013	English	Journal article	Study	NO	E: no proxy for traffic noise	NA	NA	PECO	Benjamin Petiteau	2024-07-01
12947	Snowballing	NA	NA	Travaini, Alejandro; Rodríguez, Alejandro; Ceballos, Olga; Donázar, José A.; Hiraldo, Fernando	NA	Roadside raptor surveys in central Argentina	1995	English	Journal article	Study	NO	E: no noise	NA	NA	PECO	Benjamin Petiteau	2024-07-01
12948	Snowballing	NA	NA	Donázar, José A.; Ceballos, Olga; Travaini, Alejandro; Hiraldo, Fernando	Journal of Raptor Research	ROADSIDE RAPTOR SURVEYS IN THE ARGENTINEAN PATAGONIA	1993	English	Journal article	Study	NO	E: no noise	NA	NA	PECO	Benjamin Petiteau	2024-07-01
12969	Snowballing	10.1093/conphys/coac059	NA	Goller, Benjamin; Baumhardt, Patrice; Dominguez-Villegas, Ernesto; Katzner, Todd; Fernández-Juricic, Esteban; Lucas, Jeffrey R	Conservation physiology	Selecting auditory alerting stimuli for eagles on the basis of auditory evoked potentials.	2022	English	Journal article	Study	NO	E: white noise/pink noise/tones	NA	NA	PECO	Benjamin Petiteau	2024-07-01
12970	Snowballing	10.1002/ece3.999	NA	Senar, Juan Carlos; Conroy, Michael J.; Quesada, Javier; Mateos-Gonzalez, Fernando	Ecology and evolution	Selection based on the size of the black tie of the great tit may be reversed in urban habitats	2014	English	Journal article	Study	NO	E: no noise	NA	NA	PECO	Benjamin Petiteau	2024-07-01
12973	Snowballing	10.1002/(sici)1097-0185(199708)248:4<521::aid-ar4>3.0.co;2-o	NA	Soldani, Paola; Pellegrini, Antonio; Gesi, Marco; Lenzi, Paola; Cristofani, Renza; Paparelli, Antonio	The Anatomical record	SEM/TEM investigation of rat cardiac subcellular alterations induced by changing duration of noise stress	1997	English	Journal article	Study	NO	P: lab rats	NA	NA	PECO	Benjamin Petiteau	2024-07-01
12984	Snowballing	10.1007/s00359-010-0543-3	NA	Gall, Megan D.; Lucas, Jeffrey R.	Journal of comparative physiology. A, Neuroethology, sensory, neural, and behavioral physiology	Sex differences in auditory filters of brown-headed cowbirds (Molothrus ater).	2010	English	Journal article	Study	NO	E: tones/notched noise	NA	NA	PECO	Benjamin Petiteau	2024-07-01
12986	Snowballing	10.1098/rsbl.2019.0257	NA	Iglesias-Carrasco, Maider; Duchêne, David A.; Head, Megan L.; Møller, Anders Pape; Cain, Kristal E.	Biology letters	Sex in the city: sexual selection and urban colonization in passerines.	2019	English	Journal article	Study	NO	E: no noise	NA	NA	PECO	Benjamin Petiteau	2024-07-01
12999	Snowballing	10.1146/annurev-ento-011613-162044	NA	Miller, Christine W.; Svensson, Erik I.	Annual review of entomology	Sexual Selection in Complex Environments	2013	English	Journal article	Review	NO	E: no noise	NA	NA	PECO	Benjamin Petiteau	2024-07-01
13000	Snowballing	10.1111/evo.12526	NA	Gillespie, Stephanie R.; Tudor, M. Scarlett; Moore, Allen J.; Miller, Christine W.	Evolution; international journal of organic evolution	Sexual selection is influenced by both developmental and adult environments	2014	English	Journal article	Review	NO	E: no noise	NA	NA	PECO	Benjamin Petiteau	2024-07-01
13001	Snowballing	10.1111/eva.12485	NA	Tüzün, Nedim; de Beeck, Lin Op; Stoks, Robby	Evolutionary applications	Sexual selection reinforces a higher flight endurance in urban damselflies.	2017	English	Journal article	Study	NO	E: no noise	NA	NA	PECO	Benjamin Petiteau	2024-07-01
13036	Snowballing	10.1098/rsbl.2006.0539	NA	Zuk, Marlene; Rotenberry, John T.; Tinghitella, Robin M.	Biology letters	Silent night: adaptive disappearance of a sexual signal in a parasitized population of field crickets	2006	English	Journal article	Study	NO	E: no noise	NA	NA	PECO	Benjamin Petiteau	2024-07-01
13053	Snowballing	10.1016/j.jaridenv.2011.11.028	NA	McDonald, Peter J.	Journal of Arid Environments	Snakes on roads: An arid Australian perspective	2012	English	Journal article	Study	NO	E: no noise	NA	NA	PECO	Benjamin Petiteau	2024-07-01
13062	Snowballing	10.1016/j.eiar.2005.10.003	NA	Geneletti, Davide	Environmental Impact Assessment Review	Some common shortcomings in the treatment of impacts of linear infrastructures on natural habitat	2006	English	Journal article	Review	NO	E: no noise	NA	NA	PECO	Benjamin Petiteau	2024-07-01
13116	Snowballing	10.1111/jav.00931	NA	Smith, Sarah Bartos; McKay, Jenny E.; Murphy, Michael T.; Duffield, Deborah A.	Journal of Avian Biology	Spatial patterns of extra‐pair paternity for spotted towhees (Pipilo maculatus) in urban parks	2016	English	Journal article	Study	NO	E: no noise	NA	NA	PECO	Benjamin Petiteau	2024-07-01
13120	Snowballing	10.1016/j.heares.2012.01.003	NA	Nityananda, Vivek; Bee, Mark A.	Hearing research	Spatial release from masking in a free-field source identification task by gray treefrogs	2012	English	Journal article	Study	NO	E: abstract noise	NA	NA	PECO	Benjamin Petiteau	2024-07-01
13121	Snowballing	10.1242/jeb.127514	NA	Brunnhofer, M.; Hirtenlehner, Stefan; Römer, Heiner	The Journal of experimental biology	Spatial release from masking in insects: contribution of peripheral directionality and central inhibition	2015	English	Journal article	Study	NO	E: no anthropogenic noise	NA	NA	PECO	Benjamin Petiteau	2024-07-01
13123	Snowballing	10.1037/a0016898	NA	Dent, Micheal L.; McClaine, Elizabeth M.; Best, Virginia; Ozmeral, Erol J.; Narayan, Rajiv; Gallun, Frederick J.; Sen, Kamal; Shinn-Cunningham, Barbara G.	Journal of comparative psychology (Washington, D.C. : 1983)	Spatial Unmasking of Birdsong in Zebra Finches (Taeniopygia guttata) and Budgerigars (Melopsittacus undulatus)	2009	English	Journal article	Study	NO	E: abstract noise and chorus	NA	NA	PECO	Benjamin Petiteau	2024-07-01
13131	Snowballing	10.1007/s11252-013-0316-1	NA	Nielsen, Anders Busse; van den Bosch, Matilda; Maruthaveeran, Sreetheran; van den Bosch, Cecil C. Konijnendijk	Urban Ecosystems	Species richness in urban parks and its drivers: A review of empirical evidence	2013	English	Journal article	Review	NO	E: no noise	NA	NA	PECO	Benjamin Petiteau	2024-07-01
13150	Snowballing	10.1016/j.ufug.2019.126578	NA	Leveau, Lucas M.; Leveau, Carlos M.	Urban Forestry & Urban Greening	Street design in suburban areas and its impact on bird communities: Considering different diversity facets over the year	2020	English	Journal article	Study	NO	E: no noise	NA	NA	PECO	Benjamin Petiteau	2024-07-01
13154	Snowballing	10.1111/j.1469-1795.2009.00280.x	NA	Rangel-Negrín, Ariadna; Alfaro, Jessica W. Lynch; Valdez, R.A.; Romano, Marta C.; Serio-Silva, Juan Carlos	Animal Conservation	Stress in Yucatan spider monkeys: effects of environmental conditions on fecal cortisol levels in wild and captive populations	2009	English	Journal article	Study	NO	E: no noise	NA	NA	PECO	Benjamin Petiteau	2024-07-01
13166	Snowballing	10.5751/ace-00746-100109	NA	Tringali, Angela; Bowman, Reed	Avian Conservation and Ecology	Suburban immigrants to wildlands disrupt honest signaling in ultra-violet plumage	2015	English	Journal article	Study	NO	E: no noise	NA	NA	PECO	Benjamin Petiteau	2024-07-01
13239	Snowballing	10.1007/s10640-020-00480-7	NA	Rondeau, Daniel; Perry, Brianna; Grimard, Franque	Environmental & resource economics	The Consequences of COVID-19 and Other Disasters for Wildlife and Biodiversity.	2020	English	Journal article	Review	NO	E: no noise	NA	NA	PECO	Benjamin Petiteau	2024-07-01
13258	Snowballing	10.1126/science.aaf3630	NA	McDonnell, Mark J.; MacGregor-Fors, Ian	Science (New York, N.Y.)	The ecological future of cities	2016	English	Journal article	Other	NO	E: no noise	NA	NA	PECO	Benjamin Petiteau	2024-07-01
13261	Snowballing	10.7208/chicago/9780226893334.001.0001	NA	Wells, Kentwood D.	NA	The Ecology and Behavior of Amphibians	2007	NA	Book	Review	NA	NA	NA	NA	OTHER	NA	NA
13278	Snowballing	10.1016/j.biocon.2016.11.026	NA	Joseph, Grant S.; Seymour, Colleen L.; Foord, Stefan H.	Biological Conservation	The effect of infrastructure on the invasion of a generalist predator: Pied crows in southern Africa as a case-study	2017	English	Journal article	Study	NO	E: no noise	NA	NA	PECO	Benjamin Petiteau	2024-07-01
13286	Snowballing	10.2478/s11535-008-0008-7	NA	Polajnar, Jernej; Čokl, Andrej	Open Life Sciences	The effect of vibratory disturbance on sexual behaviour of the southern green stink bug Nezara viridula (Heteroptera, Pentatomidae)	2008	English	Journal article	Study	NO	E: no noise	NA	NA	PECO	Benjamin Petiteau	2024-07-01
13288	Snowballing	10.3397/1.3609824	NA	Di, Guoqing; Zhou, Bing; Lin, Qili	Noise Control Engineering Journal	The effects of aircraft noise exposure on rat behavior and serum neurotransmitter expression	2011	English	Journal article	Study	NO	P: lab rats	NA	NA	PECO	Benjamin Petiteau	2024-07-01
13320	Snowballing	10.1371/journal.pone.0103100	NA	Senior, Alistair M.; Nakagawa, Shinichi; Grimm, Volker	PloS one	The Evolutionary Consequences of Disrupted Male Mating Signals: An Agent-Based Modeling Exploration of Endocrine Disrupting Chemicals in the Guppy	2014	English	Journal article	Study	NO	E: no noise	NA	NA	PECO	Benjamin Petiteau	2024-07-01
13325	Snowballing	10.1016/j.baae.2010.06.006	NA	Holderegger, Rolf; Di Giulio, Manuela	Basic and Applied Ecology	The genetic effects of roads: A review of empirical evidence	2010	English	Journal article	Review	NO	E: no noise	NA	NA	PECO	Benjamin Petiteau	2024-07-01
13331	Snowballing	10.1016/s0169-5347(02)02410-2	NA	Gil, Diego; Gahr, Manfred	Trends in Ecology & Evolution	The honesty of bird song: multiple constraints for multiple traits	2002	English	Journal article	Review	NO	E: no noise	NA	NA	PECO	Benjamin Petiteau	2024-07-03
13345	Snowballing	10.1649/0010-065x-64.1.75	NA	Hayward, Matt W.; Hayward, Gina J.; Kerley, Graham I. H.	The Coleopterists Bulletin	The Impact of Upgrading Roads on the Conservation of the Threatened Flightless Dung Beetle, Circellum bacchus (F.) (Coleoptera: Scarabaeidae)	2010	English	Journal article	Study	NO	E: no noise	NA	NA	PECO	Benjamin Petiteau	2024-07-03
13346	Snowballing	10.1007/s11252-012-0283-y	NA	Taylor, Lucy; Taylor, Charlotte E.; Davis, Adrian	Urban Ecosystems	The impact of urbanisation on avian species: the inextricable link between people and birds.	2012	English	Journal article	Study	NO	E: no noise	NA	NA	PECO	Benjamin Petiteau	2024-07-03
13354	Snowballing	10.2989/00306520309485391	NA	Dean, W.R.J.; Milton, SJ	Ostrich	The importance of roads and road verges for raptors and crows in the Succulent and Nama-Karoo, South Africa	2003	English	Journal article	Study	NO	E: no noise	NA	NA	PECO	Benjamin Petiteau	2024-07-03
13372	Snowballing	10.1016/j.cub.2011.06.003	NA	Zollinger, Sue Anne; Brumm, Henrik	Current biology : CB	The Lombard effect.	2011	English	Journal article	Other	YES	E: noise is adressed	NA	NA	OTHER	Benjamin Petiteau	2024-07-03
13373	Snowballing	10.1016/j.cub.2019.01.026	NA	Menda, Gil; Nitzany, Eyal I.; Shamble, Paul S.; Wells, Amelia; Harrington, Laura C.; Miles, Ronald N.; Hoy, Ronald R.	Current biology : CB	The Long and Short of Hearing in the Mosquito Aedes aegypti	2019	English	Journal article	Study	NO	E: tones	NA	NA	PECO	Benjamin Petiteau	2024-07-03
13380	Snowballing	10.1163/156853806778877130	NA	Husté, Aurélie; Clobert, Jean; Miaud, Claude	Amphibia-Reptilia	The movements and breeding site fidelity of the natterjack toad (Bufo calamita) in an urban park near Paris (France) with management recommendations	2006	English	Journal article	Study	NO	E: no noise	NA	NA	PECO	Benjamin Petiteau	2024-07-03
13397	Snowballing	10.1016/s0378-5955(02)00802-x	NA	Chen, Guang-Di; Fechter, Laurence D.	Hearing research	The relationship between noise-induced hearing loss and hair cell loss in rats.	2003	English	Journal article	Study	NO	P: lab rats	NA	NA	PECO	Benjamin Petiteau	2024-07-03
13454	Snowballing	10.3389/fevo.2019.00124	NA	Halfwerk, Wouter; Varkevisser, Judith; Simon, Ralph; Mendoza, Ezequiel; Scharff, Constance; Riebel, Katharina	Frontiers in Ecology and Evolution	Toward Testing for Multimodal Perception of Mating Signals	2019	English	Journal article	Review	NO	E: abstract noise	NA	NA	PECO	Benjamin Petiteau	2024-07-03
13494	Snowballing	10.1016/s0022-474x(02)00035-8	NA	Huang, Fangneng; Subramanyam, Bhadriraju; Taylor, R.D.	Journal of Stored Products Research	Ultrasound affects spermatophore transfer, larval numbers, and larval weight of Plodia interpunctella (Hübner) (Lepidoptera: Pyralidae) ☆	2003	English	Journal article	Study	NO	E: repellent / pest control	NA	NA	PECO	Benjamin Petiteau	2024-07-03
13496	Snowballing	10.1007/s00359-011-0626-9	NA	Arch, Victoria S.; Burmeister, Sabrina S.; Feng, Albert S.; Shen, Jun Xian; Narins, Peter M.	Journal of comparative physiology. A, Neuroethology, sensory, neural, and behavioral physiology	Ultrasound-evoked immediate early gene expression in the brainstem of the Chinese torrent frog, Odorrana tormota	2011	English	Journal article	Study	NO	E: abstract noise	NA	NA	PECO	Benjamin Petiteau	2024-07-03
13501	Snowballing	10.1111/eva.12436	NA	Mimura, Makiko; Yahara, Tetsukazu; Faith, Daniel P.; Vázquez-Domínguez, Ella; Colautti, Robert I.; Araki, Hitoshi; Javadi, Firouzeh; Núñez-Farfán, Juan; Mori, Akira; Zhou, Shiliang; Hollingsworth, Peter M.; Neaves, Linda E.; Fukano, Yuya; Smith, Gideon F.; Sato, Yo Ichiro; Tachida, Hidenori; Hendry, Andrew P.	Evolutionary applications	Understanding and monitoring the consequences of human impacts on intraspecific variation.	2016	English	Journal article	Study	NO	E: no noise	NA	NA	PECO	Benjamin Petiteau	2024-07-03
13502	Snowballing	10.1111/oik.08366	NA	Gunn, Rachel L.; Hartley, Ian R.; Algar, Adam C.; Niemelä, Petri T.; Keith, Sally A.	Oikos	Understanding behavioural responses to human-induced rapid environmental change: a meta-analysis	2021	English	Journal article	Meta-analysis	NO	E: no noise	NA	NA	PECO	Benjamin Petiteau	2024-07-03
13503	Snowballing	10.1016/j.gloenvcha.2022.102588	NA	Hughes, Alice C.; Orr, Michael C.; Lei, Fumin; Yang, Qinmin; Qiao, Huijie	Global Environmental Change	Understanding drivers of global urban bird diversity	2022	English	Journal article	Study	NO	E: no noise	NA	NA	PECO	Benjamin Petiteau	2024-07-03
13505	Snowballing	10.1111/acv.12120	NA	Grilo, Clara; Reto, Dyana; Filipe, J.; Ascensão, Fernando; Revilla, Eloy	Animal Conservation	Understanding the mechanisms behind road effects: linking occurrence with road mortality in owls	2014	English	Journal article	Study	NO	E: no noise	NA	NA	PECO	Benjamin Petiteau	2024-07-03
13518	Snowballing	10.1093/beheco/aru034	NA	Hasegawa, Masaru; Ligon, Russell A.; Giraudeau, Mathieu; Watanabe, Mamoru; McGraw, Kevin J.	Behavioral Ecology	Urban and colorful male house finches are less aggressive	2014	English	Journal article	Study	NO	E: no noise	NA	NA	PECO	Benjamin Petiteau	2024-07-03
13519	Snowballing	10.1007/s11356-015-4723-0	NA	Tryjanowski, Piotr; Skórka, Piotr; Sparks, Tim H.; Biaduń, Waldemar; Brauze, Tomasz; Hetmański, Tomasz; Martyka, Rafał; Indykiewicz, Piotr; Myczko, Łukasz; Kunysz, Przemysław; Kawa, Piotr; Czyż, Stanisław; Czechowski, Paweł; Polakowski, Michał; Zduniak, Piotr; Jerzak, Leszek; Janiszewski, Tomasz; Goławski, Artur; Duduś, Leszek; Nowakowski, Jacek J.; Wuczyński, Andrzej; Wysocki, Dariusz	Environmental science and pollution research international	Urban and rural habitats differ in number and type of bird feeders and in bird species consuming supplementary food	2015	English	Journal article	Study	NO	E: no noise	NA	NA	PECO	Benjamin Petiteau	2024-07-03
13523	Snowballing	10.1890/140019	NA	Tanner, Colby J.; Adler, Frederick R.; Grimm, Nancy B.; Groffman, Peter M.; Levin, Simon A.; Munshi-South, Jason; Pataki, Diane E.; Pavao-Zuckerman, Mitchell; Wilson, William G.	Frontiers in Ecology and the Environment	Urban ecology: advancing science and society	2014	English	Journal article	Review	NO	E: no noise	NA	NA	PECO	Benjamin Petiteau	2024-07-03
13540	Snowballing	10.1007/s00265-021-03096-z	NA	Branston, Claire J.; Capilla-Lasheras, Pablo; Pollock, Christopher J.; Griffiths, Kate; White, Stewart; Dominoni, Davide M.	Behavioral Ecology and Sociobiology	Urbanisation weakens selection on the timing of breeding and clutch size in blue tits but not in great tits	2021	English	Journal article	Study	NO	E: no noise	NA	NA	PECO	Benjamin Petiteau	2024-07-03
13542	Snowballing	10.1525/bio.2012.62.9.6	NA	Fischer, Jason D.; Cleeton, Sarah H.; Lyons, Timothy P.; Miller, James R.	BioScience	Urbanization and the Predation Paradox: The Role of Trophic Dynamics in Structuring Vertebrate Communities	2012	English	Book chapter	Review	NO	E: no noise	NA	NA	PECO	Benjamin Petiteau	2024-07-03
13552	Snowballing	10.1111/j.1523-1739.2012.01910.x	NA	Janin, Agnès; Léna, Jean-Paul; Deblois, Sandrine; Joly, Pierre	Conservation biology : the journal of the Society for Conservation Biology	Use of stress-hormone levels and habitat selection to assess functional connectivity of a landscape for an amphibian.	2012	English	Journal article	Study	NO	E: no noise	NA	NA	PECO	Benjamin Petiteau	2024-07-03
13554	Snowballing	10.1111/ele.13533	NA	Tekin, Elif; Diamant, Eleanor S.; Cruz-Loya, Mauricio; Enriquez, Vivien; Singh, Nina; Savage, Van M.; Yeh, Pamela J.	Ecology letters	Using a newly introduced framework to measure ecological stressor interactions.	2020	English	Journal article	Study	NO	E: no noise	NA	NA	PECO	Benjamin Petiteau	2024-07-03
13561	Snowballing	10.1650/0010-5422(2005)107[0716:utrhta]2.0.co;2	NA	Peters, Kimberly A.; Otis, David L.	The Condor	USING THE RISK-DISTURBANCE HYPOTHESIS TO ASSESS THE RELATIVE EFFECTS OF HUMAN DISTURBANCE AND PREDATION RISK ON FORAGING AMERICAN OYSTERCATCHERS	2005	English	Journal article	Study	NO	E: no noise	NA	NA	PECO	Benjamin Petiteau	2024-07-03
13566	Snowballing	10.3389/fnbeh.2016.00207	NA	Longenecker, Ryan J.; Galazyuk, Alexander V.	Frontiers in behavioral neuroscience	Variable Effects of Acoustic Trauma on Behavioral and Neural Correlates of Tinnitus In Individual Animals.	2016	English	Journal article	Study	NO	P: lab mice	NA	NA	PECO	Benjamin Petiteau	2024-07-03
13577	Snowballing	10.1007/bf01651380	NA	Bergen, Frank; Abs, Michael	Journal für Ornithologie	Verhaltensökologische Studie zur Gesangsaktivität von Blaumeise ( Parus caeruleus ), Kohlmeise ( Parus major ) und Buchfink ( Fringilla coelebs ) in einer Großstadt	1997	German	Journal article	Study	NA	NA	NA	NA	LANGUAGE	Benjamin Petiteau	2024-07-03
13579	Snowballing	10.1016/j.biocon.2015.06.010	NA	D'Amico, Marcello; Román, Jacinto; de los Reyes, L.; Revilla, Eloy	Biological Conservation	Vertebrate road-kill patterns in Mediterranean habitats: Who, when and where	2015	English	Journal article	Study	NO	E: no noise	NA	NA	PECO	Benjamin Petiteau	2024-07-03
13621	Snowballing	10.1111/j.1365-2486.2010.02247.x	NA	Evans, Karl L.; Chamberlain, Dan E.; Hatchwell, Ben J.; Gregory, Richard D.; Gaston, Kevin J.	Global Change Biology	What makes an urban bird	2010	English	Journal article	Study	NO	E: no noise	NA	NA	PECO	Benjamin Petiteau	2024-07-03
13628	Snowballing	10.1098/rspb.2014.2849	NA	Baldock, Katherine C. R.; Goddard, Mark A.; Hicks, Damien M.; Kunin, William E.; Mitschunas, Nadine; Osgathorpe, Lynne M.; Potts, Simon G.; Robertson, Kirsty M.; Scott, Anna V.; Stone, Graham N.; Vaughan, Ian Philip; Memmott, Jane	Proceedings. Biological sciences	Where is the UK's pollinator biodiversity? The importance of urban areas for flower-visiting insects.	2015	English	Journal article	Study	NO	E: no noise	NA	NA	PECO	Benjamin Petiteau	2024-07-03
13643	Snowballing	10.1121/1.2747161	NA	O'Connell-Rodwell, Caitlin E.; Wood, Jason; Kinzley, Colleen; Rodwell, Timothy C.; Poole, Joyce H.; Puria, Sunil	The Journal of the Acoustical Society of America	Wild African elephants (Loxodonta africana) discriminate between familiar and unfamiliar conspecific seismic alarm calls.	2007	English	Journal article	Study	NO	E: no anthropogenic noise	NA	NA	PECO	Benjamin Petiteau	2024-07-03
13645	Snowballing	10.1007/s00265-005-0136-2	NA	O'Connell-Rodwell, Caitlin E.; Wood, Jason; Rodwell, T. C.; Puria, Sunil; Partan, Sarah R.; Keefe, R.; Shriver, D.; Arnason, Byron T.; Hart, Lynette A.	Behavioral Ecology and Sociobiology	Wild elephant (Loxodonta africana) breeding herds respond to artificially transmitted seismic stimuli	2006	English	Journal article	Study	NO	E: no anthropogenic noise	NA	NA	PECO	Benjamin Petiteau	2024-07-03
13647	Snowballing	10.1071/wr01110	NA	Taylor, Brendan D.; Goldingay, Ross L.	Wildlife Research	Wildlife road-kills on three major roads in north-eastern New South Wales	2004	English	Journal article	Study	NO	E: no noise	NA	NA	PECO	Benjamin Petiteau	2024-07-03
13648	Snowballing	10.22201/ib.20078706e.2011.3.783	NA	Attademo, Andres Maximiliano; Peltzer, Paola M.; Lajmanovich, Rafael Carlos; Elberg, Gustavo; Junges, Celina María; Sanchez, Laura Cecilia; Bassó, Agustín	Revista Mexicana de Biodiversidad	Wildlife vertebrate mortality in roads from Santa Fe Province, Argentina	2011	English	Journal article	Study	NO	E: no noise	NA	NA	PECO	Benjamin Petiteau	2024-07-03
13649	Snowballing	10.1002/wsb.862	NA	Riginos, Corinna; Graham, Morgan William; Davis, Melanie J.; Johnson, Andrew B.; May, Alexander B.; Ryer, Kevin W.; Hall, L. Embere	Wildlife Society Bulletin	Wildlife warning reflectors and white canvas reduce deer–vehicle collisions and risky road-crossing behavior	2018	English	Journal article	Study	NO	E: no noise	NA	NA	PECO	Benjamin Petiteau	2024-07-03
13650	Snowballing	10.21949/1518298	NA	Huijser, Marcel P; Kociolek, Angela; McGowen, Patrick Tracy; Hardy, Amanda R.; Clevenger, Anthony P.; Ament, Robert	NA	Wildlife-Vehicle Collision and Crossing Mitigation Measures: A Toolbox for the Montana Department of Transportation	NA	English	Journal article	Other	NO	E: repellant noise / alarm	NA	NA	PECO	Benjamin Petiteau	2024-07-03
13651	Snowballing	10.1371/journal.pone.0192731	NA	Tejera, Gustavo; Rodríguez, Beneharo; Armas, Carlos; Rodríguez, Airam	PloS one	Wildlife-vehicle collisions in Lanzarote Biosphere Reserve, Canary Islands.	2018	English	Journal article	Study	NO	E: no noise	NA	NA	PECO	Benjamin Petiteau	2024-07-03
13658	Snowballing	10.1111/1365-2656.12961	NA	Marques, Ana Teresa; Santos, Carlos David; Hanssen, Frank Ole; Muñoz, Antonio-Román; Onrubia, Alejandro; Wikelski, Martin; Moreira, Francisco; Palmeirim, Jorge M.; Silva, João P.	The Journal of animal ecology	Wind turbines cause functional habitat loss for migratory soaring birds.	2019	English	Journal article	Study	NO	E: no noise	NA	NA	PECO	Benjamin Petiteau	2024-07-03
13663	Snowballing	10.1016/j.biocon.2019.01.020	NA	Sánchez-Bayo, Francisco; Wyckhuys, Kris A.G.	Biological Conservation	Worldwide decline of the entomofauna: A review of its drivers	2019	English	Journal article	Review	NO	E: no noise	NA	NA	PECO	Benjamin Petiteau	2024-07-03
13668	Snowballing	NA	NA	Kelly TC, Bolger R, O’Callaghan MJA	Proceedings of Bird Strike 1999	The behavioural responses of birds to commercial aircraft	1999	NA	NA	NA	NO	E: no proxy for aircraft noise	NA	NA	PECO	Benjamin Petiteau	2024-07-04
13670	Snowballing	NA	NA	Koolhaas A, Dekinga A, Piersma T.	Wader Study Group Bulletin	Disturbance of foraging Knots by aircraft in the Dutch Wadden Sea in August – October 1992	1993	NA	NA	NA	NO	E: no proxy for aircraft noise	NA	NA	PECO	Benjamin Petiteau	2024-07-04
13671	Snowballing	NA	NA	Smit CJ, Visser GJN	Wader Study Group Bulletin	Effects of disturbance on shorebirds: A summary of existing knowledge from the Dutch Wadden Sea and Delta area	1993	NA	NA	NA	NA	NA	NA	NA	DOC CONTENT	NA	NA
13672	Snowballing	NA	NA	Davidson NC, Rothwell PI	Wader Study Bulletin	Human disturbance to waterfowl on estuaries: Conservation and coastal management implications of current knowledge	1993	NA	NA	NA	NA	NA	NA	NA	DOC CONTENT	NA	NA
13673	Snowballing	NA	NA	Schnidrig-Petrig R, Ingold P	Wildlife Biology	Effects of paragliding on alpine chamois Rupicapra rupicapra rupicapra	2001	NA	NA	NA	NO	E: no noise	NA	NA	PECO	Benjamin Petiteau	2024-07-04
13674	Snowballing	NA	NA	Brody, A. J., and M. R. Pelton	Wildlife Society Bulletin	Effects of roads on black bear movements in western North Carolina	1989	NA	NA	NA	NO	E: no proxy for road noise	NA	NA	PECO	Benjamin Petiteau	2024-07-04
13675	Snowballing	NA	NA	Lovallo, M. J., and E. M. Anderson	Wildlife Society Bulletin	Bobcat movements and home ranges relative to roads in Wisconsin	1996	NA	NA	NA	NO	E: no proxy for road noise	NA	NA	PECO	Benjamin Petiteau	2024-07-04
13676	Snowballing	NA	NA	Dyer, S. J., J. P. O’Neill, S. M. Wasel, and S. Boutin	Canadian Journal of Zoology	Quantifying barrier effects of roads and seismic lines on movements of female woodland caribou in northeastern Alberta	2002	NA	NA	NA	NO	E: no proxy for road noise	NA	NA	PECO	Benjamin Petiteau	2024-07-04
13677	Snowballing	NA	NA	Culik, B., Adelung, D., Woakes, A.J.	Antarctic Ecosystems: Ecological Change and Conservation	The effect of disturbance on the heart rate and behavior of Ad ́ elie penguins (Pygoscelis adeliae) during the breeding season	1990	NA	NA	NA	NO	E: no proxy for helicopter noise	NA	NA	PECO	Benjamin Petiteau	2024-07-04
13681	Snowballing	NA	NA	SINGER, F. J .	J. Wildl. Manage.	Behavior of mountain goats in relation to U.S. Highway 2, Glacier National Park, Montana	1978	NA	NA	NA	NO	E: no proxy for road noise	NA	NA	PECO	Benjamin Petiteau	2024-07-04
13682	Snowballing	NA	NA	SINGER, F. J. AND DotiERTY, J. L.	Wild. Soc. Bull.	Managing mountain goats at a highway crossing	1985	NA	NA	NA	NO	E: no proxy for road noise	NA	NA	PECO	Benjamin Petiteau	2024-07-04
13684	Snowballing	NA	NA	West, E.	Proceedings of the 2005 International Conference on Ecology and Transportation	Bioacoustic profiles: evaluating potential masking of wildlife vocal communication by highway noise	2006	NA	NA	Other	YES	NA	NA	NA	OTHER	Benjamin Petiteau	2024-07-04
13685	Snowballing	NA	NA	Coppes, J., Braunisch, V., Bollmann, K., Storch, I., Mollet, P., Grünschachner-Berger, V., Taubmann, J., Suchant, R., Nopp-Mayr, U.	J. Ornithol.	The impact of wind energy facilities on grouse: a systematic review	2020	NA	NA	NA	NA	NA	NA	NA	DOC CONTENT	NA	NA
13686	Snowballing	10.1016/j.biocon.2018.07.011.	NA	Barré, K., Le Viol, I., Bas, Y., Julliard, R., Kerbiriou, C.	Biol. Conserv.	Estimating habitat loss due to wind turbine avoidance by bats: implications for European siting guidance	2018	NA	NA	NA	NO	E: no proxy for wind turbine noise	NA	NA	PECO	Benjamin Petiteau	2024-07-05
13687	Snowballing	10.1007/s10980-015-0210-8.	NA	Skarin, A., Nellemann, C., R ̈ onnegård, L., Sandstr ̈ om, P., Lundqvist, H.	Landsc. Ecol.	Wind farm construction impacts reindeer migration and movement corridors	2015	NA	NA	NA	NO	E: no proxy for wind turbine noise	NA	NA	PECO	Benjamin Petiteau	2024-07-05
13688	Snowballing	10.7589/2015-09-231.	NA	Agnew, R.C.N., Smith, V.J., Fowkes, R.C.	J. Wildl. Dis.	Wind turbines cause chronic stress in badgers (Meles meles) in Great Britain	2016	NA	NA	NA	NO	E: no proxy for wind turbine noise	NA	NA	PECO	Benjamin Petiteau	2024-07-05
13689	Snowballing	10.1016/j.ecolind.2020.106658.	NA	Klich, D., Łopucki, R., ́ Scibior, A., Gołębiowska, D., Wojciechowska, M.	Ecol. Indic.	Roe deer stress response to a wind farms: methodological and practical implications	2020	NA	NA	NA	NO	E: no proxy for wind turbine noise	NA	NA	PECO	Benjamin Petiteau	2024-07-05
13690	Snowballing	NA	NA	Lemaître, J., Lamarre, V.	Bird Conservation Internatio	Effects of wind energy production on a threatened species, the Bicknell’s thrush Catharus bicknelli, with and without mitigation	2020	NA	NA	NA	NO	E: no proxy for wind turbine noise	NA	NA	PECO	Benjamin Petiteau	2024-07-05
13691	Snowballing	10.1007/s10661-016-5095-8	NA	Łopucki, R., Mr ́ oz, I.	Environ. Monit. Assess.	An assessment of non-volant terrestrial vertebrates response to wind farms - a study of small mammals	2016	NA	NA	NA	NO	E: no proxy for wind turbine noise	NA	NA	PECO	Benjamin Petiteau	2024-07-05
13693	Snowballing	NA	NA	Virant-Doberlet M, Mazzoni V, de Groot M, Polajnar J and Lucchi A	Studying Vibrational Communication	Vibrational communication networks: eavesdropping and biotic noise	2014	NA	NA	NA	NA	NA	NA	NA	DOC CONTENT	NA	NA
13694	Snowballing	NA	NA	Tishechkin DY	Russ Entomol J	Background noises in vibratory communication channels of Homoptera (Cicadinea and Psyllinea)	2007	NA	NA	NA	NA	NA	NA	NA	DOC CONTENT	NA	NA
13696	Snowballing	NA	NA	Kissling, M.L., Lewis, S.B., Pendleton, G.	Condor	Factors influencing the detectability of forest owls in southeastern Alaska	2010	NA	NA	NA	NO	E: noise level is the appreciation of the observer	NA	NA	PECO	Benjamin Petiteau	2024-07-05
13697	Snowballing	NA	NA	Green, R.E., Tyler, G.A., Bowden, C.G.R.	J. Zool. (Lond.)	Habitat selection, ranging behaviour and diet of the stone curlew (Burhinus oedicnemus) in southern England	2000	NA	NA	NA	NO	E: no noise	NA	NA	PECO	Benjamin Petiteau	2024-07-05
13698	Snowballing	NA	NA	Ditchkoff SS, Saalfeld ST, Gibson CJ	Urban Ecosyst	Animal behavior in urban ecosystems: modifications due to human-induced stress	2006	NA	NA	NA	NA	NA	NA	NA	DOC CONTENT	NA	NA
