# Supplementary material for: What is the evidence for the impacts of airborne anthropogenic noise on wildlife? A systematic map update
Source: Environ Evid. 2025 Jul 26;14:14. doi: 10.1186/s13750-025-00368-3 (PMC12297495; doi:10.1186/s13750-025-00368-3)
Supplement: Supplementary file 6 — Additional file 6: Re-screening of the literature from Sordello et al. 2020 [file 13750_2025_368_MOESM6_ESM.xlsx]

## Sheet: README
Additional File 6
Coding table of studies from the update
Terray et al.
How to read the different columns is explained in the CodeBook sheet

## Sheet: CodeBook
VARIABLE NAME	VARIABLE DEFINITION	VALUE ALLOWED
biblio_ID	Unique key given by the map team to each publication	Numeric character
biblio_source	Database or search engine on which the article was searched	Text
biblio_pid	Persistent identifier assigned to the publication (DOI)	Alphanumeric string of characters if DOI exists
biblio_sourceID	Unique key given by the source database from which article was retrieved (e.g. Scopus ID, WOS CC key)	Alphanumeric string
biblio_authors	Authors	Text
biblio_container	Container of the publication if applicable: journal title for articles, book title for chapters, etc	Text
biblio_title	Title of the publication	Text
biblio_year	Year of publication	YYYY
biblio_language	Language of the full-text publication	Text
biblio_doctype	Which is the type of the publication?	Journal article | Book | Book chapter | Conference object | Thesis | Preprint | Report | Other
biblio_content	Which is the content of the publication?	Study | Modeling
population	What is/are the population(s) studied?	Birds | Mammals | Amphibians | Reptiles | Insects | Arachnids | Other
population_detail	Details on the studied population(s)	Text
exposition	What is/are the source(s) of the noise studied?	Industrial | Transportation | Urban | Military | Recreational | Other
exposition_detail	Details on the studied exposure(s)	Text
exposition_type	How is assessed the exposure ? (Noise levels measurements, controled exposition to noise, proxy, etc)	Text
outcome	What is the outcome studied?	Behaviour | Communication | Community | Physiology | Space use | Reproduction | Other
outcome_detail	Details on the studied outcome(s)	Text
study_context	What is the context of the study? Is it an In-situ (field) or an Ex-situ/Captivity (laboratories, aquariums, cages, …)?	In-situ | Ex-situ | Modelled noise
study_design	Is it an observational or an experimental study?	Observational | Experimental | NA
research_lab_location	Country of the research lab that published the article	ISO 3166-1 alpha 3 code
study_location	Country where the study was carried out, or where the population studied comes from (the term '(zoo)' is added where the population is held in captivity in a zoo)	ISO 3166-1 alpha 3 code
coding_comment	Details on the coding of the publication	Text
coding_who	Map team member who coded the publication	Léa Terray | Pamela Amiard | Benjamin Petiteau | Cindy Fournier
coding_date	Date when coding was performed	DD/MM/YYYY
GENERAL RULES
If applicable, multiple values are delimited with a pipe : |
NA is used as a substitute for "not applicable"
Unknown is used when information is not available
Only primary studies are coded. Reviews and meta-analyses are not coded.

## Sheet: CodingTable - Update
biblio_ID	biblio_source	biblio_pid	biblio_sourceID	biblio_authors	biblio_container	biblio_title	biblio_year	biblio_language	biblio_doctype	biblio_content	population	population_detail	exposition	exposition_detail	exposition_type	outcome	outcome_detail	study_context	study_design	research_lab_location	study_location	coding_comment	coding_who	coding_date
3511	Scopus	10.1007/s00442-022-05171-2	2-s2.0-85129461930	Toth C.A.; Pauli B.P.; McClure C.J.W.; Francis C.D.; Newman P.; Barber J.R.; Fristrup K.	Oecologia	A stochastic simulation model for assessing the masking effects of road noise for wildlife, outdoor recreation, and bioacoustic monitoring	2022	English	Journal article	Modeling	Other	Not specified	Transportation	Road traffic	Noise modeling	Other	Sound detectability over masking effect	Modelled noise	NA	USA	NA	NA	Benjamin Petiteau	09/07/2024
4274	Scopus	10.1111/acv.12868	2-s2.0-85152027749	Nightingale J.; Gill J.A.; Þórisson B.; Potts P.M.; Gunnarsson T.G.; Alves J.A.	Animal Conservation	Conservation beyond Boundaries: using animal movement networks in Protected Area assessment	2023	English	Journal article	Modeling	Birds	Black-tailed godwit (Limosa limosa)	Transportation	Aircraft noise	Assessment of noise-exposure using the projected limits of noise levels across estuary (study zone) published in the EIA as 55 and 65 dB(a) isophones, derived from calculations for passenger-jet takeoff and landing	Space use	Site use and fidelity, network connectivty	Modelled noise	NA	PRT|ISL|GBR	NA	NA	Pamela Amiard	07/2024
110	WOS CC	10.1002/ece3.8602	WOS:000760366500042	Brewer, DE; Fudickar, AM	ECOLOGY AND EVOLUTION	A preliminary comparison of a songbird's song repertoire size and other song measures between an urban and a rural site	2022	English	Journal article	Study	Birds	Song sparrow	Urban	Urban vs Rural	No details	Communication	Song repertoire size, peak frequency, note rate	In-situ	Observational	USA	USA	NA	Léa Terray	11/04/2024
354	WOS CC	10.1093/cz/zoad019	WOS:000996718300001	Matyjasiak, P; Chacinska, P; Ksiazka, P	CURRENT ZOOLOGY	Anthropogenic noise interacts with the predation risk assessment in a free-ranging bird	2023	English	Journal article	Study	Birds	Barn swallows (Hirundo rustica)	Industrial	Farm tractor	Playback	Behaviour	Flight initiation distance	In-situ	Experimental	POL	POL	tractors: transportation or industrial ?	Léa Terray	16/05/2024
528	WOS CC	10.3390/ani12040465	WOS:000763735600001	Wang, SJ; Zhou, LZ; Cai, JZ; Jiang, B; Xu, WB	ANIMALS	Behavioral Response of Bean Goose (Anser fabalis) to Simulated Ship Noises at Lake	2022	English	Journal article	Study	Birds	Bean Goose (Anser fabalis)	Transportation	Ship noise	Playback	Behaviour	Vigilance, foraging, flight	In-situ	Experimental	CHN	CHN	Ship noise recorded above water	Léa Terray	16/05/2024
614	WOS CC	10.1007/s10344-020-01390-1	WOS:000545439900001	Parsons, BM; Coops, NC; Stenhouse, GB; Burton, AC; Nelson, TA	EUROPEAN JOURNAL OF WILDLIFE RESEARCH	Building a perceptual zone of influence for wildlife: delineating the effects of roads on grizzly bear movement	2020	English	Journal article	Study	Mammals	Grizzly bears (Ursus arctos)	Transportation	Road traffic	Noise modeling	Behaviour	Step length, mouvements (reflect mating behavior, or seaching for new patches)	Modelled noise	NA	CAN	NA	NA	Léa Terray	26/06/2024
640	WOS CC	10.1093/cz/zoad040	WOS:001064978600001	Grenat, P; Ferrero, M; Baraquet, M; Pollo, F; Otero, M; Salinas, Z; Salas, N; Martino, A	CURRENT ZOOLOGY	Changes in call properties of Boana pulchella (Anura, Hylidae) in response to different noise conditions	2023	English	Journal article	Study	Amphibians	Tree frog (Boana pulchella)	Urban|Transportation	2 exposure conditions: city noise and road traffic	Gradient (measurements on each sites)	Communication	Call properties	In-situ	Observational	ARG	ARG	Site order on the gradient based on measurements	Léa Terray	16/05/2024
711	WOS CC	10.1093/condor/duaa037	WOS:000612517800004	Ferraro, DM; Le, MLT; Francis, CD	CONDOR	Combined effect of anthropogenic noise and artificial night lighting negatively affect Western Bluebird chick development	2020	English	Journal article	Study	Birds	Western Bluebird (Sialia mexicana)	Transportation	Road traffic	Playback	Reproduction	Reproductive success, morphological measurements, mass|Reproductive success, number of fledging, incubation lentgth, morphological measurements, mass	In-situ	Experimental	USA	USA	NA	Léa Terray	26/06/2024
956	WOS CC	10.1163/1568539X-bja10080	WOS:000657260100001	Jiménez-Vargas, GM; Vargas-Salinas, F	BEHAVIOUR	Does anthropogenic noise promotes advertisement call adjustments in the rubi poison frog Andinobates bombetes?	2021	English	Journal article	Study	Amphibians	Frogs	Transportation	Road traffic	Playback	Communication	Advertisement call	In-situ	Experimental	COL	COL	NA	Léa Terray	11/04/2024
1044	WOS CC	10.1016/j.gecco.2021.e01554	WOS:000663458600010	Xie, SL; Wang, XK; Yang, T; Huang, BB; Wang, WJ; Lu, F; Zhang, L; Han, BL; Ouyang, ZY	GLOBAL ECOLOGY AND CONSERVATION	Effect of highways on breeding birds: Example of Hulunbeier, China	2021	English	Journal article	Study	Birds	90 species	Transportation	Distance to road	Proxy verified by measurements	Community	Species richness, abundance	In-situ	Observational	CHN	CHN	NA	Léa Terray	16/05/2024
1083	WOS CC	10.1007/s11252-023-01329-9	WOS:000983720600002	Luscier, JD; Christopher, A; Synan, H; Wilson, KB	URBAN ECOSYSTEMS	Effects of light and noise pollution on occupancy of gray treefrogs (Hyla versicolor) and green frogs (Lithobates clamitans) in Syracuse, NY	2023	English	Journal article	Study	Amphibians	Gray treefrogs (Hyla versicolor), green frogs (Lithobates clamitans)	Urban	Ambient noise	Measurements	Space use	Sites occupancy	In-situ	Observational	USA	USA	NA	Léa Terray	26/06/2024
1714	WOS CC	10.1038/s41598-023-39223-1	WOS:001038693100029	Wayman, JP; Atkinson, G; Jahangir, M; White, D; Matthews, TJ; Antoniou, M; Reynolds, SJ; Sadler, JP	SCIENTIFIC REPORTS	L-band radar quantifies major disturbance of birds by fireworks in an urban area	2023	English	Journal article	Study	Birds	All species in areas	Recreational	Fireworks	Noisy events	Behaviour	Mouvements, activity	In-situ	Observational	GBR	GBR	NA	Léa Terray	26/06/2024
1899	WOS CC	10.1007/s11252-021-01142-2	WOS:000684470900001	Nakamura-Garcia, MT; Ríos-Chelén, AA	URBAN ECOSYSTEMS	More than noise: light, moon phase, and singing behavior in a passerine	2022	English	Journal article	Study	Birds	Vermilion flycatchers	Urban	City noise	Measurements	Communication	Song characteristics	In-situ	Observational	MEX	MEX	Light at night and noise	Léa Terray	16/05/2024
1947	WOS CC	10.1093/cz/zoaa069	WOS:000684065200003	Tan, XW; Yang, XR; Chen, CW; Wang, YP	CURRENT ZOOLOGY	Nestedness and underlying processes of bird assemblages in Nanjing urban parks	2021	English	Journal article	Study	Birds	76 species	Urban	Noise in urban parks	Measurements	Community	Species assemblages, nestedness, species richness	In-situ	Observational	CHN	CHN	NA	Léa Terray	16/05/2024
2223	WOS CC	10.1002/zoo.21676	WOS:000753457500001	Harley, JJ; Rowden, LJ; Clifforde, LM; Power, A; Stanley, CR	ZOO BIOLOGY	Preliminary investigation of the effects of a concert on the behavior of zoo animals	2022	English	Journal article	Study	Mammals|Birds	22 species	Recreational	Music concert in zoo	Measurements	Behaviour	Active, resting, asleep, abnormal, and out of sight	Ex-situ	Observational	GBR	IRL(zoo)	NA	Léa Terray	26/06/2024
2334	WOS CC	10.3389/fevo.2022.810087	WOS:000783800800001	Sánchez, NV; Sandoval, L; Hedley, RW; St Clair, CC; Bayne, EM	FRONTIERS IN ECOLOGY AND EVOLUTION	Relative Importance for Lincoln's Sparrow (Melospiza lincolnii) Occupancy of Vegetation Type versus Noise Caused by Industrial Development	2022	English	Journal article	Study	Birds	Lincoln’s Sparrow (Melospiza lincolnii)	Industrial	Machinery, trucks, wells, compressor station	Measurements	Space use	Occupancy, habitat choice	In-situ	Observational	CAN	CAN	NA	Léa Terray	26/06/2024
2358	WOS CC	10.1016/j.ufug.2022.127766	WOS:000880853900002	Bian, Q; Wang, C; Sun, ZK; Yin, LQ; Jiang, SS; Cheng, H; Zhao, YL	URBAN FORESTRY & URBAN GREENING	Research on spatiotemporal variation characteristics of soundscapes in a newly established suburban forest park	2022	English	Journal article	Study	Birds|Insects|Amphibians	other species not specified	Transportation|Urban|Recreational	Road traffic, landscape maintenance, human conversation	Measurements, acoustic indice	Community	Acoustic indices (ACI, NDSI)	In-situ	Observational	CHN	CHN	NA	Benjamin Petiteau	09/07/2024
2548	WOS CC	10.1093/beheco/araa066	WOS:000592965400008	Grabarczyk, EE; Vonhof, MJ; Gill, SA	BEHAVIORAL ECOLOGY	Social context and noise affect within and between male song adjustments in a common passerine	2020	English	Journal article	Study	Birds	House wrens (Troglodytes aedon)	Transportation	Roads, trains, airways (noise source varies between sites)	Measurements	Communication	Song adjustements	In-situ	Observational	USA	USA	NA	Léa Terray	16/05/2024
2832	WOS CC	10.1002/ece3.7981	WOS:000679846700001	Headland, T; Ostendorf, B; Taggart, D	ECOLOGY AND EVOLUTION	The behavioral responses of a nocturnal burrowing marsupial (Lasiorhinus latifrons) to drone flight	2021	English	Journal article	Study	Mammals	Wombats (Lasiorhinus latifrons)	Recreational	Drones	Proxy (flight altitude, no measurements)	Behaviour	Vigilance, retreat to burrows	In-situ	Observational	AUS	AUS	NA	Léa Terray	16/05/2024
2867	WOS CC	10.1016/j.avrs.2022.100048	WOS:000863138900002	Zhao, YY; Pagani-Núñez, E; Liu, Y; Xing, XY; Zhang, ZQ; Pan, GJ; Song, LT; Li, X; Zhou, ZY; Chen, YQ; Li, DL; Liu, Y; Safran, RJ	AVIAN RESEARCH	The effect of urbanization and exposure to multiple environmental factors on life-history traits and breeding success of Barn Swallows (Hirundo rustica) across China	2022	English	Journal article	Study	Birds	Barn Swallows (Hirundo rustica)	Urban	Urban-rural gradient	Measurements	Reproduction	Laying date, clutch size, breeding success	In-situ	Observational	CHN	CHN	NA	Léa Terray	16/05/2024
2868	WOS CC	10.1080/08927936.2021.1914432	WOS:000650600400001	Meade, J; Melfi, VA; Keith, M; Burns, AL	ANTHROZOOS	The Effect of Visitor Number on the Behavior of Zoo-Housed Macropods	2021	English	Journal article	Study	Mammals	Macropus rufus, Macropus rufogriseus, Wallabia bicolor, Setonix brachyurus	Recreational	Zoo visitors	Measurements	Behaviour	Vigilance, retreat behaviour, resting, foraging	Ex-situ	Observational	AUS	AUS(zoo)	NA	Benjamin Petiteau	09/07/2024
2993	WOS CC	10.19227/jzar.v8i4.523	WOS:000589028800006	Hashmi, A; Sullivan, M	JOURNAL OF ZOO AND AQUARIUM RESEARCH	The visitor effect in zoo-housed apes: the variable effect on behaviour of visitor number and noise	2020	English	Journal article	Study	Mammals	Apes (gorillas, orangutans, gibbons)	Recreational	Zoo visitors	Measurements	Behaviour	Stereotypic, locomotory, inactive and feeding behaviours	Ex-situ	Observational	GBR	GBR(zoo)	NA	Léa Terray	16/05/2024
3149	WOS CC	10.3389/fevo.2021.570420	WOS:000663636000001	Winandy, GSM; Félix, RP; Sacramento, RA; Mascarenhas, R; Batalha, H; Japyassú, HF; Izar, P; Slabbekoorn, H	FRONTIERS IN ECOLOGY AND EVOLUTION	Urban Noise Restricts Song Frequency Bandwidth and Syllable Diversity in Bananaquits: Increasing Audibility at the Expense of Signal Quality	2021	English	Journal article	Study	Birds	Bananaquits (Coereba flaveola)	Urban	Urban-rural gradient	Measurements	Communication	Song characteristics	In-situ	Observational	BRA	BRA	NA	Léa Terray	16/05/2024
3218	WOS CC	10.1002/zoo.21615	WOS:000648585500001	Rose, P; Badman-King, A; Hurn, S; Rice, T	ZOO BIOLOGY	Visitor presence and a changing soundscape, alongside environmental parameters, can predict enclosure usage in captive flamingos	2021	English	Journal article	Study	Birds	Greater and Chilean flamingos (Phoenicopterus roseus, Phoenicopterus chilensis)	Recreational	Zoo visitors	Measurements	Behaviour	Enclosure usage	In-situ	Observational	GBR	GBR	NA	Léa Terray	16/05/2024
3367	Scopus	10.3390/su15043501	2-s2.0-85149274021	Seol G.H.; Kim E.B.; Kim Y.E.; Kim N.C.; Kim H.	Sustainability (Switzerland)	A Design Proposal for an Eco-Tunnel for Anurans Based on Behavioral Experiments and Species Characteristics	2023	English	Journal article	Study	Amphibians	Frogs	Transportation	Road traffic	Real traffic noise	Behaviour	Migration preferences	In-situ	Experimental	KOR	KOR	Experimental site	Léa Terray	11/04/2024
3471	Scopus	10.3390/ani10112035	2-s2.0-85095570665	Fanning L.; Larsen H.; Taylor P.S.	Animals	A preliminary study investigating the impact of musical concerts on the behavior of captive fiordland penguins (Eudyptes pachyrhynchus) and collared peccaries (pecari tajacu)	2020	English	Journal article	Study	Birds|Mammals	Fiordland Penguins (Eudyptes pachyrhynchus) and Collared Peccaries (Pecari tajacu)	Recreational	Music concert in zoo	Measurements	Behaviour	Locomotion, vigilance, rest, feeding, etc	Ex-situ	Observational	AUS	AUS(zoo)	NA	Léa Terray	16/05/2024
3507	Scopus	10.1080/14888386.2020.1736154	2-s2.0-85082447712	Konstantopoulos K.; Moustakas A.; Vogiatzakis I.N.	Biodiversity	A spatially explicit impact assessment of road characteristics, road-induced fragmentation and noise on birds species in Cyprus	2020	English	Journal article	Study	Birds	102 species	Transportation	Road traffic	Noise levels computed from road properties	Community	Species richness	Modelled noise	NA	CYP	NA	Exposure and outcome data from databases	Léa Terray	16/05/2024
3570	Scopus	10.1016/j.landurbplan.2022.104508	2-s2.0-85133258464	Sangermano F.	Landscape and Urban Planning	Acoustic diversity of forested landscapes: Relationships to habitat structure and anthropogenic pressure	2022	English	Journal article	Study	Birds|Amphibians|Insects|Mammals	Biophony	Transportation	Road traffic	Proxy (average traffic intensity)	Community	Acoustic indices (ACI, NDSI)	In-situ	Observational	USA	USA	NA	Léa Terray	16/05/2024
3583	Scopus	10.33256/33.2.3442	2-s2.0-85153342591	Muzzi G.M.; Duarte M.H.L.; Braga N.O.; Bastos R.P.; Nascimento L.B.	Herpetological Journal	Acoustic monitoring of anuran communities in road noise disturbed soundscapes	2023	English	Journal article	Study	Amphibians	Anuran communities	Transportation	Traffic noise	Measure of noise level (dBZ|Measure of noise level (dBZ)	Communication	Vocalisations frequencies, calling activity	In-situ	Observational	BRA	BRA	NA	Pamela Amiard	07/2024
3584	Scopus	10.3390/ani13030352	2-s2.0-85147796766	Bittencourt E.; Vasconcellos A.D.S.; Sousa-Lima R.S.; Young R.J.; Duarte M.H.L.	Animals	Acoustic Monitoring of Black-Tufted Marmosets in a Tropical Forest Disturbed by Mining Noise	2023	English	Journal article	Study	Mammals	Callithrix penicillata	Industrial	Mining trucks	Measurements	Communication	Call rate, duration, frequency, average power and bandwidth	In-situ	Observational	BRA	BRA	NA	Benjamin Petiteau	09/07/2024
3586	Scopus	10.1038/s41598-020-75371-4	2-s2.0-85093945943	Liang S.-H.; Walther B.A.; Jen C.-H.; Chen C.-C.; Chen Y.-C.; Shieh B.-S.	Scientific Reports	Acoustic preadaptation to transmit vocal individuality of savanna nightjars in noisy urban environments	2020	English	Journal article	Study	Birds	Caprimulgus affinis	Urban	City noise	Measurements	Communication	Call duration, frequency variables, frequency-modulation	In-situ	Experimental	TWN	TWN	NA	Benjamin Petiteau	09/07/2024
3627	Scopus	10.1007/s42991-021-00101-w	2-s2.0-85099904342	Domer A.; Korine C.; Slack M.; Rojas I.; Mathieu D.; Mayo A.; Russo D.	Mammalian Biology	Adverse effects of noise pollution on foraging and drinking behaviour of insectivorous desert bats	2021	English	Journal article	Study	Mammals	Pipistrellus kuhlii, Hypsugo ariel	Recreational	Music festival	Playback	Behaviour	Echolocation calls(passes and feeding/drinking buzzes)|Feeding and drinking attempts	In-situ	Experimental	ISR|USA|ITA	ISR	NA	Benjamin Petiteau	10/07/2024
3639	Scopus	10.1007/s00265-022-03207-4	2-s2.0-85133909258	Önsal Ç.; Yelimlieş A.; Akçay Ç.	Behavioral Ecology and Sociobiology	Aggression and multi-modal signaling in noise in a common urban songbird	2022	English	Journal article	Study	Birds	Europeans robins	Transportation	Road traffic	Acoustic stimuli generated from traffic noise recording	Behaviour|Communication	Agressive behavior, multi-modal shift between auditive and visual cues	In-situ	Experimental	TUR	TUR	Playback of birds song + noise (2 speakers) in urban vs rural context	Léa Terray	11/04/2024
3648	Scopus	10.1038/s41598-020-80380-4	2-s2.0-85099388720	Injaian A.S.; Lane E.D.; Klinck H.	Scientific Reports	Aircraft events correspond with vocal behavior in a passerine	2021	English	Journal article	Study	Birds	Wood thrush (Hylocichla mustelina)	Transportation	Aircraft noise	Categories supported by measurements	Communication	Nb songs	In-situ	Observational	USA	USA	NA	Léa Terray	17/05/2024
3653	Scopus	10.1002/ece3.8976	2-s2.0-85133132472	Wang W.; Gao H.; Li C.; Deng Y.; Zhou D.; Li Y.; Zhou W.; Luo B.; Liang H.; Liu W.; Wu P.; Jing W.; Feng J.	Ecology and Evolution	Airport noise disturbs foraging behavior of Japanese pipistrelle bats	2022	English	Journal article	Study	Mammals	Pipistrellus abramus	Transportation	Aircraft traffic	Measurements	Behaviour	Echolocation calls(passes and feeding buzzes)	In-situ	Observational	CHN	CHN	NA	Benjamin Petiteau	10/07/2024
3726	Scopus	10.1007/s11252-022-01234-7	2-s2.0-85128812663	Eddajjani A.; Hanane S.; Kandry A.E.; Qninba A.	Urban Ecosystems	An unexpected presence in urban environment: factors governing occurrence of the vulnerable European turtle-dove (Streptopelia turtur) in the city of Rabat, Morocco	2022	English	Journal article	Study	Birds	European turtle‑dove (Streptopelia turtur)	Other	Human disturbance, landscape noises	Measure of the average noise level during 5 min	Space use	Distribution and selection of habitats	In-situ	Observational	MAR	MAR	NA	Pamela Amiard	07/2024
3752	Scopus	10.3390/f12101316	2-s2.0-85116067620	Pawłat-Zawrzykraj A.; Oglęcki P.; Podawca K.	Forests	Analysis of the noise pollution in the bielański forest natura 2000 area in light of existing avifauna (Warsaw, poland)	2021	English	Journal article	Study	Birds	14 species	Transportation	Road traffic	Noise map + measurements	Community	Species presence, abundance	In-situ	Observational	POL	POL	NA	Léa Terray	17/05/2024
3777	Scopus	10.3389/fevo.2022.752665	2-s2.0-85132611319	Cory-Toussaint D.; Taylor P.J.	Frontiers in Ecology and Evolution	Anthropogenic Light, Noise, and Vegetation Cover Differentially Impact Different Foraging Guilds of Bat on an Opencast Mine in South Africa	2022	English	Journal article	Study	Mammals	~ 20 bats species	Industrial	Mining site	Measurements	Community|Behaviour	Species richness|Activity index	In-situ	Observational	ZAF	ZAF	NA	Léa Terray	17/05/2024
3779	Scopus	10.1093/jue/juaa003	2-s2.0-85081918570	Phillips J.N.; Katti M.	Journal of Urban Ecology	Anthropogenic noise affects winter song structure of a long-distance migrant, Gambel's white-crowned sparrow	2020	English	Journal article	Study	Birds	White-crowned sparrows (Zonotrichia leucophrys gambelii)	Urban	Urban vs Rural	Measurements	Communication	Song characteristics	In-situ	Observational	USA	USA	NA	Léa Terray	17/05/2024
3781	Scopus	10.1016/j.anbehav.2022.05.001	2-s2.0-85131591617	Tilgar V.; Hein K.; Viigipuu R.	Animal Behaviour	Anthropogenic noise alters the perception of a predator in a local community of great tits	2022	English	Journal article	Study	Birds	Great tits (Parus major)	Transportation|Other	Road traffic|Lawnmower noise, chainsaw noise	Playback	Communication|Community|Reproduction	Alarm call (predator)|Egg laying, clutch size, hatching date and the number of chicks	In-situ	Experimental	EST	EST	Interaction prey-predator through alarm call (between communication and ecosystem)	Léa Terray	17/05/2024
3782	Scopus	10.1007/s11252-021-01092-9	2-s2.0-85099376536	Sementili-Cardoso G.; Donatelli R.J.	Urban Ecosystems	Anthropogenic noise and atmospheric absorption of sound induce amplitude shifts in the songs of Southern House Wren (Troglodytes aedon musculus)	2021	English	Journal article	Study	Birds	House wren (Troglodytes aedon musculus)	Transportation	Road traffic	Measurements	Communication	Song amplitude	In-situ	Observational	BRA	BRA	NA	Cindy Fournier|Léa Terray|Pamela Amiard	02/05/2024
3785	Scopus	10.1016/j.envpol.2022.120426	2-s2.0-85140806248	Grunst A.S.; Grunst M.L.; Raap T.; Pinxten R.; Eens M.	Environmental Pollution	Anthropogenic noise and light pollution additively affect sleep behaviour in free-living birds in sex- and season-dependent fashions	2023	English	Journal article	Study	Birds	Great tit (Parus major)	Urban	City noise	Measurements	Behaviour	Sleep behaviour	In-situ	Observational	BEL	BEL	Artificial ligth and noise	Cindy Fournier|Léa Terray|Pamela Amiard	30/04/2024
3786	Scopus	10.7717/peerj.15297	2-s2.0-85167872961	Petric R.; Kalcounis-Rueppell M.	PeerJ	Anthropogenic noise decreases activity and calling behavior in wild mice	2023	English	Journal article	Study	Mammals	Wild deer mice (Peromyscus maniculatus), Woodland jumping mice (Napaeozapus insignis)	Other	The generator represents a loud anthropogenic noise that is possible within the soundscape	Playback with anthropogenic noise pre-recorded from a diesel automatic standby generato|Playback with anthropogenic noise pre-recorded from a diesel automatic standby generator	Behaviour|Communication	Activity, foraging behavior, calling behavior	In-situ	Experimental	USA	USA	NA	Pamela Amiard	07/2024
3788	Scopus	10.3389/fevo.2023.1149097	2-s2.0-85153505504	Kleist N.J.; Fristrup K.M.; Buxton R.T.; McKenna M.F.; Job J.R.; Angeloni L.M.; Crooks K.; Wittemyer G.	Frontiers in Ecology and Evolution	Anthropogenic noise events perturb acoustic communication networks	2023	English	Journal article	Study	Birds	NA	Transportation|Other	Human voices, vehicles noise, aircraft noise	Visual analyze of spectrogramms from recordings in national parks and classification of noises into categories (aircraft, vehicle, people). No noise level measurement but measure of the duration of each category for each parks	Communication	Bird bioacoustic activity	In-situ	Observational	USA	USA	he autors investigate biological responses to prolific anthropogenic noise sources associated with the physical presence of the source (vehicle noise and human voices) and disconnected from it (aircraft overflight) from acoustic data	Pamela Amiard	07/2024
3791	Scopus	10.1016/j.envpol.2020.114032	2-s2.0-85078419659	Grunst M.L.; Grunst A.S.; Pinxten R.; Eens M.	Environmental Pollution	Anthropogenic noise is associated with telomere length and carotenoid-based coloration in free-living nestling songbirds	2020	English	Journal article	Study	Birds	Great tit (Parus major)	Urban|Transportation	City noise|Road traffic	Measurements	Physiology|Reproduction|Other	Body size, carotenoid-based coloration|reproductive success|Telomeres length	In-situ	Observational	BEL	BEL	NA	Léa Terray	28/05/2024
3792	Scopus	10.1080/09524622.2019.1621209	2-s2.0-85066622275	Grabarczyk E.E.; Gill S.A.	Bioacoustics	Anthropogenic noise masking diminishes house wren (Troglodytes aedon) song transmission in urban natural areas	2020	English	Journal article	Study	Birds	House wren (Troglodytes aedon)	Urban|Transportation	City noise|Road traffic	Measurements	Communication	Transmission	In-situ	Experimental	USA	USA	Noise is measured, but playback of birds vocalizations	Léa Terray	28/05/2024
3795	Scopus	10.1111/jav.02341	2-s2.0-85092508273	Merrall E.S.; Evans K.L.	Journal of Avian Biology	Anthropogenic noise reduces avian feeding efficiency and increases vigilance along an urban–rural gradient regardless of species’ tolerances to urbanisation	2020	English	Journal article	Study	Birds	Six species of passerine	Urban	City noise	Playback	Behaviour	Feeding, vigilance	In-situ	Experimental	GBR	GBR	NA	Léa Terray	28/05/2024
3796	Scopus	10.1007/s00265-020-02868-3	2-s2.0-85088562776	Bowen A.E.; Gurule-Small G.A.; Tinghitella R.M.	Behavioral Ecology and Sociobiology	Anthropogenic noise reduces male reproductive investment in an acoustically signaling insect	2020	English	Journal article	Study	Insects	Pacific field cricket (Teleogryllus oceanicus)	Transportation	Road traffic	Playback	Reproduction	Reproductive investment	Ex-situ	Experimental	USA	PYF	Noise recording from Dender, Crickets from French Polynesia	Léa Terray	28/05/2024
3797	Scopus	10.1111/jav.02846	2-s2.0-85114826977	Diniz P.; Duca C.	Journal of Avian Biology	Anthropogenic noise, song, and territorial aggression in southern house wrens	2021	English	Journal article	Study	Birds	Southern house wren (Troglodytes aedon musculus)	Urban	No precision : likely city noise	Measurements	Communication	Songs, trills, responses to intruders	In-situ	Experimental	BRA	BRA	NA	Léa Terray	28/05/2024
3843	Scopus	10.1093/beheco/arz179	2-s2.0-85074627486	Akçay Ç.; Beck M.L.; Sewall K.B.	Behavioral Ecology	Are signals of aggressive intent less honest in urban habitats?	2020	English	Journal article	Study	Birds	Song sparrows (Melospiza melodia)	Urban	City noise	Measurements	Communication|Behaviour	Soft and loud songs|Fligth, attacks, wing waves (aggressivity)	In-situ	Experimental	USA	USA	Noise is measured, but playback of birds vocalizations	Léa Terray	28/05/2024
3846	Scopus	10.1111/ddi.13169	2-s2.0-85091888245	Planillo A.; Kramer-Schadt S.; Buchholz S.; Gras P.; von der Lippe M.; Radchuk V.	Diversity and Distributions	Arthropod abundance modulates bird community responses to urbanization	2021	English	Journal article	Study	Birds|Arachnids	66 bird species|112 spider species	Urban	No precision : likely city noise	Noise map	Community	Abundance, species richness	Modelled noise	NA	DEU	NA	NA	Léa Terray	28/05/2024
3848	Scopus	10.3390/d15020302	2-s2.0-85149113561	Hambuckers A.; Delcourt J.; Leborgne B.; Cahill J.R.A.	Diversity	Artificial Green Corridors in an Andean City as Effective Support of Avian Diversity	2023	English	Journal article	Study	Birds	All species in areas	Urban	City noise	Measurements	Community	Abundance, species richness, functional diversity	In-situ	Observational	BEL|BOL	BOL	NA	Léa Terray	28/05/2024
3850	Scopus	10.1016/j.scitotenv.2021.150223	2-s2.0-85114984849	Willems J.S.; Phillips J.N.; Francis C.D.	Science of the Total Environment	Artificial light at night and anthropogenic noise alter the foraging activity and structure of vertebrate communities	2022	English	Journal article	Study	Other	Vertebrate communities no precision, at least birds, reptiles and mammals (pictogramms on graphs)	Other		Measure of noise levels at each sample point	Behaviour|Community	Species richness, foraging activity	In-situ	Experimental	USA	USA	Coexposure : noise and light pollution	Pamela Amiard	07/2024
3852	Scopus	10.1111/gcb.15663	2-s2.0-85107445361	Wilson A.A.; Ditmer M.A.; Barber J.R.; Carter N.H.; Miller E.T.; Tyrrell L.P.; Francis C.D.	Global Change Biology	Artificial night light and anthropogenic noise interact to influence bird abundance over a continental scale	2021	English	Journal article	Study	Birds	140 bird species	Urban	Anthropogenic noise, no details	Noise map (simulated noise)	Community	Species abundance	In-situ|Modelled noise	Observational	USA	USA	Participative science project	Léa Terray	11/04/2024
3870	Scopus	10.1002/2688-8319.12250	2-s2.0-85163186979	Hooker J.; Daley E.; Stone E.; Lintott P.	Ecological Solutions and Evidence	Assessing the impact of festival music on bat activity	2023	English	Journal article	Study	Mammals	4 bat species	Recreational	Music festival	Playback	Behaviour	Echolochation calls (proxy for activity)	In-situ	Experimental	GBR	GBR	NA	Léa Terray	28/05/2024
3957	Scopus	10.1007/s11252-020-00936-0	2-s2.0-85079677780	Alquezar R.D.; Tolesano-Pascoli G.; Gil D.; Macedo R.H.	Urban Ecosystems	Avian biotic homogenization driven by airport-affected environments	2020	English	Journal article	Study	Birds	142 species, 18 orders	Transportation	Aircraft traffic	Measurements	Community	Species richness, abundance, diversity index	In-situ	Observational	BRA	BRA	NA	Benjamin Petiteau	10/07/2024
3963	Scopus	10.1016/j.gecco.2021.e01695	2-s2.0-85108419029	Zhan X.; Liang D.; Lin X.; Li L.; Wei C.; Dingle C.; Liu Y.	Global Ecology and Conservation	Background noise but not urbanization level impacted song frequencies in an urban songbird in the Pearl River Delta, Southern China	2021	English	Journal article	Study	Birds	Oriental Magpie-robin (Copsychus saularis)	Urban	City noise	Measurements	Communication	Song parameters	In-situ	Observational	CHN	CHN	NA	Léa Terray	28/05/2024
3969	Scopus	10.1093/conphys/coz110	2-s2.0-85081023861	Injaian A.S.; Francis C.D.; Ouyang J.Q.; Dominoni D.M.; Donald J.W.; Fuxjager M.J.; Goymann W.; Hau M.; Husak J.F.; Johnson M.A.; Kircher B.K.; Knapp R.; Martin L.B.; Miller E.T.; Schoenle L.A.; Williams T.D.; Vitousek M.N.	Conservation Physiology	Baseline and stress-induced corticosterone levels across birds and reptiles do not reflect urbanization levels	2020	English	Journal article	Study	Birds|Reptiles	~100 bird species, unknown number of reptile species	Other	No precision	Noise modeling, anthropogenic noise isolated through logarithmic substraction of the natural sound levels	Physiology	Stress-induced cortisol peak	Modelled noise	NA	USA	NA	all data from databases, noise data available for USA only	Cindy Fournier|Léa Terray|Pamela Amiard	30/04/2024
3988	Scopus	10.1007/s11252-020-01079-y	2-s2.0-85098629365	Oliveira F.G.; Tapisso J.T.; von Merten S.; Rychlik L.; Fonseca P.J.; Mathias M.L.	Urban Ecosystems	Behavioral responses of rural and urban greater white-toothed shrews (Crocidura russula) to sound disturbance	2021	English	Journal article	Study	Mammals	White-toothed shrew (Crocidura russula)	Transportation	Road traffic	Playback	Behaviour|Physiology	Acute reaction, activity, feeding, shelter|Body temperature (heterothermy)	Ex-situ	Experimental	PRT	POL	Study in Lisbon, but shrews are from Poland	Léa Terray	28/05/2024
3989	Scopus	10.1038/s41598-021-87905-5	2-s2.0-85104411935	Ortiz-Jiménez L.; Iglesias-Merchan C.; Barja I.	Scientific Reports	Behavioral responses of the European mink in the face of different threats: conspecific competitors, predators, and anthropic disturbances	2021	English	Journal article	Study	Mammals	European mink	Transportation|Other	Road traffic|Human voices	Playback	Behaviour	Time in nest box, time in vigilance	Ex-situ	Experimental	ESP	Unknown	Pop born in captivity	Léa Terray	28/05/2024
3990	Scopus	10.3389/fevo.2022.891595	2-s2.0-85144056446	Collins A.C.; Vickers T.W.; Shilling F.M.	Frontiers in Ecology and Evolution	Behavioral responses to anthropogenic noise at highways vary across temporal scales	2022	English	Journal article	Study	Mammals	Mule deer|Coyotes	Transportation	Road traffic	Measure of acute and chronic noise	Behaviour	Vigilance, foraging, flight	In-situ	Observational	USA	USA	NA	Léa Terray	11/04/2024
3993	Scopus	10.1017/AWF.2023.34	2-s2.0-85164379582	de Abreu Rezende Y.G.; Queiroz M.B.; Young R.J.; da Silva Vasconcellos A.	Animal Welfare	Behavioural effects of noise on Linnaeus's two-toed sloth (Choloepus didactylus) in a walk-through enclosure	2023	English	Journal article	Study	Mammals	Linnaeus’s two-toed sloth (Choloepus didactylus)	Recreational	Visitors noises in a walk-trough zoo enclosure	Measure of the sound level. 3 parameters evaluated using the A-weighting filter : Equivalent Continuous Noise Level (LAeq), Maximum Sound Pres- sure Level (LAmax), and Peak Value (LApeak) in dBA	Behaviour	Daily activity based on a ethogram	Ex-situ	Observational	BRA|GBR	GBR(zoo)	NA	Pamela Amiard	07/2024
4027	Scopus	10.1016/j.ufug.2023.127951	2-s2.0-85158827190	Norton B.A.; Mears M.; Warren P.H.; Siriwardena G.M.; Plummer K.E.; Turner T.; Hancock S.; Grafius D.R.; Evans K.L.	Urban Forestry and Urban Greening	Biodiversity and environmental stressors along urban walking routes	2023	English	Journal article	Study	Birds	All species in areas	Urban	No precision : likely traffic noise	Measurements	Community	Species richness, abundance	In-situ	Observational	GBR	GBR	Butterflies and trees mentionned, but no associated noise measurement; noise Ubran because gradient along built cover	Cindy Fournier|Léa Terray|Pamela Amiard	02/05/2024
4044	Scopus	10.21068/C2021.V22N01A06	2-s2.0-85099693073	Santos S.G.; Pieretti N.; Young R.J.; Duarte M.	Biota Colombiana	Biophony in a noisy tropical urban forest fragment; [Biofonía en un ruidoso fragmento de bosque urbano tropical]	2021	English	Journal article	Study	Birds|Insects	Biophony	Urban	Power Spectral Density (PSD)	Measurements	Community	Acoustic complexity index (ACI)	In-situ	Observational	BRA	BRA	NA	Léa Terray	28/05/2024
4062	Scopus	10.1371/journal.pone.0241035	2-s2.0-85094925072	Courter J.R.; Perruci R.J.; McGinnis K.J.; Rainieri J.K.	PLoS ONE	Black-capped chickadees (Poecile atricapillus) alter alarm call duration and peak frequency in response to traffic noise	2020	English	Journal article	Study	Birds	Black-capped chickadees (Poecile atricapillus)	Transportation	Road traffic	Playback	Communication	Alarm calls	In-situ	Experimental	USA	USA	NA	Léa Terray	28/05/2024
4158	Scopus	10.1007/s00265-020-02942-w	2-s2.0-85097506737	Liu Y.; Zollinger S.A.; Brumm H.	Behavioral Ecology and Sociobiology	Chronic exposure to urban noise during the vocal learning period does not lead to increased song frequencies in zebra finches	2021	English	Journal article	Study	Birds	Zebra finch (Taeniopygia guttata)	Other	The recorded urban noise was mainly street traffic, but single sound files also contained pedestri- an and bicyclist noises or airplanes flying overhead.	Playback of 5-min urban noise recordings. The average amplitude variation was 16.4 dB (range 13.1–20.3 dB)	Other	Vocal learning of young zebra finches	Ex-situ	Experimental	DEU	Unknown	Pop born in captivity	Pamela Amiard	07/2024
4161	Scopus	10.1111/1365-2664.13710	2-s2.0-85088134786	Song S.; Chang Y.; Wang D.; Jiang T.; Feng J.; Lin A.	Journal of Applied Ecology	Chronic traffic noise increases food intake and alters gene expression associated with metabolism and disease in bats	2020	English	Journal article	Study	Mammals	Asian particoloured bats (Vespertilio sinensis)	Transportation	Road traffic	Playback	Behaviour|Physiology	Food intake|body weight, concentration of faecal triiodothyronine and thyroxine	Ex-situ	Experimental	CHN	CHN	NA	Léa Terray	28/05/2024
4167	Scopus	10.1007/s13364-020-00492-0	2-s2.0-85083778477	de Andrade A.C.; Medeiros S.; Chiarello A.G.	Mammal Research	City sloths and marmosets in Atlantic forest fragments with contrasting levels of anthropogenic disturbance	2020	English	Journal article	Study	Mammals	Marmosets (Callithrix jacchus) and sloths (Bradypus variegatus)	Transportation	Road traffic	Measurements (per areas)	Community	Abundance/density	In-situ	Observational	BRA	BRA	NA	Léa Terray	28/05/2024
4225	Scopus	10.1016/j.anbehav.2023.05.016	2-s2.0-85165712241	Simberloff R.A.; Phillips J.N.; Derryberry G.E.; Mahoney M.C.; Derryberry E.P.	Animal Behaviour	Communication distance predicts territory size: implications for an urban songbird	2023	English	Journal article	Study	Birds	White-crowned sparrow (Zonotrichia leucophrys)	Other	Background noise, urban vs rural areas	Meausure of noise level using a Model 831 Larson Davis sound level meter, omnidirectional microphone and calibrated pream-plifier with a windscreen to minimize wind noise. The device automatically calculates LAF90 (the maximum noise level experienced >90% of the time; dB) for the length of the recording. Background noise levels culates LAF90 (the maximum noise level experienced ?90% of the record…	Communication|Space use	Song amplitude, territory size	In-situ	Observational	USA	USA	NA	Pamela Amiard	07/2024
4246	Scopus	10.3389/fevo.2023.1168585	2-s2.0-85163634894	Rosa P.; Koper N.	Frontiers in Ecology and Evolution	Comparison of impacts of oil infrastructure on grassland songbirds between landscape-scale noise addition and noise removal experiments	2023	English	Journal article	Study	Birds	Calcarius ornatus, Anthus spragueii, Passerculus sandwichensis, Pooecetes gramineus	Industrial	Oil well generators and power-grids, drilling	Playback|Measurements	Community|Reproduction|Physiology	Abundance|Nesting success, number of eggs or nestlings, nestling sex-ratio, fledgling survival|Corticosterone, size, weight	In-situ	Experimental|Observational	CAN|GRD	CAN	NA	Benjamin Petiteau	10/07/2024
4295	Scopus	10.1016/j.ecolind.2022.109261	2-s2.0-85136121130	Ciach M.; Faraś H.; Fröhlich A.; Fedyń I.	Ecological Indicators	Contrasting effects of light and noise pollution interact with natural vegetation remnants: Human-related indicators of the habitat suitability for ungulates in the urban landscape	2022	English	Journal article	Study	Mammals	wild boar (Sus scrofa)	Transportation	Road traffic	Noise from database	Space use	Occurrence/habitat preference	In-situ|Modelled noise	NA	POL	NA	NA	Léa Terray	28/05/2024
4316	Scopus	10.34044/j.anres.2023.57.1.02	2-s2.0-85152531243	Chankhao A.; Meevanasukkul P.; Dumrongtawat N.; Bhumpakphan N.; Sukmasuang R.; Chimchome V.; Suksavate W.; Sutummawong N.; Pongcharoen C.; Nakmuenwai P.; Duengkae P.	Agriculture and Natural Resources	Correlation between resident birds and anthropogenic noise and particulate matter: A case study at Kasetsart University, Bangkok, Thailand	2023	English	Journal article	Study	Birds	60 bird species	Urban	City traffic	Measurements	Community	Abundance, frequency	In-situ	Observational	THA	THA	NA	Léa Terray	29/05/2024
4336	Scopus	10.1016/j.scitotenv.2023.166328	2-s2.0-85171563638	Barbaro L.; Froidevaux J.S.P.; Valdés-Correcher E.; Calatayud F.; Tillon L.; Sourdril A.	Science of the Total Environment	COVID-19 shutdown revealed higher acoustic diversity and vocal activity of flagship birds in old-growth than in production forests	2023	English	Journal article	Study	Birds	All species in areas	Transportation	Road traffic	Proxy: distance to road	Community	Abundance, acoustic indices	In-situ	Observational	FRA	FRA	NA	Léa Terray	29/05/2024
4494	Scopus	10.1016/j.anbehav.2021.09.014	2-s2.0-85117730106	Zhao L.; Wang T.; Guo R.; Zhai X.; Zhou L.; Cui J.; Wang J.	Animal Behaviour	Differential effect of aircraft noise on the spectral-temporal acoustic characteristics of frog species	2021	English	Journal article	Study	Amphibians	Polypedates megacephalus, Occidozyga lima, Hylarana guentheri, Microhyla fissipes	Transportation	Aircraft traffic	Measurements	Communication	Call frequency, call duration, call rate, call effort	In-situ	Observational	CHN	CHN	NA	Benjamin Petiteau	10/07/2024
4495	Scopus	10.3389/fevo.2022.1058584	2-s2.0-85144522827	Monniez E.; Jiguet F.; Vignal C.; Biard C.	Frontiers in Ecology and Evolution	Differential effects of anthropogenic noise and vegetation cover on the breeding phenology and success of two urban passerines	2022	English	Journal article	Study	Birds	Parus major, Cyanistes caeruleus	Urban	City noise	Noise map	Reproduction	Nest box occupancy rate, laying date, clutch size, hatching and fledging probability and success	In-situ	Observational	FRA	FRA	NA	Benjamin Petiteau	10/07/2024
4502	Scopus	10.1098/rspb.2020.0176	2-s2.0-85082012951	Senzaki M.; Kadoya T.; Francis C.D.	Proceedings of the Royal Society B: Biological Sciences	Direct and indirect effects of noise pollution alter biological communities in and near noise-exposed environments	2020	English	Journal article	Study	Birds|Insects	Birds, grasshoppers, odonates	Transportation	Road traffic	Playback	Behaviour	Abundance, species richness, community composition	In-situ	Experimental	JPN	JPN	NA	Léa Terray	29/05/2024
4522	Scopus	10.1002/jwmg.22387	2-s2.0-85149403478	Veon J.T.; McClung M.R.	Journal of Wildlife Management	Disturbance of wintering waterbirds by simulated road traffic noise in Arkansas wetlands	2023	English	Journal article	Study	Birds	Waterbirds	Transportation	Road traffic	Playback	Behaviour	Closest approach to speaker, occurrence in distance bins	In-situ	Experimental	USA	USA	NA	Léa Terray	29/05/2024
4533	Scopus	10.1080/03949370.2023.2248591	2-s2.0-85171584555	Sobroza T.V.; Dunn J.C.; Gordo M.; Barnett A.A.	Ethology Ecology and Evolution	Do pied tamarins increase scent-marking in response to urban noise?	2023	English	Journal article	Study	Mammals	Pied tamarins (Sanguinus bicolor)	Transportation	Road traffic	Measurements	Communication|Behaviour	Calls, scent marking	In-situ	Observational	BRA	BRA	Mainly road traffic, but also "air traffic, park visitors, talking and screaming from children and university students, singing and gunshots from military activities"	Léa Terray	29/05/2024
4534	Scopus	10.1371/journal.pone.0231301	2-s2.0-85083296168	Wiącek J.; Polak M.; Filipiuk M.; Kucharczyk M.; Dawidowicz Ł.	PLoS ONE	Do railway lines affect the distribution of woodland birds during autumn?	2020	English	Journal article	Study	Birds	29 species	Transportation	Railway	Measurements	Community	Abundance, species richness, foraging guild composition	In-situ	Observational	POL	POL	NA	Léa Terray	29/05/2024
4539	Scopus	10.5751/ES-12277-260232	2-s2.0-85109945371	Levenhagen M.J.; Miller Z.D.; Petrelli A.R.; Ferguson L.A.; Shr Y.-H.J.; Taff B.D.; Fristrup K.M.; McClure C.J.W.; Burson S.; Giamellaro M.; Newman P.; Francis C.D.; Barber J.R.	Ecology and Society	Does experimentally quieting traffic noise benefit people and birds?	2021	English	Journal article	Study	Birds	NA	Transportation	Traffic noise	Measure of noise level. Comparison of the daily average L50 A-weighted decibels (dBA)	Community	Species abundance, species richness	In-situ	Observational	USA	USA	NA	Pamela Amiard	07/2024
4540	Scopus	10.1007/s00265-023-03292-z	2-s2.0-85148306369	Rivera-Gutierrez H.F.; Jaramillo-Calle V.; Lopera-Salazar A.; Martinez-Alvarado D.	Behavioral Ecology and Sociobiology	Does learning matter? Birdsong-learning program determines coping strategies for living in urban noisy environments	2023	English	Journal article	Study	Birds	12 species (acoustic structure)|8 species (birds activity)	Urban	City noise	Measurements	Communication	Acoustic structure (peak, min, max frequency), birds singing activity	In-situ	Observational	COL	COL	NA	Léa Terray	29/05/2024
4543	Scopus	10.1016/j.beproc.2022.104763	2-s2.0-85139592259	Rose P.; Reed A.; Hurn S.; Badman-King A.; Rice T.	Behavioural Processes	Does the sound environment influence the behaviour of zoo-housed birds? A preliminary investigation of ten species across two zoos	2022	English	Journal article	Study	Birds	Zoo-housed birds	Recreational	Background noise	Measure of noise level	Behaviour	Daily activity based on a ethogram, vigilance levels	Ex-situ	Observational	GBR	GBR(zoo)	"The recorder microphones were not calibrated, meaning that the sound measurements we produced were not absolute. Therefore, whilst we can make relative comparisons, we recognise this limitation, and that lack of calibration could potentially account for some of the variation in the sound mea- surements between the four specified enclosures."	Pamela Amiard	07/2024
4554	Scopus	10.1016/j.ufug.2020.126908	2-s2.0-85096860058	Zorzal R.R.; Diniz P.; Oliveira R.D.; Duca C.	Urban Forestry and Urban Greening	Drivers of avian diversity in urban greenspaces in the Atlantic Forest	2021	English	Journal article	Study	Birds	All species in areas	Urban	City noise	Urban noise in green parks	Community|Other	Species diversity, composition, abundance, functional diversity |Taxonomic, phylogenetic diversity	In-situ	Observational	BRA	BRA	NA	Cindy Fournier|Léa Terray|Pamela Amiard	30/04/2024
4560	Scopus	10.1111/mms.12802	2-s2.0-85102456420	Palomino-González A.; Kovacs K.M.; Lydersen C.; Ims R.A.; Lowther A.D.	Marine Mammal Science	Drones and marine mammals in Svalbard, Norway	2021	English	Journal article	Study	Mammals	Harbor seals (Phoca vitulina vitulina), walruses (Odobenus rosmarus rosmarus), polar bears (Ursus maritimus), white whales (Delphinapterus leucas)	Recreational	Drones	Measurements, acoustic characterization of the disturbance	Behaviour	7 categories of behavior (flee, alert, sleeping, comfort…)	In-situ	Experimental	NOR	NOR	NA	Léa Terray	29/05/2024
4621	Scopus	10.1086/712100	2-s2.0-85097916702	Alaasam V.J.; Keehn J.E.; Durso A.M.; French S.S.; Feldman C.R.	Physiological and biochemical zoology : PBZ	Ectoparasite Load Is Reduced in Side-Blotched Lizards (Uta stansburiana) at Wind Farms: Implications for Oxidative Stress	2021	English	Journal article	Study	Reptiles	Side-Blotched Lizards (Uta stansburiana)	Industrial	Wind farm	Measurements	Physiology	Oxydative stress, body mass, parasite load	In-situ	Observational	USA	USA	NA	Léa Terray	29/05/2024
4632	Scopus	10.12933/therya-22-1168	2-s2.0-85135234791	Lara-Nuñez A.C.; Guerrero J.A.; Rizo-Aguilar A.	Therya	Effect of anthropogenic noise on the echolocation pulses of the bats Molossus sinaloae and Mormoops megalophylla	2022	English	Journal article	Study	Mammals	Insectivorous bats (Molossus sinaloae and Mormoops megalophylla)	Urban	Urban vs Rural	Measurements	Communication	Echolocation pulses (time and frequency components)	In-situ	Observational	MEX	MEX	NA	Léa Terray	29/05/2024
4639	Scopus	10.3389/fevo.2022.1065966	2-s2.0-85143343509	Qu J.; Wang Y.; Kong Y.; Zhu H.; Yu Y.; Zhong L.	Frontiers in Ecology and Evolution	Effect of chronic traffic noise on behavior and physiology of plateau pikas (Ochotona curzoniae)	2022	English	Journal article	Study	Mammals	Ochotona curzoniae	Transportation	Road traffic	Playback	Physiology|Behaviour	Heart rate, resting metabolic rate, fecal cortisol concentration|Exploration distance	Ex-situ	Experimental	CHN	CHN	NA	Benjamin Petiteau	10/07/2024
4644	Scopus	10.1675/063.045.0307	2-s2.0-85163853119	Rodríguez-Casanova A.J.; Zuria I.; Hernández-Silva D.A.	Waterbirds	Effect of Firework Festivities on Bird Richness and Abundance at a Natural Protected Wetland in Central Mexico	2023	English	Journal article	Study	Birds	75 species	Recreational	Festival fireworks	Measurements	Community	Species richness and abundance	In-situ	Observational	MEX	MEX	NA	Benjamin Petiteau	10/07/2024
4649	Scopus	10.1007/s11252-019-00906-1	2-s2.0-85074050246	Lenis P.R.; Guillermo-Ferreira R.	Urban Ecosystems	Effect of noise on behavioural response to simulated territorial intrusion in the Great Kiskadee (Pitangus sulphuratus) (Aves: Tyrannidae)	2020	English	Journal article	Study	Birds	Great Kiskadee (Pitangus sulphuratus)	Urban	Urban vs Rural	Measurements	Behaviour	Response latency to territorial intrusion	In-situ	Observational	BRA	BRA	Noise is observational, but intrusion stimuli is simulated (experimental)	Léa Terray	05/06/2024
4678	Scopus	10.1007/s10211-022-00406-0	2-s2.0-85144496386	Daria C.; Slevin M.C.; Anderson R.C.	Acta Ethologica	Effects of anthropogenic noise on cognition, bill color, and growth in the zebra finch (Taeniopygia guttata)	2022	English	Journal article	Study	Birds	Zebra finch (Taeniopygia guttata)	Transportation	Cars, helicopters, airplanes, motorcycles	Playback	Other|Physiology	Cognitive performance|Growth rate and beak ornmentation at different stage of development	Ex-situ	Experimental	USA	USA	NA	Benjamin Petiteau	10/07/2024
4688	Scopus	10.1071/ZO20102	2-s2.0-85101195808	Potvin D.A.; Anderson M.K.; Levengood A.L.	Australian Journal of Zoology	Effects of ecotourism on eastern yellow robin (Eopsaltria australis) vocal behaviour	2021	English	Journal article	Study	Birds	Eastern yellow robin (Eopsaltria australis)	Recreational	Ecotourism	Measurements	Communication	Song rate, song duration	In-situ	Observational	AUS	AUS	NA	Benjamin Petiteau	10/07/2024
4691	Scopus	10.1038/s41598-023-31337-w	2-s2.0-85150792038	Morelli F.; Tryjanowski P.; Ibáñez-Álamo J.D.; Díaz M.; Suhonen J.; Pape Møller A.; Prosek J.; Moravec D.; Bussière R.; Mägi M.; Kominos T.; Galanaki A.; Bukas N.; Markó G.; Pruscini F.; Reif J.; Benedetti Y.	Scientific Reports	Effects of light and noise pollution on avian communities of European cities are correlated with the species’ diet	2023	English	Journal article	Study	Birds	127 breeding bird species	Urban	City noise	Noise map	Community	Species richness for each different diet guild	In-situ	Observational	CZE	CZE	NA	Benjamin Petiteau	10/07/2024
4711	Scopus	10.1080/14724049.2023.2202361	2-s2.0-85153479040	Potvin D.A.; Gilby B.L.; Anderson M.K.; Watson N.I.M.	Journal of Ecotourism	Effects of temporal variations in ecotourist noise on an avian community: a case study from a UNESCO world heritage site	2023	English	Journal article	Study	Birds	78 bird species	Recreational	Ecotourism	Measurements	Community	Diversity (species identified on recordings)	In-situ	Observational	AUS	AUS	Outcome and exposure from the same recordings	Léa Terray	05/06/2024
4714	Scopus	10.1007/s11356-022-19037-w	2-s2.0-85124267037	Ribeiro P.V.A.; Gonçalves V.F.; de Magalhães Tolentino V.C.; Baesse C.Q.; Pires L.P.; Paniago L.P.M.; de Melo C.	Environmental Science and Pollution Research	Effects of urbanisation and pollution on the heterophil/lymphocyte ratio in birds from Brazilian Cerrado	2022	English	Journal article	Study	Birds	41 bird species	Urban	City noise (forest nearby)	Measurements	Physiology	heterophil/lymphocyte ratio	In-situ	Observational	BRA	BRA	NA	Léa Terray	05/06/2024
4719	Scopus	10.11609/jott.8074.14.9.21776-21785	2-s2.0-85139361308	Dhananjani D.M.T.; Mahaulpatha W.A.D.	Journal of Threatened Taxa	Effects of visitor disturbance on tetrapod vertebrates in the Horton Plains National Park, Sri Lanka	2022	English	Journal article	Study	Birds|Mammals|Amphibians|Reptiles	Tetrapods vertebrates|NA	Transportation	Vehicle noise from visitors in a nature reserve	Measure of noise level (dB)	Behaviour	Behavioral response (habituation, avoidance)	In-situ	Observational	LKA	LKA	NA	Pamela Amiard	07/2024
4733	Scopus	10.1007/s10344-021-01516-z	2-s2.0-85111902261	Yosef R.; Kumbhojkar S.; Sharma S.; Morelli F.	European Journal of Wildlife Research	Electric vehicles minimize disturbance to mammals	2021	English	Journal article	Study	Mammals|Birds	Leopard (Panthera pardus fusca), and orther species from the reserve	Recreational	Ecotourism	Measurements, acoustic characterization of the disturbance	Behaviour	Flight initiation distance	In-situ	Experimental	ISR|IND	IND	Researchers from Israel, reserve located in India	Léa Terray	05/06/2024
4766	Scopus	10.1111/csp2.12882	2-s2.0-85146654225	Stevens T.K.; Hale A.M.; Williams D.A.	Conservation Science and Practice	Environmental and anthropogenic variables influence the distribution of a habitat specialist (Sylvilagus aquaticus) in a large urban forest	2023	English	Journal article	Study	Mammals	Swamp rabbit (Sylvilagus aquaticus)	Transportation	Road traffic, railway, aircraft…	Noise map	Space use	Distribution	Modelled noise	NA	USA	NA	NA	Léa Terray	05/06/2024
4875	Scopus	10.3389/fevo.2023.1175732	2-s2.0-85168264769	Chavez-Mendoza N.E.; José-Ramírez S.; Ríos-Chelén A.A.	Frontiers in Ecology and Evolution	Evidence that traffic noise increases territorial response in vermilion flycatchers	2023	English	Journal article	Study	Birds	Vermilion flycatcher (Pyrocephalus obscurus)	Transportation	Road traffic	Playback	Communication|Behaviour	Call and flight response and latency	In-situ	Experimental	MEX	MEX	Two song playback, one with traffic noise, one without	Léa Terray	05/06/2024
4884	Scopus	10.1093/beheco/arz159	2-s2.0-85081750707	Gallego-Abenza M.; Mathevon N.; Wheatcroft D.	Behavioral Ecology	Experience modulates an insect's response to anthropogenic noise	2020	English	Journal article	Study	Insects	Field crickets (Gryllus bimaculatus)	Transportation	Road traffic	Playback	Communication	Chirp rate	In-situ	Observational|Experimental	AUT|GRC	ESP	Two studies (Obs and Exp)	Léa Terray	05/06/2024
4890	Scopus	10.1007/s00248-021-01924-3	2-s2.0-85119116573	Berlow M.; Wada H.; Derryberry E.P.	Microbial Ecology	Experimental Exposure to Noise Alters Gut Microbiota in a Captive Songbird	2022	English	Journal article	Study	Birds	Nuttall’s white-crowned sparrows (Zonotrichia leucophrys nuttalli)	Urban	City noise	Playback	Other|Physiology|Behaviour	Gut microbiol communities|Corticosteron level|Food intake	Ex-situ	Experimental	USA	USA	NA	Léa Terray	07/06/2024
4893	Scopus	10.1093/ornithapp/duaa066	2-s2.0-85109483451	Williams D.P.; Avery J.D.; Gabrielson T.B.; Brittingham M.C.	Ornithological Applications	Experimental playback of natural gas compressor noise reduces incubation time and hatching success in two secondary cavity-nesting bird species	2021	English	Journal article	Study	Birds	Eastern Bluebirds (Sialia sialis), Tree Swallows (Tachycineta bicolor)	Industrial	Gaz compressor	Playback	Reproduction	Settlement decision, incubation time, hatching success, clutch size, …	In-situ	Experimental	USA	USA	NA	Léa Terray	07/06/2024
4930	Scopus	10.1111/geb.13085	2-s2.0-85081271106	Cardoso G.C.; Klingbeil B.T.; La Sorte F.A.; Lepczyk C.A.; Fink D.; Flather C.H.	Global Ecology and Biogeography	Exposure to noise pollution across North American passerines supports the noise filter hypothesis	2020	English	Journal article	Study	Birds	82 species	Other	No precision	Noise modeling, anthropogenic noise	Communication|Physiology	Song characteristics|Body mass	Modelled noise	NA	USA	NA	/!\ Noise and body mass data redundant with Klingbeil et al. (2020), and song data redundant with Cardoso (2010) (study on species common to both datasets)	Léa Terray	07/06/2024
4942	Scopus	10.13157/arla.70.1.2023.ra4	2-s2.0-85167507350	Pagaldai N.; Rodríguez-Pérez J.; Arnaiz A.; Arizaga J.	Ardeola	Factors Shaping Occurrence Probability of a Generalist Raptor Species across an Urban-Rural Gradient; [FACTORES QUE AFECTAN A LA PROBABILIDAD DE PRESENCIA DE UNA RAPAZ GENERALISTA A LO LARGO DE UN GRADIENTE URBANO-RURAL]	2023	English	Journal article	Study	Birds	Tawny (Owl Strix aluco)	Urban	Urban vs Rural	Noise map + measurements	Space use	Occurrence probability	In-situ|Modelled noise	Observational	ESP	NA	Not clear if and how noise was mapped based on measurements	Léa Terray	07/06/2024
4950	Scopus	10.1098/rsos.221344	2-s2.0-85143733504	Ardila-Villamizar M.; Alarcón-Nieto G.; Maldonado-Chaparro A.A.	Royal Society Open Science	Fear in urban landscapes: Conspecific flock size drives escape decisions in tropical birds	2022	English	Journal article	Study	Birds	15 species	Urban	City noise	Categories of aeras	Behaviour	Flight initiation distance	In-situ	Observational	COL	COL	NA	Cindy Fournier|Léa Terray|Pamela Amiard	02/05/2024
5067	Scopus	10.1111/jzo.12997	2-s2.0-85132117625	MacLeod K.J.; Naugle L.; Brittingham M.C.; Avery J.D.	Journal of Zoology	Gas compressor noise does not influence tree swallow nestling condition or immune response	2022	English	Journal article	Study	Birds	Tree swallows (Tachycineta bicolor)	Industrial	Gaz compressor	Playback	Physiology|Reproduction	Development, body condition, immune response|Fledging rate and success, hatching success, clutch size	In-situ	Experimental	USA	USA	NA	Cindy Fournier|Léa Terray|Pamela Amiard	02/05/2024
5080	Scopus	10.1111/geb.13016	2-s2.0-85074045506	Klingbeil B.T.; La Sorte F.A.; Lepczyk C.A.; Fink D.; Flather C.H.	Global Ecology and Biogeography	Geographical associations with anthropogenic noise pollution for North American breeding birds	2020	English	Journal article	Study	Birds	322 species	Other	No precision	Noise modeling, anthropogenic noise	Reproduction|Space use|Physiology|Communication	Breeding habitat|Migratory behaviour|Body mass|Vocal traits	Modelled noise	NA	USA	NA	Bird and noise data from databases	Cindy Fournier|Léa Terray|Pamela Amiard	02/05/2024
5095	Scopus	10.1007/s10164-022-00765-y	2-s2.0-85140362456	Viigipuu R.; Mägi M.; Tilgar V.	Journal of Ethology	Great tits alter incubation behaviour in noisy environments	2023	English	Journal article	Study	Birds	Great tit (Parus major)	Urban	Landscaping tools(chainsaw, lawnmower)	Playback	Reproduction	Female nest attendance and nest visits during incubation	In-situ	Experimental	EST	EST	NA	Benjamin Petiteau	10/07/2024
5169	Scopus	10.1080/01584197.2023.2253837	2-s2.0-85170713570	da Silva J.N.; Banhos A.; de Azevedo C.S.; Diniz P.; Duca C.	Emu	Highway noise decreases the abundance of an understory rainforest bird	2023	English	Journal article	Study	Birds	Rufous-capped Antthrush (Formicarius colma)	Transportation	Road traffic	Measurements	Community	Abundance	In-situ	Experimental	BRA	BRA	NA	Léa Terray	07/06/2024
5180	Scopus	10.1016/j.beproc.2023.104942	2-s2.0-85171390961	Amorim P.S.; Guaraldo A.C.; Diniz P.	Behavioural Processes	Horneros consider their neighbors as precious foes regardless of territory size and human disturbance	2022	English	Journal article	Study	Birds	rufous horneros (Furnarius rufus)	Urban|Transportation	Campus noise, Road traffic	Measurements (weekdays), pers. Com. (weekends)	Behaviour|Communication	Occurrence of physical response (flight, vigilance)|and song responses to neighbors and stanger duets	In-situ	Observational	BRA	BRA	Noise is observational, but intrusion stimuli is simulated (experimental)	Léa Terray	07/06/2024
5184	Scopus	10.1111/ibi.12844	2-s2.0-85086083577	Juárez R.; Araya-Ajoy Y.G.; Barrantes G.; Sandoval L.	Ibis	House Wrens Troglodytes aedon reduce repertoire size and change song element frequencies in response to anthropogenic noise	2021	English	Journal article	Study	Birds	House Wrens (Troglodytes aedon)	Urban	City noise, residential area	Measurements	Communication	Song frequency, duration, repertoire size	In-situ	Observational	CRI	CRI	NA	Léa Terray	10/06/2024
5190	Scopus	10.26496/bjz.2023.108	2-s2.0-85152281447	Wiącek J.	Belgian Journal of Zoology	How farmland birds react to traffic noise?	2023	English	Journal article	Study	Birds	Farmland and meadow birds	Transportation	Traffic noise	Measure of the maximum ambient noise level	Community	Species abundance, species richness	In-situ	Observational	POL	POL	NA	Pamela Amiard	07/2024
5276	Scopus	10.1080/03014223.2021.1905007	2-s2.0-85105400084	Davison K.; Farrell R.L.; Miller S.D.; King C.M.	New Zealand Journal of Zoology	Impacts of environmental and human disturbances on behaviour of captive kiwi (Apteryx mantelli)	2022	English	Journal article	Study	Birds	kiwi (Apteryx mantelli)	Recreational	Zoo visitors	Measurements	Behaviour	Feeding, sleeping, pacing, interaction, etc	Ex-situ	Observational	NZL	Unknown	Pop born in captivity	Léa Terray	10/06/2024
5279	Scopus	10.1111/1365-2664.13844	2-s2.0-85100880330	Phillips B.B.; Bullock J.M.; Gaston K.J.; Hudson-Edwards K.A.; Bamford M.; Cruse D.; Dicks L.V.; Falagan C.; Wallace C.; Osborne J.L.	Journal of Applied Ecology	Impacts of multiple pollutants on pollinator activity in road verges	2021	English	Journal article	Study	Insects	23 hoverfly, 18 bee and 7 butterfly species	Transportation	Road traffic	Playback	Community|Behaviour	Density|Foraging: number of flower visit, duration of visit	In-situ	Experimental	GRB	GRB	NA	Léa Terray	11/06/2024
5280	Scopus	10.1016/j.beproc.2020.104222	2-s2.0-85089903460	Passos M.F.D.O.; Beirão M.V.; Midamegbe A.; Duarte R.H.L.; Young R.J.; de Azevedo C.S.	Behavioural Processes	Impacts of noise pollution on the agonistic interactions of the saffron finch (Sicalis flaveola Linnaeus, 1766)	2020	English	Journal article	Study	Birds	Saffron finch (Sicalis flaveola)	Transportation	Traffic noise	Playback of recorded traffic noise of large vehicles and machines (76.0 ± 4.0 dB; 126191.47μPa)	Behaviour	Agnostic behaviour towards an intruder	Ex-situ	Experimental	BRA	BRA	NA	Pamela Amiard	07/2024
5281	Scopus	10.1111/1365-2664.14075	2-s2.0-85119200049	Rosa P.; Koper N.	Journal of Applied Ecology	Impacts of oil well drilling and operating noise on abundance and productivity of grassland songbirds	2022	English	Journal article	Study	Birds	Chestnut-collared Longspur (Calcarius ornatus) Sprague's Pipit (Anthus spragueii), Savannah Sparrow (Passerculus sandwichensis) and Vesper Sparrow (Pooecetes gramineus)	Industrial	Drilling, oil well noise	Playback	Community|Reproduction	Abundance|Nesting success, clutch size, nesting survival, nestling body conditions	In-situ	Experimental	CAN	CAN	NA	Léa Terray	11/06/2024
5322	Scopus	10.1002/eap.2688	2-s2.0-85135039810	White J.H.; Heppner J.J.; Ouyang J.Q.	Ecological Applications	Increased lead and glucocorticoid concentrations reduce reproductive success in house sparrows along an urban gradient	2022	English	Journal article	Study	Birds	House sparrow (Passer domesticus)	Other	Background noise	Measure of noise level throughout an urban gradient	Physiology	Levels of lead and glucocorticoid concentrations in 40 breeding pairs	In-situ	Observational	USA	USA	Noise is a part of the environmental variables measured and its impact can't be isolated from other variables in the study	Pamela Amiard	07/2024
5336	Scopus	10.3390/su12020503	2-s2.0-85079803525	Ortiz-Urbina E.; Diaz-Balteiro L.; Iglesias-Merchan C.	Sustainability (Switzerland)	Influence of anthropogenic noise for predicting cinereous vulture nest distribution	2020	English	Journal article	Study	Birds	Cinereous vulture	Transportation	Road traffic	Noise modeling	Reproduction	Nest distribution	In-situ|Modelled noise	Observational	ESP	ESP	2 scenarios : with noise and distance to road	Léa Terray	11/04/2024
5355	Scopus	10.1016/j.jcz.2022.07.002	2-s2.0-85134713173	Lima N.D.A.P.; Rebouças R.; Toledo L.F.; Lisboa C.S.	Zoologischer Anzeiger	Influence of urban noise in call traits of the Atlantic Forest treefrog Bokermannohyla hylax	2022	English	Journal article	Study	Amphibians	Atlantic forest treefrog (Bokermannohyla hylax)	Transportation	Road traffic	Measurements	Communication	Interval between calls, call duration, call rate, call frequency	In-situ	Observational	BRA	BRA	NA	Benjamin Petiteau	10/07/2024
5376	Scopus	10.1111/ibi.12885	2-s2.0-85092443405	Vincelette H.; Buxton R.; Kleist N.; McKenna M.F.; Betchkal D.; Wittemyer G.	Ibis	Insights on the effect of aircraft traffic on avian vocal activity	2021	English	Journal article	Study	Birds	Songbirds species	Transportation	Aircraft traffic	Measurements, noisy events	Community	Audible species richness	In-situ	Observational	USA	USA	NA	Léa Terray	11/06/2024
5404	Scopus	10.1016/j.marpolbul.2023.115589	2-s2.0-85172211446	Martin M.; Gridley T.; Elwen S.; Charrier I.	Marine Pollution Bulletin	Inter-site variability in the Cape fur seal's behavioural response to boat noise exposure	2023	English	Journal article	Study	Mammals	Cape fur seals (Arctocephalus pusillus pusillus)	Transportation	Boat motor	Playback	Behaviour	Avoidance, behavioural movements towards the noise source, activity budget modification	In-situ	Experimental	FRA	FRA	NA	Benjamin Petiteau	10/07/2024
5407	Scopus	10.1371/journal.pone.0290330	2-s2.0-85168390347	Chou T.L.; Krishna A.; Fossesca M.; Desai A.; Goldberg J.; Jones S.; Stephens M.; Basile B.M.; Gall M.D.	PLoS ONE	Interspecific differences in the effects of masking and distraction on anti-predator behavior in suburban anthropogenic noise	2023	English	Journal article	Study	Birds	Black-capped chickadees (Poecile atricapillus), tufted titmice (Baeolophus bicolor), white-breasted nuthatches (Sitta carolinensis)	Transportation	Road traffic	Playback	Behaviour|Communication	Approaches to stimulus (predator)|Number of calls, number of notes, notes per call	In-situ	Experimental	USA	USA	NA	Benjamin Petiteau	10/07/2024
5411	Scopus	10.1093/beheco/araa011	2-s2.0-85092019330	Eastcott E.; Kern J.M.; Morris-Drake A.; Radford A.N.	Behavioral Ecology	Intrapopulation variation in the behavioral responses of dwarf mongooses to anthropogenic noise	2020	English	Journal article	Study	Mammals	Dwarf mangoose	Transportation	Road traffic	Playback	Behaviour	Vigilance	In-situ	Experimental	ZAF	ZAF	Intrapopulational variance in response	Léa Terray	11/04/2024
5474	Scopus	10.1007/s00265-020-02865-6	2-s2.0-85086726859	Alquezar R.D.; Macedo R.H.; Sierro J.; Gil D.	Behavioral Ecology and Sociobiology	Lack of consistent responses to aircraft noise in dawn song timing of bird populations near tropical airports	2020	English	Journal article	Study	Birds	15 tropical species	Transportation	Aircraft noise|Aircraft traffic	NA	Communication	Dawn song times	In-situ	Observational	BRA	BRA	NA	Léa Terray	11/04/2024
5516	Scopus	10.1007/s10211-021-00378-7	2-s2.0-85111773237	Schou C.P.E.; Levengood A.L.; Potvin D.A.	Acta Ethologica	Limited effects of traffic noise on behavioural responses to conspecific mating calls in the eastern sedge frog Litoria fallax	2021	English	Thesis	Study	Amphibians	Eastern sedge frog (Litoria fallax)	Transportation	Road traffic	Playback	Behaviour	Mate choice	In-situ	Experimental	AUS	AUS	Behavior because a mouvement is measured as the outcome	Léa Terray	11/06/2024
5518	Scopus	10.1111/ibi.13174	2-s2.0-85145269640	Sánchez N.V.; Bayne E.M.; Hilje B.	Ibis	Lincoln's sparrow (Melospiza lincolnii) increases singing rate in areas with chronic industrial noise	2023	English	Journal article	Study	Birds	Lincoln’s sparrow (Melospiza lincolnii)	Industrial	Compressor stations	NA	Communication	Singing rate (frequency, bandwidth)	In-situ	Observational	CAN |CRI	CAN	Authors also tested the transmission of song using playbacks of Lincoln's sparrow at different distances and heights from the noise source	Pamela Amiard	07/2024
5535	Scopus	10.1007/s10764-022-00297-9	2-s2.0-85137480920	Hawkins E.; Papworth S.	International Journal of Primatology	Little Evidence to Support the Risk–Disturbance Hypothesis as an Explanation for Responses to Anthropogenic Noise by Pygmy Marmosets (Cebuella niveiventris) at a Tourism site in the Peruvian Amazon	2022	English	Journal article	Study	Mammals	Pygmy Marmosets (Cebuella niveiventris)	Recreational	Ecotourism: human speech, boat motor	Playback	Behaviour	Out of view, total scanning beahviour, playback directed vigilance, resting, number of head turns, feeding, grooming, self-grooming, scratching	In-situ	Experimental	GBR	GBR	NA	Benjamin Petiteau	10/07/2024
5536	Scopus	10.1016/j.scitotenv.2020.144554	2-s2.0-85099500991	Grunst M.L.; Grunst A.S.; Pinxten R.; Eens M.	Science of the Total Environment	Little parental response to anthropogenic noise in an urban songbird, but evidence for individual differences in sensitivity	2021	English	Journal article	Study	Birds	Great tits (Parus major)	Transportation	Road traffic	Playback	Reproduction	Parental care: nestling provisioning rate, latency to return	In-situ	Experimental	BEL	BEL	NA	Léa Terray	11/06/2024
5557	Scopus	10.1098/rspb.2022.0906	2-s2.0-85137762340	De Framond L.; Brumm H.	Proceedings of the Royal Society B: Biological Sciences	Long-term effects of noise pollution on the avian dawn chorus: A natural experiment facilitated by the closure of an international airport	2022	English	Journal article	Study	Birds	46 species	Transportation	Aircraft traffic	Measurements in a previous study: during vs after airport closing	Communication	Dawn chorus onset	In-situ	Observational	DEU	DEU	see data from Dominoni et al., 2016	Benjamin Petiteau	11/07/2024
5673	Scopus	10.1016/j.actao.2022.103875	2-s2.0-85142476250	Rawal P.; Chatrath D.; Shahabuddin G.	Acta Oecologica	Micro-scale patterns and drivers of bird visitation on street fig trees in Delhi, India	2023	English	Journal article	Study	Birds	29 species	Transportation|Urban	Traffic, construction, human	Measurements	Community	Diversity, species richness and abundance	In-situ	Observational	IND	IND	NA	Benjamin Petiteau	11/07/2024
5734	Scopus	10.1111/icad.12546	2-s2.0-85118307236	Rebrina F.; Reinhold K.; Tvrtković N.; Brigić A.	Insect Conservation and Diversity	Motorway proximity affects spatial dynamics of orthopteran assemblages in a grassland ecosystem	2022	English	Journal article	Study	Insects	Orthopterans	Transportation	Road traffic	Measurements, proxy	Community	Abundance, species richness, diversity	In-situ	Observational	HRV	HRV	NA	Léa Terray	11/06/2024
5748	Scopus	10.1093/beheco/arab058	2-s2.0-85118703802	To A.W.Y.; Dingle C.; Collins S.A.	Behavioral Ecology	Multiple constraints on urban bird communication: Both abiotic and biotic noise shape songs in cities	2021	English	Journal article	Study	Birds	4 species	Urban	Road traffic, residential areas, city parks, protected areas….	Measurements	Communication	Min, max, peak frequency	In-situ	Observational	HKG	HKG	NA	Léa Terray	13/06/2024
5772	Scopus	10.1093/beheco/arab141	2-s2.0-85126276367	Sweet K.A.; Sweet B.P.; Gomes D.G.E.; Francis C.D.; Barber J.R.	Behavioral Ecology	Natural and anthropogenic noise increase vigilance and decrease foraging behaviors in song sparrows	2022	English	Journal article	Study	Birds	Song sparrows (Melospiza melodia)	Transportation	Traffic noise	Playback of roadway traffic	Behaviour	Vigilance and foraging behaviours	Ex-situ	Experimental	USA	USA	NA	Pamela Amiard	07/2024
5788	Scopus	10.1080/09524622.2021.2008495	2-s2.0-85121293599	Dharmasiri M.E.; Barber C.A.; Horn A.G.	Bioacoustics	Nestling European Starlings (Sturnus vulgaris) adjust their begging calls in noise	2022	English	Journal article	Study	Birds	European Starlings (Sturnus vulgaris)	Urban	City noise	Playback	Reproduction	Nesling begging call, Nestling condition, parental provisionning	In-situ	Experimental	CAN	CAN	Control with baselin ambient traffic noise	Léa Terray	18/06/2024
5789	Scopus	10.1093/biolinnean/blab007	2-s2.0-85107887197	Hasegawa M.; Arai E.; Nakamura M.	Biological Journal of the Linnean Society	Nestling, but not adult male, barn swallows emit short calls in noisy environments	2021	English	Journal article	Study	Birds	Barn swallow (Hirundo rustica)	Urban	City noise, residential area	Measurements|Gradient rural vs urban with measurements	Communication	Enticement calls, nestling food-begging calls	In-situ	Observational	JPN	JPN	NA	Benjamin Petiteau	11/07/2024
5808	Scopus	10.1002/ecs2.3388	2-s2.0-85103374881	Willems J.S.; Phillips J.N.; Vosbigian R.A.; Villablanca F.X.; Francis C.D.	Ecosphere	Night lighting and anthropogenic noise alter the activity and body condition of pinyon mice (Peromyscus truei)	2021	English	Journal article	Study	Mammals	Pinyon mice (Peromyscus truei)	Industrial	Gas wells and compressors	Measurements	Behaviour|Physiology	Activity|Body condition	In-situ	Observational	USA	USA	NA	Léa Terray	18/06/2024
5810	Scopus	10.1186/s40657-020-00197-7	2-s2.0-85085372934	Marín-Gómez O.H.; García-Arroyo M.; Sánchez-Sarria C.E.; Sosa-López J.R.; Santiago-Alarcon D.; MacGregor-Fors I.	Avian Research	Nightlife in the city: Drivers of the occurrence and vocal activity of a tropical owl	2020	English	Journal article	Study	Birds	Mottled Owl (Ciccaba virgata)	Urban	City noise	Measurements	Communication|Community	Beginning and ending of vocal activity, vocalization rate|Occurrence of owls	In-situ	Observational	MEX	MEX	NA	Benjamin Petiteau	11/07/2024
5818	Scopus	10.1111/1365-2656.13416	2-s2.0-85100210415	Kleist N.J.; Buxton R.T.; Lendrum P.E.; Linares C.; Crooks K.R.; Wittemyer G.	Journal of Animal Ecology	Noise and landscape features influence habitat use of mammalian herbivores in a natural gas field	2021	English	Journal article	Study	Mammals	Mammalian herbivores	Other	Anthropogenic noise, study area includes a network of well pads, roads, processing facilities and pipelines associated with extraction of natural gaz	Measure of noise level	Space use	Detection probability of species	In-situ	Observational	USA	USA	"To predict the daily energy of anthropogenic noise across the entire acoustic dataset, we used a random forest (RF) machine learning procedure (Breiman, 2001; randomForest package; Liaw & Wiener, 2002). Using the subset of recordings measured by a tech- nician, global RF models were built using all 30 noise indices as pre- dictor variables and either average power or average total energy of anth…	Pamela Amiard	07/2024
5820	Scopus	10.1007/s11252-020-01021-2	2-s2.0-85086723765	da Silva B.F.; Pena J.C.; Viana-Junior A.B.; Vergne M.; Pizo M.A.	Urban Ecosystems	Noise and tree species richness modulate the bird community inhabiting small public urban green spaces of a Neotropical city	2021	English	Journal article	Study	Birds	75 species, 26 families	Urban	City noise	Measurements	Community	Species richness, abundance, diversity of feeding guilds, species composition	In-situ	Observational	BRA	BRA	NA	Benjamin Petiteau	11/07/2024
5839	Scopus	10.1016/j.beproc.2023.104844	2-s2.0-85148329070	Duarte R.H.L.; de Oliveira Passos M.F.; Beirão M.V.; Midamegbe A.; Young R.J.; de Azevedo C.S.	Behavioural Processes	Noise interfere on feeding behaviour but not on food preference of saffron finches (Sicalis flaveola)	2023	English	Journal article	Study	Birds	Saffron finches (Sicalis flaveola)	Transportation|Industrial	Road traffic|Mining site	Playback	Behaviour	Feeding, vigilance, food preference	Ex-situ	Experimental	BRA	Unknown	Pop born in captivity	Léa Terray	18/06/2024
5840	Scopus	10.1016/j.landurbplan.2020.103769	2-s2.0-85079819536	Barbosa K.V.D.C.; Rodewald A.D.; Ribeiro M.C.; Jahn A.E.	Landscape and Urban Planning	Noise level and water distance drive resident and migratory bird species richness within a Neotropical megacity	2020	English	Journal article	Study	Birds	142 bird species	Urban	City noise	NA	Community	Species richness	In-situ	Observational	BRA	BRA	NA	Léa Terray	11/04/2024
5846	Scopus	10.1016/j.matpr.2022.07.282	2-s2.0-85135331646	Panda B.P.; Purohit S.; Parida S.P.; Dash A.K.; Mohapatra R.K.; Pradhan A.	Materials Today: Proceedings	Noise pollution effect on composition of avian structure in different urban gradients	2022	English	Journal article	Study	Birds	Avian community	Other	Acoustic environment, no details	Measure of noise level	Community	Species richness	In-situ	Observational	IND	IND	"Leq was calculated by using equation of Robinson [35]. Leq = L50 +(L10 ? L90)²/56 where, L10: ‘‘The level that exceeded during 10% of the measuring time in dB (A)”. L50: ‘‘The level that exceeded during 50% of the measuring time in dB (A).” L90: ‘‘The level that exceeded during 90% of the measuring time in dB (A)”"	Pamela Amiard	07/2024
5867	Scopus	10.5751/ACE-01633-150204	2-s2.0-85099126229	Ng A.M.B.; Pontius M.L.; De Ruiter S.L.; Proppe D.S.	Avian Conservation and Ecology	Noise, avian abundance, and productivity at banding stations across the continental United States; [Bruit, abondance et productivité des oiseaux aux stations de baguage des États-Unis continentaux]	2020	English	Journal article	Study	Birds	72 passerine species	Other	Anthropogenic noise not specified	Noise prediction model	Community	Abundance, productivity	Modelled noise	NA	USA	NA	NA	Benjamin Petiteau	11/07/2024
5897	Scopus	10.1186/s40657-020-00218-5	2-s2.0-85107111822	Carral-Murrieta C.O.; García-Arroyo M.; Marín-Gómez O.H.; Sosa-López J.R.; Macgregor-Fors I.	Avian Research	Noisy environments: Untangling the role of anthropogenic noise on bird species richness in a Neotropical City	2020	English	Journal article	Study	Birds	NA	Other	Anthropogenic noise, no details	Measure of noise level	Community	Species richness	In-situ	Observational	MEX	MEX	"As noise levels were expressed as a relative measure (dB relative to 1 Volt), we could not convert them to sound pressure units (SPL). Thus, in our data set, noisier sites had values near 0 dB and quieter sites had values around − 100 dB."	Pamela Amiard	07/2024
5898	Scopus	10.1071/MF22138	2-s2.0-85160030027	Iasiello L.; Colombelli-Négrel D.	Marine and Freshwater Research	Noisy neighbours: effects of construction noises on nesting seabirds	2023	English	Journal article	Study	Birds	Little penguins (Eudyptula minor)	Industrial	Construction noise	Playback	Behaviour|Physiology|Reproduction	Vigilance, distress|Heart rate|Breeding success	In-situ	Experimental	AUS	AUS	NA	Léa Terray	18/06/2024
5930	Scopus	10.1016/j.biocon.2023.109992	2-s2.0-85149262035	Stevens T.K.; Williams D.A.; Hale A.M.	Biological Conservation	Occupancy models disentangle the drivers of avian urban avoidance in North America's largest urban forest	2023	English	Journal article	Study	Birds	Breeding birds	Transportation	Continuous anthropogenic noise (highways) and intermittent noise (airplane, high-speed rail trafffic) from the 2018 National Transportation Noise Map	Data set, noise mappind (dBA)	Other	Occupancy models	Modelled noise	NA	USA	NA	NA	Pamela Amiard	07/2024
5953	Scopus	10.1007/s00267-022-01752-2	2-s2.0-85143233481	Des Brisay P.G.; Burns L.D.; Ellison K.; Anderson W.G.; Leonard M.; Koper N.	Environmental Management	Oil Infrastructure has Greater Impact than Noise on Stress and Habitat Selection in Three Grassland Songbirds	2023	English	Journal article	Study	Birds	Chestnut-collared Longspur(Calcarius ornatus), Baird’s Sparrow(Centronyx bairdii), Savannah Sparrow(Passerculus sandwichensis)	Industrial	Oil well screwpumps, pumpjacks and generator|Oil well screwpump and pumpjack generators	Playback|Measurements	Physiology|Reproduction|Space use	Basal corticosterone and stress response(change in cort level), female weight, nestling weight|Brood size|Demographic distribution	In-situ	Experimental|Observational	CAN	CAN	NA	Benjamin Petiteau	11/07/2024
6038	Scopus	10.1016/j.scitotenv.2021.149617	2-s2.0-85112482618	Liordos V.; Jokimäki J.; Kaisanlahti-Jokimäki M.-L.; Valsamidis E.; Kontsiotis V.J.	Science of the Total Environment	Patch, matrix and disturbance variables negatively influence bird community structure in small-sized managed green spaces located in urban core areas	2021	English	Journal article	Study	Birds	~30 species	Urban	City noise	Measurements	Community	Abundance, evenness, richness, diversity	In-situ	Observational	GRC|FIN	GRC|FIN	NA	Léa Terray	18/06/2024
6157	Scopus	10.1111/jzo.12968	2-s2.0-85127773384	Giordano A.; Hunninck L.; Sheriff M.J.	Journal of Zoology	Prey responses to predation risk under chronic road noise	2022	English	Journal article	Study	Mammals	Small mammals, chipmunks (Tamias striatus) and mice (Peromyscus leucopus)	Transportation	Traffic (road) noise	Playback of road noise from Youtube, noise level = 62dBA	Behaviour	Vigilance and foraging behaviours	In-situ	Experimental	USA	USA	NA	Pamela Amiard	07/2024
6269	Scopus	10.1016/j.envpol.2021.117247	2-s2.0-85105602069	Bernat-Ponce E.; Gil-Delgado J.A.; López-Iborra G.M.	Environmental Pollution	Recreational noise pollution of traditional festivals reduces the juvenile productivity of an avian urban bioindicator	2021	English	Journal article	Study	Birds	House sparrow (Passer domesticus)	Recreational	Fireworks	Impulsive noise (noisy events, no measurements)	Reproduction	Breeding success (juveniles/adults)	In-situ	Observational	ESP	ESP	Exposed vs control (repeated)	Cindy Fournier|Léa Terray|Pamela Amiard	03/05/2024
6352	Scopus	10.7717/peerj.10417	2-s2.0-85096931126	Lineros L.M.H.; Chimènes A.; Maille A.; Dingess K.; Rumiz D.I.; Adret P.	PeerJ	Response of Bolivian gray titi monkeys (Plecturocebus donacophilus) to an anthropogenic noise gradient: Behavioral and hormonal correlates	2020	English	Journal article	Study	Mammals	Titi monkeys (Plecturocebus donacophilus)	Other	Anthropogenic noise (aerial, road traffic, machinery, social events, human voices, music, etc)	Measurements	Behaviour|Physiology	Vigilance, mouvements|Fecal cortisol	In-situ	Observational	BOL	BOL	NA	Léa Terray	18/06/2024
6356	Scopus	10.3390/ani13050894	2-s2.0-85149753778	Cristaldi M.A.; Godoy I.N.; Leveau L.M.	Animals	Responses of Urban Bird Assemblages to Land-Sparing and Land-Sharing Development Styles in Two Argentinian Cities	2023	English	Journal article	Study	Birds	Urban bird assemblages	Other	Environmental noise, no details	Measure of environmental noise	Community	Species richness using Hill numbers, which are the effective numbers of equally abundant species, shannon diversity, simpson diversity	In-situ	Observational	ARG	ARG	The application was not calibrated, decibels measures should be taken only for relative comparisons between urban development styles. No result about environment noise	Pamela Amiard	07/2024
6420	Scopus	10.1080/09524622.2018.1563869	2-s2.0-85059687511	Antze B.; Koper N.	Bioacoustics	Savannah sparrows (Passerculus sandwichensis) nesting close to energy infrastructure alarm call at a lower frequency	2020	English	Journal article	Study	Birds	Savannah sparrows (Passerculus sandwichensis)	Industrial	Gas compressor stations, generator-powered screw pumps, grid-powered screw pumps	Measurements	Communication	Alarm call rate, duration, frequency (peak, bandwidth, quartiles), aggregate entropy, average power	In-situ	Observational	CAN	CAN	NA	Benjamin Petiteau	11/07/2024
6451	Scopus	10.1371/journal.pone.0257074	2-s2.0-85114255230	Deoniziak K.; Osiejuk T.S.	PLoS ONE	Seasonality and social factors, but not noise pollution, influence the song characteristics of two leaf warbler species	2021	English	Journal article	Study	Birds	Common Chiff- chaff (Phylloscopus collybita) and the Willow Warbler (Phylloscopus trochilus)	Other	Background noise	Measure of noise with a CHY 650 digital sound level meter (range: 35–130 dB SPL re 20 μPa; frequency weight- ing: A; fast response; ANSI S1.4, Class II)|Measure of noise with a CHY 650 digital sound level meter (range: 35–130 dB SPL re 20 μPa; frequency weight- ing: A; fast response; ANSI S1.4, Class II). Authors measured minimum, mean and maximum sound pressure levels for 30 one- third octave ba…	Communication	Song characteristics as frequency and bandwidth	In-situ	Observational	POL	POL	No separation of noise's sources : continuous noise at the urban site was associated with high-traffic on major city roadways. In addition, intermittent bursts ofnoise were caused by railroad transport, low-altitude airplanes using the local airport, car horns, car brakes, engines, sirens, wind gusts and bird song	Pamela Amiard	07/2024
6473	Scopus	10.1038/s41586-020-2903-7	2-s2.0-85095816319	Senzaki M.; Barber J.R.; Phillips J.N.; Carter N.H.; Cooper C.B.; Ditmer M.A.; Fristrup K.M.; McClure C.J.W.; Mennitt D.J.; Tyrrell L.P.; Vukomanovic J.; Wilson A.A.; Francis C.D.	Nature	Sensory pollutants alter bird phenology and fitness across a continent	2020	English	Journal article	Study	Birds	142 species	Other	Anthropogenic noise	Noise modeling	Reproduction	Clutch size, clutch failure, nest success, etc	Modelled noise	NA	USA	NA	Effects explored by species diet, habitat and vocalization frequency	Léa Terray	18/06/2024
6527	Scopus	10.1126/SCIENCE.ABD5777	2-s2.0-85094181008	Derryberry E.P.; Phillips J.N.; Derryberry G.E.; Blum M.J.; Luther D.	Science	Singing in a silent spring: Birds respond to a half-century soundscape reversion during the COVID-19 shutdown	2020	English	Journal article	Study	Birds	White-crowned sparrows (Zonotrichia leucophrys)	Urban	Urban vs Rural, Before vs During COVID shutdown	Measurements	Communication	Trill rate, frequency	In-situ	Observational	USA	USA	NA	Léa Terray	18/06/2024
6562	Scopus	10.1093/beheco/araa030	2-s2.0-85092036531	Akçay C.; Porsuk Y.K.; Avşar A.; Çabuk D.; Bilgin C.C.	Behavioral Ecology	Song overlapping, noise, and territorial aggression in great tits	2020	English	Journal article	Study	Birds	Great tits (Parus major)	Urban	Urban-rural gradient	Measurements	Behaviour|Communication	Aggressive behaviors|Song rate, duration and overlapping	In-situ	Observational	TUR	TUR	NA	Léa Terray	18/06/2024
6717	Scopus	10.3390/drones6010001	2-s2.0-85121622104	Wilson A.M.; Boyle K.S.; Gilmore J.L.; Kiefer C.J.; Walker M.F.	Drones	Species-specific responses of bird song output in the presence of drones	2022	English	Journal article	Study	Birds	7 species	Recreational	Drones	Noise levels from product	Communication	Vocalizing behavior	In-situ	Experimental	USA	USA	NA	Léa Terray	18/06/2024
6720	Scopus	10.1111/ibi.13161	2-s2.0-85142614540	Bermúdez-Cuamatzin E.; Slabbekoorn H.; Macías Garcia C.	Ibis	Spectral and temporal call flexibility of House Finches (Haemorhous mexicanus) from urban areas during experimental noise exposure	2023	English	Journal article	Study	Birds	House Finches (Haemorhous mexicanus)	Urban	City noise	Measurements	Communication	Call type, spectral and temporal adjustements	In-situ|Ex-situ	Observational|Experimental	MEX|NLD	MEX	2 studies: call repertoire of birds from different areas, characteristics of calls under noise playback	Léa Terray	18/06/2024
6733	Scopus	10.1007/s10764-022-00310-1	2-s2.0-85134314951	Hutschenreiter A.; Kalan A.K.; Bonilla Moheno M.; Morales Mávil J.E.; Mandujano S.; Briseño Jaramillo M.; Spaan D.; Aureli F.	International Journal of Primatology	Spider Monkeys (Ateles geoffroyi) Habituate to Anthropogenic Pressure in a Low-Impact Tourism Area: Insights from a Multi-Method Approach	2022	English	Journal article	Study	Mammals	Spider Monkeys (Ateles geoffroyi)	Other	Anthropogenic noise, no details. Maybe a correlation with tourits frequentation	Measure of noise level from the recordings of the passive acoustic monitoring used tu determine the presence of monkeys. Wildlife Acoustics SM4 devices were used : 48,000 Hz sampling rate using stereo built-in microphones (16 dB default gain, 26 dB preamplifier gain) at 16 bits per second|Measure of noise level	Space use	Presence of the species (detection visually or by vocalizations), abundance estimated by occupancy models (Royle–Nichols models)	In-situ	Observational	MEX	MEX	"We measured anthropogenic noise as the standardized mean sound pressure levels (SPL) of frequency bands between 1,000 and 2,000 Hz, relative to the SPL of the whole soundscape"	Pamela Amiard	07/2024
6764	Scopus	10.3390/land12071465	2-s2.0-85166197410	Zhu X.; Srirangam S.; Mari T.	Land	Strategies for Green Space Management in Mountain Cities Based on the Habitat Suitability for Urban Birds Breeding	2023	English	Journal article	Study	Birds	Breeding birds	Urban	City noise, period of high traffic	Measurements	Space use|Community	Nest density per plots	In-situ	Observational	MYS	MYS	Nest density : space use (habitat choice) and abundance => nest only a proxy for abundance, not reproduction	Léa Terray	18/06/2024
6846	Scopus	10.3161/00016454AO2022.57.2.005	2-s2.0-85162845765	Orlando G.; Chamberlain D.	Acta Ornithologica	Tawny Owl Strix aluco Distribution in the Urban Landscape: The Effect of Habitat, Noise and Light Pollution	2023	English	Journal article	Study	Birds	Tawny Owl (Strix aluco)	Transportation	Road traffic	Playback	Space use	Probability of presence	In-situ	Experimental	ITA	ITA	NA	Léa Terray	19/06/2024
6861	Scopus	10.1007/s10980-020-01179-2	2-s2.0-85099484972	Gallardo Cruz K.V.; Paxton K.L.; Hart P.J.	Landscape Ecology	Temporal changes in songbird vocalizations associated with helicopter noise in Hawai'i's protected natural areas	2021	English	Journal article	Study	Birds	Passeriformes	Transportation	Helicopters	Measurements	Communication	Vocalization duration (during-before-after)	In-situ	Observational	USA	USA	NA	Benjamin Petiteau	11/07/2024
6876	Scopus	10.3390/drones6110333	2-s2.0-85149182269	Mesquita G.P.; Mulero-Pázmány M.; Wich S.A.; Rodríguez-Teijeiro J.D.	Drones	Terrestrial Megafauna Response to Drone Noise Levels in Ex Situ Areas	2022	English	Journal article	Study	Mammals	18 species	Recreational	Drones	Measurements (characterization)	Behaviour	Any atypical response	Ex-situ	Experimental	BRA|ESP	BRA(zoo)	Zoo animals	Léa Terray	19/06/2024
6877	Scopus	10.3389/fevo.2020.587120	2-s2.0-85099157658	Phillips J.N.; Cooper W.J.; Luther D.A.; Derryberry E.P.	Frontiers in Ecology and Evolution	Territory Quality Predicts Avian Vocal Performance Across an Urban-Rural Gradient	2020	English	Journal article	Study	Birds	Nuttall’s white-crowned sparrow (Zonotrichia leucophrys nuttalli)	Urban	Urban vs Rural	Measurements	Communication	Vocal performance	In-situ	Observational	USA	USA	NA	Léa Terray	19/06/2024
6886	Scopus	10.1007/s10980-022-01462-4	2-s2.0-85131895782	Eddajjani A.; Hanane S.; Kandry A.E.; Qninba A.	Landscape Ecology	The association strength of landscape composition and spatial structure governs occurrence of invasive Eurasian collared-doves and expanding woodpigeons in a Mediterranean urban environment	2022	English	Journal article	Study	Birds	Eurasian collared dove (Streptopelia decaocto)|Common Woodpigeon (Columba palumbus)	Urban	City noise	Measurements	Space use	Probability of presence	In-situ	Observational	MAR	MAR	NA	Léa Terray	19/06/2024
6920	Scopus	10.1080/09524622.2019.1703818	2-s2.0-85077850512	Sathyan R.; Couldridge V.	Bioacoustics	The effect of anthropogenic noise and weather conditions on male calls in the bladder grasshopper Bullacris unicolor	2021	English	Journal article	Study	Insects	Bladder grasshopper (Bullacris unicolor)	Transportation	Road traffic, railway	Measurements	Communication	Call duration, rate, peak frequency	In-situ	Observational	ZAF	ZAF	NA	Léa Terray	19/06/2024
6921	Scopus	10.1016/j.applanim.2023.105989	2-s2.0-85163010052	Steinbrecher F.; Dunn J.C.; Price E.C.; Buck L.H.; Wascher C.A.F.; Clark F.E.	Applied Animal Behaviour Science	The effect of anthropogenic noise on foraging and vigilance in zoo housed pied tamarins	2023	English	Journal article	Study	Mammals	Pied tamarin (Saguinus bicolor)	Other	Zoo machinerie ("hand operate hedge cutting machine")	Playback	Behaviour	Foraging	Ex-situ	Experimental	GBR	GBR(zoo)	Zoo animals	Léa Terray	19/06/2024
6922	Scopus	10.1088/1742-6596/1460/1/012067	2-s2.0-85081299910	Abdullah; Shabrina A.; Khairil; Saputri M.; Syafrianti D.; Ala N.	Journal of Physics: Conference Series	The effect of antrophogenic noise on Sumatran Elephant's anti-predator behavior in the Elephant Conservation Center	2020	English	Journal article	Study	Mammals	Sumatran elephant (Elephas maximus sumatranus)	Transportation|Other	Motorcycle|Ax for cutting wood, chainsaw	Playback	Behaviour	Anti-predator behavior (alter, stress, agression, fear)	Ex-situ	Experimental	IDN	IDN(zoo)	Elephant conservation center	Léa Terray	19/06/2024
6932	Scopus	10.1016/j.beproc.2020.104282	2-s2.0-85096849552	Méndez C.; Barrantes G.; Sandoval L.	Behavioural Processes	The effect of noise variation over time and between populations on the fine spectrotemporal characteristics of different vocalization types	2021	English	Journal article	Study	Birds	White-eared Ground-sparrows (Melozone leucotis)	Other	Anthropogenic noise as car traffic and persons passing by but no details	Measure of the lowest and highest noise level every 10 min	Communication	Song characteristics as the duration, minimum, maximum, and maximum amplitude frequency, and the number of songs elements for each vocalization recorded	In-situ	Observational	CRI	CRI	"We then calculated the mean environmental noise per recording session/territory using two steps. First, we estimated the logarithmic mean for every 10 min to obtain seven measurements per recording session, and used this mean value, instead of lowest and maximum values because inside cities both the lowest and highest noise level change rapidly due to car traffic and persons passing by, and this…	Pamela Amiard	07/2024
6947	Scopus	10.1016/j.avrs.2023.100121	2-s2.0-85166675577	Yao X.; Wu N.; Cai Y.; Yang C.	Avian Research	The effects of anthropogenic noise on nest predation with respect to predator species across different habitats and seasons	2023	English	Journal article	Study	Birds	Domestic Quail (Coturnix japonica)	Other	Crowd noise (market)	Playback	Reproduction	Predation rate on nests, survival probability	In-situ	Experimental	CHN	CHN	Artificial nests exposed to predation; Outcome: Other ou reproduction?	Léa Terray	19/06/2024
6953	Scopus	10.26202/sylwan.2022053	2-s2.0-85165131421	Wiqcek J.; Polak M.; Filipiuk M.	Sylwan	The effects of railway modernization and noise pollution on forest birds; [Wpfyw rozwoju kolei i halasu na ptaki lesrie]	2022	English	Journal article	Study	Birds	All species in areas	Industrial	Railway in modernisation (construction machinery)	Measurements	Community	Abundance (counts)	In-situ	Observational	POL	POL	Results compared with Wiącek et al. 2015 a and b	Léa Terray	19/06/2024
6957	Scopus	10.1007/s11252-020-00933-3	2-s2.0-85078495689	Castaneda E.; Leavings V.R.; Noss R.F.; Grace M.K.	Urban Ecosystems	The effects of traffic noise on tadpole behavior and development	2020	English	Journal article	Study	Amphibians	Tadpoles : Cuban Treefrog (Osteopilus septentrionalis), Southern Toad (Anaxyrus terrestris)	Transportation	Road traffic	Playback	Physiology|Behaviour	Growth rate, time metamorphosis|Feeding, activity level	Ex-situ	Experimental	USA	USA	NA	Léa Terray	19/06/2024
6975	Scopus	10.1038/s41598-021-96504-3	2-s2.0-85114615680	Montenegro C.; Service W.D.; Scully E.N.; Mischler S.K.; Sahu P.K.; Benowicz T.J.; Fox K.V.R.; Sturdy C.B.	Scientific Reports	The impact of anthropogenic noise on individual identification via female song in Black-capped chickadees (Poecile atricapillus)	2021	English	Journal article	Study	Birds	Black‑capped chickadees(Poecile atricapillus)	Transportation|Urban	Road traffic, trains, lawnmowers	Playback	Communication	Discrimination ratio (ability to discriminate individual females via their songs)	Ex-situ	Experimental	CAN	CAN	NA	Benjamin Petiteau	11/07/2024
6986	Scopus	10.1002/ajp.23377	2-s2.0-85127946934	Gómez-Espinosa E.; Dias P.A.D.; Rangel-Negrín A.	American Journal of Primatology	The influence of anthropogenic noise on the behavior of male mantled howler monkeys	2022	English	Journal article	Study	Mammals	Male mantled howler monkeys (Alouatta palliata)	Other	All anthropogenic noise : aerial traffic (aircrafts); human voice (normal conversation, laugh, loudspeaker, scream); recreation (firecracker, music, radio); tools/ machinery (chainsaw, hammer, ladder, lawnmower, machete, sprin-kler); traffic (boat, jet ski, horn, siren, vehicle); and unknown (source of noise not identified).	Record of anthropogenic noise during each fieldwork day by noting the type of noise and measure of the sound pressure level	Behaviour	Behavioral response (flight, socialize, approach, vigilance, vocalization) following the occurrence of anthropogenic sound	In-situ	Observational	MEX	MEX	We recorded sound pressure level at ground level, whereas mantled howler monkeys are arboreal and, in the study area, live in dense tropical forests. Thus, the sound pressure level measures that we report here do not correspond to the sound that reaches howler monkeys in the canopy due to variation in attenuation effects (e.g., absorption, refraction, scattering: Larsen & Radford, 2018). This imp…	Pamela Amiard	07/2024
6992	Scopus	10.1186/s40657-020-00234-5	2-s2.0-85096178650	Yang X.; Tan X.; Chen C.; Wang Y.	Avian Research	The influence of urban park characteristics on bird diversity in Nanjing, China	2020	English	Journal article	Study	Birds	76 species	Urban	City parks	Measurements	Community	Species richness, diversity	In-situ	Observational	CHN	CHN	NA	Léa Terray	20/06/2024
6994	Scopus	10.3390/ani13132228	2-s2.0-85165115577	Bandoli F.; Mace J.; Knight A.	Animals	The Integrated Effect of Environmental Conditions and Human Presence on the Behaviour of a Pair of Zoo-Housed Asian Small-Clawed Otters	2023	English	Journal article	Study	Mammals	Asian Small-clawed Otter (Aonyx cinereus)	Recreational	Zoo visitors and caregivers	Measurements	Behaviour	45 behaviors (eg feeding, exploring, observing, etc)	Ex-situ	Observational	ITA|GBR	ITA(zoo)	Zoo animals	Léa Terray	20/06/2024
7025	Scopus	10.1016/j.landurbplan.2023.104685	2-s2.0-85146156202	Pena J.C.; Ovaskainen O.; MacGregor-Fors I.; Teixeira C.P.; Ribeiro M.C.	Landscape and Urban Planning	The relationships between urbanization and bird functional traits across the streetscape	2023	English	Journal article	Study	Birds	NA	Other	Anthropogenic noise, no details	Measure of ambient noise (dB), data obtained from a previous study and calculation of the Equivalent Continuous Sound Level (Leq) index for each survey site	Other	Bird functional traits : mean clutch size (number of eggs per clutch), body mass (g), diet (carnivorous, seed/ fruits, invertebrates/fruits, nectarivorous or omnivorous), foraging substrate (ground, lower vegetation strata or upper vegetation strata) and nesting location (tree, shrub/ground or cavity).	Modelled noise	NA	BRA	NA	"We obtained bird community data from Pena et al. (2017)". Bird functional traits obtained from literature.	Pamela Amiard	07/2024
7044	Scopus	10.3389/fevo.2023.1020982	2-s2.0-85153525491	Ritz-Radlinská A.; Barták V.; Hodačová L.; Maidlová K.; Zasadil P.	Frontiers in Ecology and Evolution	The singing activity of the Yellowhammer (Emberiza citrinella) under traffic noise around highways	2023	English	Journal article	Study	Birds	Yellowhammer (Emberiza citrinella)	Transportation	Traffic noise, around highways	Measure of noise by counting passing cars from the birds recordings (traffic intensity) at a given recording time. Long-term traffic assessed using data on annual average traffic intensity	Communication	Song activity : song duration and strophe length	In-situ	Observational	CZE	CZE	NA	Pamela Amiard	07/2024
7117	Scopus	10.1007/s11252-020-01025-y	2-s2.0-85086868256	Pereyra L.C.; Akmentins M.S.; Salica M.J.; Quiroga M.F.; Moreno C.E.; Vaira M.	Urban Ecosystems	Tolerant and avoiders in an urban landscape: anuran species richness and functional groups responses in the Yungas’ forest of NW Argentina	2021	English	Journal article	Study	Amphibians	13 anuran species	Urban	Ambient noise	Measurements	Community	Species richness, number of functional groups	In-situ	Observational	ARG	ARG	Few details on noise data, used to compute an urbanisation index	Léa Terray	20/06/2024
7150	Scopus	10.1016/j.beproc.2022.104775	2-s2.0-85140955865	Yantén A.V.; Cruz-Roa A.; Sánchez F.A.	Behavioural Processes	Traffic noise affects foraging behavior and echolocation in the Lesser Bulldog Bat, Noctilio albiventris (Chiroptera: Noctilionidae)	2022	English	Journal article	Study	Mammals	Lesser Bulldog Bat (Noctilio albiventris)	Transportation	Traffic noise	Playback of recordings of urban traffic noise (80dB)	Behaviour	Foraging activity, echolocation signals	In-situ	Experimental	COL	COL	NA	Pamela Amiard	07/2024
7151	Scopus	10.1080/01584197.2020.1830706	2-s2.0-85094168501	Hawkins C.E.; Ritrovato I.T.; Swaddle J.P.	Emu	Traffic noise alters individual social connectivity, but not space-use, of Red-backed Fairywrens	2020	English	Journal article	Study	Birds	Red-backed Fairywren (Malurus melanocephalus)	Transportation	Traffic noise	Playback of noise traffic recording of variable highway sounds that varied in maximum amplitude.	Behaviour	Social interaction between birds from familial groups and space-use as the location of each focal group of birds	In-situ	Experimental	AUS	AUS	NA	Pamela Amiard	07/2024
7152	Scopus	10.1007/s10531-023-02584-0	2-s2.0-85149815837	Grenat P.; Michelli M.; Pollo F.; Otero M.; Baraquet M.; Martino A.	Biodiversity and Conservation	Traffic noise and breeding site characteristics influencing assemblage composition of anuran species associated to roads	2023	English	Journal article	Study	Amphibians	Anuran species	Transportation	Traffic noise	Measure of noise level from recordings	Community	Species richness and relative abundance at ponds during the breeding season	In-situ	Observational	ARG	ARG	"the presence of active species and their relative abun- dance were registered for each site, assigning a value of 1 to 4 according to the following ranges (1 = less than 5 individuals; 2 = between 5 and 10 individuals; 3 = more than 10 indi- viduals; 4 = more than 20 individuals)"|"the presence of active species and their relative abun- dance were registered for each site, assigning a value of 1…	Pamela Amiard	07/2024
7153	Scopus	10.1111/eth.13013	2-s2.0-85084187646	Jung H.; Sherrod A.; LeBreux S.; Price J.M.; Freeberg T.M.	Ethology	Traffic noise and responses to a simulated approaching avian predator in mixed-species flocks of chickadees, titmice, and nuthatches	2020	English	Journal article	Study	Birds	Carolina chickadees (Poecile carolinensis), tufted titmice (Baeolophus bicolor), and white-breasted nuthatches (Sitta carolinensis)	Transportation	Road traffic	Measurements	Behaviour|Communication	Seed taking behavior|Anti-predator calling	In-situ	Observational	USA	USA	Playback of predator owl screech	Léa Terray	20/06/2024
7156	Scopus	10.1111/eth.13009	2-s2.0-85078680115	Legett H.D.; Madden R.P.; Aihara I.; Bernal X.E.	Ethology	Traffic noise differentially impacts call types in a Japanese treefrog (Buergeria japonica)	2020	English	Journal article	Study	Amphibians	Japanese treefrog (Buergeria japonica)	Transportation	Traffic noise	Playback of audio recordings of a passing vehicle	Communication	Calling behaviour : number of call per minute, type of calls, call duration and dominat frequencies (KHz)	In-situ	Experimental	USA	JPN	NA	Pamela Amiard	07/2024
7157	Scopus	10.1126/sciadv.abe2405	2-s2.0-85105783743	Brumm H.; Goymann W.; Derégnaucourt S.; Geberzahn N.; Zollinger S.A.	Science Advances	Traffic noise disrupts vocal development and suppresses immune function	2021	English	Journal article	Study	Birds	Zebra finches (males)	Transportation	Road traffic	Playback	Communication|Physiology	Stress, development, vocal learning	Ex-situ	Experimental	DEU	Unknown	Artificial breeding of wild phenotypes	Léa Terray	11/04/2024
7158	Scopus	10.1111/jzo.12866	2-s2.0-85099063554	Higham V.; Deal N.D.S.; Chan Y.K.; Chanin C.; Davine E.; Gibbings G.; Keating R.; Kennedy M.; Reilly N.; Symons T.; Vran K.; Chapple D.G.	Journal of Zoology	Traffic noise drives an immediate increase in call pitch in an urban frog	2021	English	Journal article	Study	Amphibians	Brown tree frog (Litoria ewingii)	Transportation	Traffic noise	Measure of noise level	Communication	Calling behaviour : call pitch frequency (KHz), highest peak (db), chorus size	In-situ	Observational	AUS	AUS	Results about the distance from the road rather than the noise level	Pamela Amiard	07/2024
7160	Scopus	10.1016/j.isci.2023.106650	2-s2.0-85150913879	Templeton C.N.; O'Connor A.; Strack S.; Meraz F.; Herranen K.	iScience	Traffic noise inhibits inhibitory control in wild-caught songbirds	2023	English	Journal article	Study	Birds	Black-capped chickadees (Poecile atricapillus)	Transportation	Traffic noise	Playback of noise traffic, no details	Other	Cognition, measure of the inhibitory control with detour reaching task	Ex-situ	Experimental	USA	USA	"We collected chicka- dees from locations near moderately busy highways to ensure that they had prior experience with traffic noise in the wild and tested them on a detour reaching task in the lab under experimentally manipulated levels of noise."	Pamela Amiard	07/2024
7161	Scopus	10.1016/j.envpol.2020.114405	2-s2.0-85083312207	Finch D.; Schofield H.; Mathews F.	Environmental Pollution	Traffic noise playback reduces the activity and feeding behaviour of free-living bats	2020	English	Journal article	Study	Mammals	Free-living bats	Transportation	Road traffic	Playback	Behaviour	Activity via proxies: number of passes and feeding buzzes	In-situ	Experimental	GBR	GBR	NA	Benjamin Petiteau	11/07/2024
7251	Scopus	10.1016/j.avrs.2022.100067	2-s2.0-85141002547	Cicort-Lucaciu A.; Keshta H.-V.; Popovici P.-V.; Munkácsi D.; Telcean I.-C.; Gache C.	Avian Research	Urban avifauna distribution explained by road noise in an Eastern European city	2022	English	Journal article	Study	Birds	Urban birds	Transportation	Traffic noise	Noise levels from the Road Noise Map of Oradea (EC, 2017), Lden (day-evening-- night level) parameter in 10m grids.	Community	Species richness and species presence records	Modelled noise	NA	ROU	NA	NA	Pamela Amiard	07/2024
7252	Scopus	10.1016/j.landurbplan.2021.104063	2-s2.0-85101706656	Lehrer E.W.; Gallo T.; Fidino M.; Kilgour R.J.; Wolff P.J.; Magle S.B.	Landscape and Urban Planning	Urban bat occupancy is highly influenced by noise and the location of water: Considerations for nature-based urban planning	2021	English	Journal article	Study	Mammals	8 species	Urban	City noise	Measurements	Space use	Occupancy rate	In-situ	Observational	USA	USA	NA	Benjamin Petiteau	11/07/2024
7255	Scopus	10.1111/ibi.12956	2-s2.0-85104318162	Diniz P.; Silva-Jr E.F.; Macedo R.H.	Ibis	Urban cycles of human activity do not significantly alter the behaviour of a duetting bird	2021	English	Journal article	Study	Birds	Rufous Hornero (Furnarius rufus)	Urban	Traffic, pedestrian flow	Measurements	Behaviour|Reproduction|Communication	Sentinel, foraging behavior|Nest building, parentel care|Song initiation, answering rate, phrase duration, parameters of duets, frequency	In-situ	Observational	BRA	BRA	Weekend vs weekdays	Léa Terray	20/06/2024
7258	Scopus	10.1080/01584197.2020.1857650	2-s2.0-85097845017	Heggie-Gracie S.D.; Krull C.R.; Stanley M.C.	Emu	Urban divide: predictors of bird communities in forest fragments and the surrounding urban matrix	2020	English	Journal article	Study	Birds	33 species	Urban	City noise	Measurements	Community	Species richness, abundance, community composition	In-situ	Observational	NZL	NZL	NA	Léa Terray	20/06/2024
7267	Scopus	10.1080/03949370.2021.2024263	2-s2.0-85125897513	Lukas K.; Stansell H.M.; Yeh P.J.; Nonacs P.	Ethology Ecology and Evolution	Urban junco flight initiation distances correlate with approach velocities of anthropogenic sounds	2023	English	Journal article	Study	Birds	Dark-eyed juncos (Junco hyemalis)	Other	People walking, bicycles, skateboards, scooters	Playback	Behaviour	Flight initiation distance	In-situ	Experimental	USA	USA	NA	Léa Terray	20/06/2024
7268	Scopus	10.1038/s41598-022-08654-7	2-s2.0-85126307373	Arévalo C.; Amaya-Espinel J.D.; Henríquez C.; Ibarra J.T.; Bonacic C.	Scientific Reports	Urban noise and surrounding city morphology influence green space occupancy by native birds in a Mediterranean-type South American metropolis	2022	English	Journal article	Study	Birds	All species in areas	Urban	Green spaces and urban parks	Measurements	Community|Space use	Species richness, abundance|Occupancy probability	In-situ	Observational	CHL	CHL	NA	Léa Terray	20/06/2024
7269	Scopus	10.1016/j.anbehav.2022.03.021	2-s2.0-85129301151	Connelly F.; Hall M.L.; Johnsson R.D.; Elliot-Kerr S.; Dow B.R.; Lesku J.A.; Mulder R.A.	Animal Behaviour	Urban noise does not affect cognitive performance in wild Australian magpies	2022	English	Journal article	Study	Birds	Magpies (Cracticus tibicen tyrannica)	Urban	City noise	Measurements	Other	Cognitive performance, at different developmental stages	In-situ	Observational	AUS	AUS	NA	Cindy Fournier|Léa Terray|Pamela Amiard	02/05/2024
7281	Scopus	10.1080/01650521.2021.1974709	2-s2.0-85118448600	Carvajal-Castro J.D.; Ospina-L A.M.; Toro-López Y.; Pulido-G A.; Cabrera-Casas L.X.; Guerrero-Peláez S.; García-Merchán V.H.; Vargas-Salinas F.	Studies on Neotropical Fauna and Environment	Urbanization is associated to a loss of phylogenetic diversity of birds in a medium size city on the Andes of Colombia, South America	2021	English	Journal article	Study	Birds	~100 species	Urban	City noise	Measurements	Other	Phylogenetic diversity	In-situ	Observational	COL	COL	Urban vs rural but no noise measured for rural places (use only urban cell as a gradient)	Pamela Amiard|Léa Terray	30/04/2024
7282	Scopus	10.1080/03949370.2020.1837963	2-s2.0-85097032911	Sánchez-González K.; Aguirre-Obando O.A.; Ríos-Chelén A.A.	Ethology Ecology and Evolution	Urbanization levels are associated with the start of the dawn chorus in vermilion flycatchers in Colombia	2021	English	Journal article	Study	Birds	Vermilion flycatcher (Pyrocephalus rubinus)	Urban	City noise	Measurements	Communication	Start of dawn chorus	In-situ	Observational	COL	COL	NA	Léa Terray	20/06/2024
7298	Scopus	10.1007/s11252-023-01403-2	2-s2.0-85165921180	Pharr L.D.; Cooper C.B.; Evans B.; Moorman C.E.; Voss M.A.; Vukomanovic J.; Marra P.P.	Urban Ecosystems	Using citizen science data to investigate annual survival rates of resident birds in relation to noise and light pollution	2023	English	Journal article	Study	Birds	7 species	Other	Anthropogenic noise not specified	Noise map and model for anthropogenic sources	Community	Apparent annual survival	In-situ	Observational	USA	USA	NA	Benjamin Petiteau	11/07/2024
7320	Scopus	10.1016/j.scitotenv.2021.146338	2-s2.0-85102582209	Grunst M.L.; Grunst A.S.; Pinxten R.; Eens M.	Science of the Total Environment	Variable and consistent traffic noise negatively affect the sleep behavior of a free-living songbird	2021	English	Journal article	Study	Birds	Great tits (Parus major)	Other|Transportation	Traffic noise and anthropogenic noise	Playback of noise traffic from a freeway and diverse anthropogenic noises that was variable in temporal pattern and incorporated diverse sound types (see table 1)	Reproduction	Parental behaviour as the nestling provisioning rate and latency to return after noise plaback	In-situ	Experimental	BEL	BEL	"We also evaluated whether sex, age, or a well-described personality trait, novel environment exploration behavior, were associated with responses to noise, although our power to assess individual differences in responses was somewhat limited"	Pamela Amiard	07/2024
7322	Scopus	10.3389/fevo.2020.00246	2-s2.0-85089210477	Bermúdez-Cuamatzin E.; Delamore Z.; Verbeek L.; Kremer C.; Slabbekoorn H.	Frontiers in Ecology and Evolution	Variation in Diurnal Patterns of Singing Activity Between Urban and Rural Great Tits	2020	English	Journal article	Study	Birds	Great tits (Parus major)	Urban	Urban vs Rural	Measurements	Communication	Dawn chorus (start, end, duration), time of last song, total singing	In-situ	Observational	NLD	NLD	NA	Léa Terray	20/06/2024
7327	Scopus	10.1016/j.gecco.2019.e00844	2-s2.0-85075515298	Buxton R.T.; McKenna M.F.; Brown E.; Ohms R.; Hammesfahr A.; Angeloni L.M.; Crooks K.R.; Wittemyer G.	Global Ecology and Conservation	Varying behavioral responses of wildlife to motorcycle traffic	2020	English	Journal article	Study	Birds|Mammals	Bird (Western wood-pewee (Contopus sordidulus)), bats and terrestrial mammals (white-tailed deer (Odocoileus virginianus) and black-tailed prairie dogs (Cynomys ludovicianus))	Transportation	Motorcycle rally	Measure of noise level	Behaviour|Space use	Bird and bats : vocal activity, terrestrial mammals : space use and behaviour	In-situ	Observational	USA	USA	NA	Pamela Amiard	07/2024
7335	Scopus	10.1007/s10211-022-00409-x	2-s2.0-85144906834	Muñoz-Santos I.; Ríos-Chelén A.A.	Acta Ethologica	Vermilion flycatchers avoid singing during sudden peaks of anthropogenic noise	2022	English	Journal article	Study	Birds	Vermilion flycatchers (Pyrocephalus rubinus)	Transportation	Road traffic	Playback	Communication	Dawn song bout duration, time interval between songs, |Dawn song bout duration, time interval between songs, latency to sing after playback	In-situ	Experimental	MEX	MEX	NA	Benjamin Petiteau	12/07/2024
7348	Scopus	10.1111/oik.08166	2-s2.0-85105667861	Velilla E.; Collinson E.; Bellato L.; Berg M.P.; Halfwerk W.	Oikos	Vibrational noise from wind energy-turbines negatively impacts earthworm abundance	2021	English	Journal article	Study	Other	Earthworm, soil macro/mesofauna	Industrial	Wind turbine	Measurements	Community	Abundance	In-situ	Observational	NLD	NLD	Vibrational noise measured using geophone	Léa Terray	20/06/2024
7354	Scopus	10.1093/beheco/arab051	2-s2.0-85118708735	Ratnayake C.P.; Zhou Y.; Dawson Pell F.S.E.; Potvin D.A.; Radford A.N.; Magrath R.D.	Behavioral Ecology	Visual obstruction, but not moderate traffic noise, increases reliance on heterospecific alarm calls	2021	English	Journal article	Study	Birds	Australian magpies (Cracticus tibicen)	Transportation	Road traffic	Playback	Behaviour	Anti-predator behavior (scan, move, flee), response duration	In-situ	Experimental	AUS	AUS	NA	Benjamin Petiteau	12/07/2024
7362	Scopus	10.1093/BEHECO/ARZ200	2-s2.0-85100420000	Shannon G.; McKenna M.F.; Wilson-Henjum G.E.; Angeloni L.M.; Crooks K.R.; Wittemyer G.	Behavioral Ecology	Vocal characteristics of prairie dog alarm calls across an urban noise gradient	2020	English	Journal article	Study	Mammals	Black-tailed prairie dogs (Cynomys ludovicianus)	Urban	Urban traffic	Measurements	Communication	Alarm call frequency, peak frequency, duration	In-situ	Observational	GBR	GBR	NA	Léa Terray	20/06/2024
7364	Scopus	10.13157/arla.68.1.2021.ra8	2-s2.0-85099653341	Barrero A.; Llusia D.; Traba J.; Iglesias-Merchan C.; Morales M.B.	Ardeola	Vocal Response to Traffic Noise in a Non-Passerine Bird: The Little Bustard Tetrax tetrax	2021	English	Journal article	Study	Birds	Little Bustard (Tetrax tetrax)	Transportation	Road traffic	Noise map + measurements	Communication	Call rate, duration, frequency	Modelled noise	NA	ESP	NA	NA	Léa Terray	20/06/2024
7414	Scopus	10.2981/wlb.00737	2-s2.0-85105017030	Taubmann J.; Kämmerle J.-L.; Andrén H.; Braunisch V.; Storch I.; Fiedler W.; Suchant R.; Coppes J.	Wildlife Biology	Wind energy facilities affect resource selection of capercaillie Tetrao urogallus	2021	English	Journal article	Study	Birds	Capercaillie (Tetrao urogallus)	Industrial	Wind turbine	Noise map	Space use	Ressource area selection	Modelled noise	NA	DEU	NA	GPS data	Léa Terray	20/06/2024
7415	Scopus	10.1080/09524622.2023.2204325	2-s2.0-85161606346	de Oliveira R.F.; de Araujo Lira A.F.; Zaffaroni-Caorsi V.; de Moura G.J.B.	Bioacoustics	Wind farm noise and anuran diversity patterns: a case study in Brazilian seasonal dry tropical forest	2023	English	Journal article	Study	Mammals	20 species	Industrial	Wind turbine	Measurements	Community	Abundance, Species richness, Composition	In-situ	Observational	BRA	BRA	NA	Léa Terray	20/06/2024
7416	Scopus	10.1016/j.envpol.2022.119144	2-s2.0-85126905041	Gómez-Catasús J.; Barrero A.; Llusia D.; Iglesias-Merchan C.; Traba J.	Environmental Pollution	Wind farm noise shifts vocalizations of a threatened shrub-steppe passerine	2022	English	Journal article	Study	Birds	Dupont’s lark (Chersophilus duponti)	Industrial	Wind turbine	Noise map from prediction model and measurements	Communication	Repertoire size, whistle rate, whistle structure, note duration, frequency, dominant note	In-situ	Observational	ESP	ESP	NA	Benjamin Petiteau	12/07/2024
7420	Scopus	10.3390/biology11040516	2-s2.0-85128200751	Park J.-K.; Do Y.	Biology	Wind Turbine Noise Behaviorally and Physiologically Changes Male Frogs	2022	English	Journal article	Study	Amphibians	Japanese tree frogs (Dryophytes japonicus)	Industrial	Wind turbine	Experiment 1 : Measure of sound pressure of wind turbine noise in the field Experiment 2 : playback of wind turbine noise (55dB) in the lab for frogs that have experienced minimal exposure to noise	Communication|Physiology	Chorus size, call parameters (note duration, dominant frequency and call rate) , corticosterone and testosterone levels, immunity as bacterial kiling ability (from blood), body condition (lenght, weight, body composition and bone mineral density)	In-situ|Ex-situ	Observational|Experimental	KOR	KOR	Two experiments, experimental summary of the study in figure 2	Pamela Amiard	07/2024
7432	Scopus	10.1163/1568539X-bja10004	2-s2.0-85083523575	Liu Q.; Slabbekoorn H.; Riebel K.	Behaviour	Zebra finches show spatial avoidance of near but not far distance traffic noise	2020	English	Journal article	Study	Birds	Zebra finches (Taeniopygia guttata)	Transportation	Traffic noise	Playback of continuous 24h recordings of noise traffic	Behaviour	Visiting time to different aviaries (noisy vs quiet)	Ex-situ	Experimental	NLD	NLD	NA	Pamela Amiard	07/2024
7821	GS	NA	2-s2.0-85103325401	D Rebar, C Bishop, AC Hallett	Behavioral Ecology	Anthropogenic light and noise affect the life histories of female Gryllus veletis field crickets	2022	English	Journal article	Study	Insects	Field crickets (Gryllus veletis), only females	Transportation	Traffic noise	Playback of traffic noise 24h per day	Reproduction|Physiology|Behaviour	Development and lifespan (time to reach adulthood, adult lifespan and pronotum width), mate searching behavior, mating behavior, reprodcution success (number of eggs, proportion of egg hatched, mass of offspring)	Ex-situ	Experimental	USA	Unknown	Test of artificial light at night too	Pamela Amiard	07/2024
7834	GS	NA	2-s2.0-85089875924	AM Bent, TC Ings, SL Mowles	Behavioral Ecology	Anthropogenic noise disrupts mate choice behaviors in female Gryllus bimaculatus	2021	English	Journal article	Study	Insects	Mediterranean field crickets (Gryllus bimaculatus)	Transportation	Road traffic	Playback	Behaviour|Communication	Courtship occurrence, mounting occurrence, latency to move|Signal attempt	Ex-situ	Experimental	GBR	Unknown	Pop born in captivity	Benjamin Petiteau	12/07/2024
7836	GS	NA	2-s2.0-85121816491	C Schou	environlegacy.org.au	Anthropogenic noise effects on anuran mating behaviour	NA	English	Thesis	Study	Amphibians	Frog (Litoria fallax)	Transportation	Road traffic	Playback	Behaviour	Mate selection	Ex-situ	Experimental	AUS	AUS	NA	Léa Terray	20/06/2024
7847	GS	NA	2-s2.0-85124163927	FM Anthony, G Tiwari	… of Biodiversity and Environmental Sciences …	Anthropogenic noise reduces bird species richness and diversity along a Rur-urban gradient: A case study from a city in central India during nationwide lockdown …	2022	English	Journal article	Study	Birds	110 species	Urban	City noise	Gradient (three areas)	Community	Species richness, diversity	In-situ	Observational	IND	IND	NA	Pamela Amiard|Léa Terray	03/05/2024
7902	GS	NA	2-s2.0-85092505338	R Darling	NA	Assessing the relationship between anthropogenic nightlight, noise, and avian contributions to ecosystem services	2022	English	Thesis	Study	Birds	NA	Other	Anthorpogenic noise from map modeling	Map noise data from the National Parks Soundscape model, noise model of anthropogenic sounds thta provides L50 noise exceedance (the noise level exceeded 50% of the time on a ‘normal’ summer day)	Community	Species occurrence	Modelled noise	NA	USA	NA	NA	Pamela Amiard	07/2024
7966	GS	NA	2-s2.0-85097339161	M Martin, T Gridley, SH Elwen, I Charrier	… Marine Biology and Ecology	Assessment of the impact of anthropogenic airborne noise on the behaviour of Cape fur seals during the breeding season in Namibia	2022	English	Journal article	Study	Mammals	The Cape fur seal (Arctocephalus pusillus pusillus)	Transportation	Boat and car motor noise	Playback	Behaviour	Response to noise and avoidance	In-situ	Experimental	FRA	FRA	NA	Léa Terray	20/06/2024
8022	GS	NA	2-s2.0-85121766818	ME Kepas, LO Sermersheim, SB Hudson…	… Amphibian and Reptile …	Behavior, stress and metabolism of a parthenogenic lizard in response to flyover noise	2023	English	Journal article	Study	Reptiles	Colorado checkered whiptail (Aspidoscelis neotesselatus)	Military	Aircraft flyover	Measurements	Physiology|Behaviour	Corticosterone, plasma glucose, oxydative stress, ketone bodies|Mouvement, feeding	In-situ	Observational	USA	USA	Specimen captured after behavior assessment for blood prelevement	Léa Terray	20/06/2024
8168	GS	NA	2-s2.0-85165305994	GSM Winandy	NA	Consequências do ruído antropogênico sobre a elaboração do canto, valor do sinal e do sucesso reprodutivo: estudos de campo e de cativeiro em cambacicas …	2020	English	Thesis	Study	Birds	Bananaquit (Coereba flaveola) and Bengalese (Lonchura striata var. domestica) finches	Other|Transportation	Anthropogenic noise (chap 2) and traffic noise (chap 4)	Chap 2 : measure of noise level Chap 4 : playback of an artificial experimental noise	Communication|Reproduction	Chap 2 : Song characteristics as minimum, maximum and peak frequency (Hz), frequency bandwidth (Hz) and song duration (s). Measures of song elaboration as the number of syllables (sound units per song), the number of syllable types (different sound units per song), the syllable rate (number of syllables sung per second) and the number of phrases (number of sequential syllable repetitions). Chap 4…	In-situ|Ex-situ	Observational|Experimental	BRA	BRA	Thesis. Communication, in-situ study for Bananaquit finches (chap 2, chap 3) and reproductive succes study, ex-situ for Bangalses finches (chap 4) Chap 3 : playbacks of bird songs recorded in different noise environment. No clear link.	Pamela Amiard	07/2024
8375	GS	NA	2-s2.0-85116591510	R Bahía, SA Lambertucci, KL Speziale	NA	Effect of anthropogenic city noise on the vocalizations of four disparate forest birds	2023	English	Journal article	Study	Birds	Thorn-tailed Rayadito(Aphrastura spinicauda), the White-crested Elaenia (Elaenia albiceps), the Green-backed Firecrown(Sephanoides sephanoides) and the Austral Parakeet (Enicognathus ferrugineus)	Transportation	Road traffic, aircraft traffic, helicopters	Noisy events (on recordings)	Communication	Frequency, duration, pause between syllables	In-situ	Observational	ARG	ARG	NA	Léa Terray	20/06/2024
8411	GS	NA	2-s2.0-85169441392	A Kobisk	NA	Effects of Anthropogenic Light and Noise on Anuran Breeding Behavior	2021	English	Thesis	Study	Amphibians	Spring Peepers (Pseudacris crucifer), Gray Treefrogs (Hyla versicolor), Green Treefrogs (Hyla cinerea), and Gulf Coast Toads (Incilius nebulifer)	Other	Anthorpogenic noise	Measure of noise level	Communication	Call parameters: dominant frequency (Hz), call duration (s), pulse rate (pulses/s) (Hyla versicolor only), and call rate (calls/s)	In-situ	Observational	USA	USA	Ex-situ experience only for light treatment	Pamela Amiard	07/2024
8415	GS	NA	2-s2.0-85146993830	A Hart	NA	Effects of anthropogenic noise on native birds and bats in Aotearoa New Zealand: a phantom road experiment	2022	English	Thesis	Study	Birds|Mammals	9 bird species, 2 bat species	Transportation	Road traffic	Playback	Behaviour	Activity, foraging	In-situ	Experimental	NZL	NZL	2 studies (bats and birds)	Léa Terray	20/06/2024
8420	GS	NA	2-s2.0-85122083502	AN Edes, E Baskir, KL Bauman…	… and Cognition, 8 …	Effects of crowd size, composition, and noise level on pool use in a mixed-species penguin colony	2021	English	Journal article	Study	Birds	Three prenguins species (Aptenodytes patagonicus, Pygoscelis papua, Eudyptes chrysocome)	Recreational	Zoo visitors|HVAC system ?	Measurements	Behaviour	Pool use	Ex-situ	Observational	USA	USA(zoo)	Zoo animals	Pamela Amiard|Léa Terray	02/05/2024
8427	GS	NA	2-s2.0-85146882663	J Alpert	NA	Effects of intermittent noise from oil well infrastructure on abundance and nesting success of grassland songbirds	2023	English	Thesis	Study	Birds	Chestnut-collared longspurs (Calcarius ornatus), Savannah sparrows (Passerculus sandwichensis)	Industrial	Oil well	Playback	Community|Reproduction	Abundance|Nesting success, nestling body condition	In-situ	Experimental	CAN	CAN	NA	Léa Terray	12/07/2024
8458	GS	NA	2-s2.0-85120479656	KA Sanchez	NA	Effects of Noise, Light, and Landscape on Birds in a Recently Urbanized County	2022	English	Thesis	Study	Birds	Chap 2 : avian communities, chap 3 and 4 : American robin (Turdus migratorius)	Military	Anthorpogenic noise	Measure of noise level	Community|Reproduction|Communication	Chap 2 : abundance and composition of avian communities Chap 3 : reproductive success with number of eggs and nestling Chap 4 : song characteristics with the minimum frequency, maximum frequency, peak frequency, duration, inflection rate (calculated as number of inflections per second, and syllable rate (calculated as number of syllables per second)	In-situ	Observational	USA	USA	NA	Pamela Amiard	07/2024
8474	GS	NA	2-s2.0-85089213061	Y Lehnardt, JR Barber, O Berger‐Tal	Conservation Biology	Effects of wind turbine noise on songbird behavior during nonbreeding season	2023	English	Journal article	Study	Birds	26 species	Industrial	Wind turbine	Playback	Community	Abundance, species diversity	In-situ	Experimental	ISR	ISR	NA	Léa Terray	21/06/2024
8963	GS	NA	2-s2.0-85149096023	JAH Smit, AD Cronin, I van der Wiel…	Frontiers in Ecology …	Interactive and independent effects of light and noise pollution on sexual signaling in frogs	2022	English	Journal article	Study	Amphibians	Túngara frogs (Engystomops pustulosus)	Urban	Urban vs Forest	Measurements|Playback	Communication	Call rate, call complexity, number of calls	In-situ|Ex-situ	Observational|Experimental	NLD	NLD	2 studies: on the field + in the lab	Léa Terray	21/06/2024
9078	GS	NA	2-s2.0-85105249619	HM Howerin, SL Foltz	Northeastern Naturalist	Lights, Noise, Nesting? Effects of Human Disturbances on Reproduction in Cavity-Nesting Songbirds	2023	English	Journal article	Study	Birds	Sialia sialis (Eastern Bluebird) and Tachycineta bicolor (Tree Swallow)	Urban	Varied degree of urbanization	Measurements	Reproduction	Nestling quality, fledging success	In-situ	Observational	USA	USA	NA	Léa Terray	21/06/2024
9156	GS	NA	2-s2.0-85086650875	TP Fulk	NA	Maternal Personality May Mitigate the Negative Impacts of Anthropogenic Noise on a Free-living Bird	2020	English	Thesis	Study	Birds	Tree swallows (Tachycineta bicolor)	Transportation	Road traffic	Playback	Reproduction|Physiology	offspring fledged, nestling mass|glucocorticoid signaling, oxidative stress	In-situ	Experimental	USA	USA	NA	Léa Terray	24/06/2024
9348	GS	NA	2-s2.0-85104656295	M Senzaki, H Ando, T Kadoya	Ecology Letters	Noise pollution alters the diet composition of invertebrate consumers both in and beyond a noise-exposed grassland ecosystem.	2023	English	Journal article	Study	Birds|Insects	Birds, grasshoppers	Transportation	Road traffic	Playback	Community	Abundance, predation risk index	In-situ	Experimental	JPN	JPN	NA	Léa Terray	12/07/2024
9910	GS	NA	2-s2.0-85092906830	B Cretois, IA Bick, C Balantic, F Gelderblom…	bioRxiv	Snowmobile noise alters bird vocalization patterns during winter and pre-breeding season	2023	English	Journal article	Study	Birds	All species in areas	Recreational	Snowmobile	Noisy events (on recordings)	Communication	Number of vocalizations	In-situ	Observational	NOR	NOR	Snowmobile noise identification using a trained sound detection model; Noise and bords vocalization from same recordings	Léa Terray	24/06/2024
10104	GS	NA	2-s2.0-85096873176	I Ichikawa, T Kuriwada	Ecological Research	The combined effects of artificial light at night and anthropogenic noise on life history traits in ground crickets	2023	English	Journal article	Study	Insects	Cricket	Transportation	Road traffic	Playback	Physiology|Reproduction	Developmental period, survival rate, egg diapause, the number of progeny, and body size	Ex-situ	Experimental	JPN	JPN	Experiment conducted on rural and urban populations	Léa Terray	11/04/2024
10152	GS	NA	2-s2.0-85121779637	MKS Blanchett, E Finegan…	Anim. Behav …	The effects of increasing visitor and noise levels on birds within a free-flight aviary examined through enclosure use and behavior	2020	English	Journal article	Study	Birds	24 species	Recreational	Zoo visitors	Measurements	Behaviour	Vertical distance above de ground, diverse behavior (feeding, resting, nesting, stress, etc)	Ex-situ	Observational	CAN	USA(zoo)	NA	Léa Terray	24/06/2024
10324	GS	NA	2-s2.0-85172247218	A Osbrink, MA Meatte, A Tran…	… of the Royal …	Traffic noise inhibits cognitive performance in a songbird	2021	English	Journal article	Study	Birds	Zebra finches (Taeniopygia guttata)	Transportation	Road traffic	Playback	Behaviour	Foraging task (detour reaching, lid-flipping and social learning)	Ex-situ	Experimental	USA	Unknown	Pop born in captivity	Léa Terray	24/06/2024
10521	Bliblio_Olivier_Pichard	10.1016/j.cub.2015.07.024	2-s2.0-85098673821	Ditmer, Mark A.; Vincent, John B.; Werden, Leland K.; Tanner, Jessie C.; Laske, Timothy G.; Iaizzo, Paul A.; Garshelis, David L.; Fieberg, John R.	Current Biology	Bears Show a Physiological but Limited Behavioral Response to Unmanned Aerial Vehicles	2015	English	Journal article	Study	Mammals	Black bears (Ursus americanus)	Recreational	UAV flights	Tested proxy	Behaviour|Physiology	Mouvements|Heart rate	In-situ	Experimental	USA	USA	NA	Léa Terray	12/07/2024
10523	Bliblio_Olivier_Pichard	10.1016/j.beproc.2014.10.002	2-s2.0-85080028899	Yang, Xiao-Jing; Slabbekoorn, Hans	Behavioural Processes	Timing vocal behavior: Lack of temporal overlap avoidance to fluctuating noise levels in singing Eurasian wrens	2014	English	Journal article	Study	Birds	Eurasian wrens (Troglodytes troglodytes)	Urban	City noise (mainly road traffic)	Measurements	Communication	Song rate, duration, between song interval length, sonng timing parameters	In-situ	Observational	NLD	NLD	2 studies: observational (OK), experimental (white noise)	Léa Terray	24/06/2024
10672	Bliblio_Olivier_Pichard	10.1016/j.applanim.2021.105453	2-s2.0-85149960347	Huskisson, SM; Doelling, CR; Ross, SR; Hopper, LM	APPLIED ANIMAL BEHAVIOUR SCIENCE	Assessing the potential impact of zoo visitors on the welfare and cognitive performance of Japanese macaques	2021	English	Journal article	Study	Mammals	Japanese macaques (Macaca fuscata)	Recreational	Zoo visitors	Measurements	Other	Cognition (identity match to sample task)	Ex-situ	Observational	USA	USA(zoo)	Zoo closed vs zoo open	Léa Terray	24/06/2024
10745	Bliblio_Olivier_Pichard	10.1242/jeb.022863	2-s2.0-85093363307	Schaub, Andrea; Ostwald, Joachim; Siemers, Björn M.	The Journal of Experimental Biology	Foraging bats avoid noise	2008	English	Journal article	Study	Mammals	Greater mouse-eared bat (Myotis myotis)	Transportation	Road traffic	Playback	Behaviour	Foraging effort and success	In-situ	Experimental	DEU	DEU	NA	Léa Terray	24/06/2024
10821	Bliblio_Olivier_Pichard	10.1093/beheco/arz148	2-s2.0-85152871452	Geipel, Inga; Amin, Bawan; Page, Rachel A; Halfwerk, Wouter	Behavioral Ecology	Does bat response to traffic noise support the misleading cue hypothesis?	2019	English	Journal article	Study	Mammals	Big-eared bats (Micronycteris microtis)	Transportation	Road traffic	Playback	Behaviour	Emergence behavior, maximum of bats that left the roost (is traffic confused with rain)	In-situ	Experimental	PAN	PAN	NA	Léa Terray	24/06/2024
10860	Bliblio_Olivier_Pichard	10.1093/beheco/arz123	2-s2.0-85089617986	Hennigar, Bronwen; Ethier, Jeffrey P.; Wilson, David R.	Behavioral Ecology	Experimental traffic noise attracts birds during the breeding season	2019	English	Journal article	Study	Birds	31 species, passerines	Transportation	Road traffic	Playback	Behaviour|Space use	Daily vocalization distribution, birds distance to the road	In-situ	Experimental	CAN	CAN	Artificial ligth and noise	Léa Terray	11/04/2024
10876	Bliblio_Olivier_Pichard	10.1098/rspb.2012.0230	2-s2.0-85125152833	Francis, Clinton D.; Kleist, Nathan J.; Ortega, Catherine P.; Cruz, Alexander	Proceedings of the Royal Society B: Biological Sciences	Noise pollution alters ecological services: enhanced pollination and disrupted seed dispersal	2012	English	Journal article	Study	Mammals|Birds	11 taxa, species mentionned in supplementary material	Industrial	Natural gas wells coupled with compressor that run continuously	Measure of noise level		Pollination, deed dispersal, ecological services	In-situ	Observational	USA	USA	NA	Pamela Amiard	07/2024
10886	Bliblio_Olivier_Pichard	NA	2-s2.0-85079832808	Connelly, Farley; Johnsson, Robin D.; Aulsebrook, Anne E.; Mulder, Raoul A.; Hall, Michelle L.; Vyssotski, Alexei L.; Lesku, John A.	Environmental Pollution	Urban noise restricts, fragments, and lightens sleep in Australian magpies	2020	English	Journal article	Study	Birds	Australian magpies (Cracticus tibicen)	Urban	City noise (including cars, motorcycles, trams, people, dogs, and wildlife)	Playback	Behaviour	Sleep fragmentation, duration and intensity	Ex-situ	Experimental	AUS	AUS	NA	Léa Terray	24/06/2024
10890	Bliblio_Olivier_Pichard		2-s2.0-85131720533	Danielle Pharr, Lauren	NA	The Effects of Urban Noise and Light Pollution on Adult Avian Survivorship	2021	English	Thesis	Study	Birds	7 species (American Robin (Turdus migratorius), Carolina Chickadee (Poecile carolinensis), Carolina Wren (Thryothorus ludovicianus), Gray Catbird (Dumetella carolinensis), House Wren (Troglodytes aedon), Northern Cardinal (Cardinalis cardinalis), and Song Sparrow (Melospiza melodia))	Other	Anthropogenic noise	Noise map	Other	Survival probability (counts and recounts), detection probability	Modelled noise	NA	USA	NA	CH1 physiology: not carried out because covid, protocol is described (exlcuded) ; CH2 survival: participative data	Léa Terray	24/06/2024
10923	Bliblio_Olivier_Pichard	10.3390/ani9070455	2-s2.0-85088086929	Rast, Wanja; Barthel, Leon M. F.; Berger, Anne	ANIMALS	Music Festival Makes Hedgehogs Move: How Individuals Cope Behaviorally in Response to Human-Induced Stressors	2019	English	Journal article	Study	Mammals	Hedgehogs (Erinaceus europaeus)	Recreational	Music festival	No noise measure. The festival phase consisted of three phases: construction, the actual festival and deconstruction.	Space use|Behaviour	Area used by individuals each night (kernel density estimation 50%), day nest utilization; daily activity pattern (index of diurnality based on the relative level of activity during daytime compared to night-time), Overall Dynamic Body Acceleration, Degree of Functional Coupling (DFC) is a parameter to measure the synchrony of (internal) cyclic (stree detection) behavior and the (external) enviro…	In-situ	Observational	DEU	DEU	NA	Pamela Amiard	07/2024
10929	Sordello_2019-2020	Unknown	2-s2.0-85152147376	Lowry, Hélène; Lill, Alan; Wong, Bob B. M.	NA	Do the Calls of a Bird, the Noisy Miner (Manorina melanocephala), Need Adjustment for Efficient Communication in Urban Anthropogenic Noise?	2019	English	Journal article	Study	Birds	Noisy miner	Urban	Urban vs Rural	NA	Communication	Call types, frequency	In-situ	Observational	AUS	AUS	Urban vs rural birds populations	Léa Terray	11/04/2024
10932	Sordello_2019-2020	10.1007/s10071-018-01235-0	2-s2.0-85159343712	Jiang, Tinglei; Guo, Xiong; Lin, Aiqing; Wu, Hui; Sun, Congnan; Feng, Jiang; Kanwal, Jagmeet S.	Animal Cognition	Bats increase vocal amplitude and decrease vocal complexity to mitigate noise interference during social communication	2019	English	Journal article	Study	Birds	Asian particolored bat (Vespertilio sinensis)	Transportation	Road traffic	Playback	Communication	Number of calls, call complexity (syllabe duration, syllabe amplitude, peak frequency)	Ex-situ	Experimental	CHN	CHN	NA	Léa Terray	24/06/2024
10933	Sordello_2019-2020	10.1007/s10336-019-01733-z	2-s2.0-85102182040	Walthers, AR; Barber, CA	JOURNAL OF ORNITHOLOGY	Traffic noise as a potential stressor to offspring of an urban bird, the European Starling	2020	English	Journal article	Study	Birds	European Starlings (Sturnus vulgaris)	Urban	City noise	Playback	Reproduction	Heterophil/lymphocyte ratios of nestlings	In-situ	Experimental	CAN	CAN	Outcome : reproduction or physiology? Repro because question is on stress (physiology is proxy)	Léa Terray	24/06/2024
10955	Sordello_2019-2020	10.1093/conphys/coz056	2-s2.0-85142939516	Zollinger, SA; Dorado-Correa, A; Goymann, W; Forstmeier, W; Knief, U; Bastidas-Urrutia, AM; Brumm, H	CONSERVATION PHYSIOLOGY	Traffic noise exposure depresses plasma corticosterone and delays offspring growth in breeding zebra finches	2019	English	Journal article	Study	Birds	Zebra finch (Taeniopygia guttata)	Transportation	Traffic noise, recording made along busy roads and include all type of traffic noise (passenger cars, motorcycles, pedestrian and bicyclist noise including shouting, large trucks and emergency vehicles including sirens)	Daytime noise playback of street traffic noise with playback levels fluctuating between 65 and 85 dB(A) re 20 μPa. Nightime playback with playback level averages fluctuating between 45 and 75 dB(A) (less dense traffic)	Physiology|Reproduction	Plasma corticosterone, immune function with leucocyte profile, offspring growth	Ex-situ	Experimental	DEU|GBR	DEU	NA	Pamela Amiard	07/2024
10961	Sordello_2019-2020	10.17576/jsm-2019-4810-01	2-s2.0-85173031953	Hanafi, S; Puan, CL; Maruthaveeran, S; Yeong, KL	SAINS MALAYSIANA	Vocal Response of Oriental Magpie Robin (Copsychus saularis) to Urban Environmental Factors in Peninsular Malaysia	2019	English	Journal article	Study	Birds	Oriental Magpie Robin (Copsychus saularis)	Urban	Urban-rural gradient	Measurements	Communication	Six parameters: low frequency, high frequency, frequency ranges, length of strophe, number of elements per strophe, and time interval between strophes	In-situ	Observational	MYS	MYS	NA	Léa Terray	24/06/2024
10969	Sordello_2019-2020	10.1098/rsos.190867	2-s2.0-85160836099	Phillips, JN; Ruef, SK; Garvin, CM; Le, MLT; Francis, CD	ROYAL SOCIETY OPEN SCIENCE	Background noise disrupts host-parasitoid interactions	2019	English	Journal article	Study	Insects	Fly (Ormia ochracea)	Transportation	Road traffic	Playback, gradient	Community	Parasite-host interaction	In-situ	Experimental	USA	USA	Ocean noise as a comparator for natural disturbance	Pamela Amiard|Léa Terray	30/04/2024
10970	Sordello_2019-2020	10.1016/j.baae.2019.08.003	2-s2.0-85161087789	Lee, MB; Peabotuwage, I; Gu, H; Zhou, WJ; Goodale, E	BASIC AND APPLIED ECOLOGY	Factors affecting avian species richness and occupancy in a tropical city in southern China: Importance of human disturbance and open green space	2019	English	Journal article	Study	Birds	26 species in winter; 11 species in summer	Other	No precison	Measurements	Community	Species richness, occupancy (= link avian diversity/anthropo variables)	In-situ	Observational	CHN	CHN	No information on noise	Léa Terray	24/06/2024
10975	Sordello_2019-2020	10.1111/1365-2656.13059	2-s2.0-85115426679	Wolfenden, AD; Slabbekoorn, H; Kluk, K; de Kort, SR	JOURNAL OF ANIMAL ECOLOGY	Aircraft sound exposure leads to song frequency decline and elevated aggression in wild chiffchaffs	2019	English	Journal article	Study	Birds	Common chiffchaffs (Phylloscopus collybita)	Transportation	Aircraft noise	Measurements|Playback	Communication	Song frequency, song structure	In-situ	Observational|Experimental	GBR	GBR	2 studies; Playback of bird song with and without noise, examination of response	Léa Terray	12/07/2024
10978	Sordello_2019-2020	10.3390/ani9080504	2-s2.0-85100069375	Jakob-Hoff, R; Kingan, M; Fenemore, C; Schmid, G; Cockrem, JF; Crackle, A; Van Bemmel, E; Connor, R; Descovich, K	ANIMALS	Potential Impact of Construction Noise on Selected Zoo Animals	2019	English	Journal article	Study	Mammals|Reptiles|Birds	4 species: Asian elephant (Elephas maximus), giraffe (Giraffa camelopardalis), emu (Dromaius novaehollandiae) and American alligator (Alligator mississippiensis)	Industrial	Construction noise	Playback > measurements > map	Behaviour|Physiology	Walk, feeding social, etc|fecal corticosterone metabolites	Ex-situ	Experimental	NZL	NZL(zoo)	Zoo animals	Léa Terray	24/06/2024
10979	Sordello_2019-2020	10.1111/1365-2664.13449	2-s2.0-85123289069	Mejia, EC; McClure, CJW; Barber, JR	JOURNAL OF APPLIED ECOLOGY	Large-scale manipulation of the acoustic environment can alter the abundance of breeding birds: Evidence from a phantom natural gas field	2019	English	Journal article	Study	Birds	5 species: Brewer's sparrow (Spizella breweri), horned lark (Eremophila alpestris), western meadowlark (Sturnella neglecta), sagebrush sparrow (Artemisiospiza nevadensis) and sage thrasher (Oreoscoptes montanus)	Industrial	Natural gaz field	Playback	Community	Abundance	In-situ	Experimental	USA	USA	NA	Léa Terray	25/06/2024
10981	Sordello_2019-2020	10.1111/eth.12876	2-s2.0-85125402239	LaZerte, SE; Slabbekoorn, H; Otter, KA	ETHOLOGY	A field test of the audibility of urban versus rural songs in mountain chickadees	2019	English	Journal article	Study	Birds	Mountain chickadees (Poecile gambeli)	Urban	Urban vs Rural	Measurements	Behaviour	Approach and stay close	In-situ	Observational	CAN	CAN	Interest Fig2 (ambient noise vs behavior); Playback is for rural and urban songs	Léa Terray	25/06/2024
10989	Sordello_2019-2020	10.1093/auk/ukz045	2-s2.0-85152524503	Stuart, CJ; Grabarczyk, EE; Vonhof, MJ; Gill, SA	AUK	Social factors, not anthropogenic noise or artificial light, influence onset of dawn singing in a common songbird	2019	English	Journal article	Study	Birds	House Wrens (Troglodytes aedon)	Urban	Urban-rural gradient (through 3 sites)	Measurements + filter on frequencies associated with anthropo noise	Communication	Onset of dawn song	In-situ	Observational	USA	USA	NA	Léa Terray	25/06/2024
10992	Sordello_2019-2020	10.1121/1.5119125	2-s2.0-85150451743	Duarte, MHL; Caliari, EP; Scarpelli, MDA; Lobregat, GO; Young, RJ; Sousa-Lima, RS	JOURNAL OF THE ACOUSTICAL SOCIETY OF AMERICA	Effects of mining truck traffic on cricket calling activity	2019	English	Journal article	Study	Insects	3 species of crickets (Anaxipha sp., Gryllus sp., and a Podoscirtinae species)	Industrial	Mining truck	Noisy events (before, during, after)	Communication	Call interruption, frequency, average power and bandwidth	In-situ	Observational	BRA	BRA	NA	Léa Terray	25/06/2024
10994	Sordello_2019-2020	10.1371/journal.pone.0218775	2-s2.0-85122678804	Carvajal-Castro, JD; Ospina, AM; Toro-Lopez, Y; Pulido, A; Cabrera-Casas, LX; Guerrero-Pelaez, S; Garcia-Merchan, VH; Vargas-Salinas, F	PLOS ONE	Birds vs bricks: Patterns of species diversity in response to urbanization in a Neotropical Andean city	2019	English	Journal article	Study	Birds	All species in areas	Urban	Urban vs rural	Measurements	Community	Diversity, abundance, species richness	In-situ	Observational	COL	COL	NA	Léa Terray	25/06/2024
11000	Sordello_2019-2020	10.1007/s10211-019-00311-z	2-s2.0-85100901002	Petroczki, K; Vainikka, A; Kortet, R	ACTA ETHOLOGICA	Does acoustic environment modify boldness and related life-history traits in field cricket nymphs?	2019	English	Journal article	Study	Insects	nymph of field cricket (Gryllus integer)	Transportation	Road traffic	Playback	Behaviour	Boldness (antipredator response, time until head emerge from shelter, time to full emergence)	Ex-situ	Experimental	FIN|HUN	Unknown	Pop born in captivity	Léa Terray	25/06/2024
11001	Sordello_2019-2020	10.1007/s11356-019-05063-8	2-s2.0-85160330642	Frohlich, A; Ciach, M	ENVIRONMENTAL SCIENCE AND POLLUTION RESEARCH	Nocturnal noise and habitat homogeneity limit species richness of owls in an urban environment	2019	English	Journal article	Study	Birds	5 owl species (Barn owl Tyto alba, Little owl Athene noctua, Long-eared owl Asio otus, Tawnyowl Strix aluco, and Ural owl Strix uralensis)	Transportation	Road traffic	Noise map	Community	Species richness	Modelled noise	NA	POL	NA	Noise map gives classes of noise level intensity	Léa Terray	25/06/2024
11002	Sordello_2019-2020	10.1111/gcb.14610	2-s2.0-85109904251	Gurule-Small, GA; Tinghitella, RM	GLOBAL CHANGE BIOLOGY	Life history consequences of developing in anthropogenic noise	2019	English	Journal article	Study	Insects	Crickets (Teleogryllus oceanicus)	Transportation	Traffic noise	Playback of recording of traffic noise with varied traffic densities, amplitudes, and speeds	Reproduction	Mating success, reproductive investment, lifetime reproductive success	Ex-situ	Experimental	USA	USA	"We compiled two representative 30 s recordings from each of the five locations into a single continuous five‐minute track that was looped during treatment. We used the “filter” command in RavenPro14 to filter out frequencies that overlap with the crickets’ song (from 3 to 6kHz) to produce the nonmasking traffic noise."	Pamela Amiard	07/2024
11004	Sordello_2019-2020	10.1016/j.ygcen.2019.02.017	2-s2.0-85109904251	Injaiana, AS; Gonzalez-Gomez, PL; Taff, CC; Bird, AK; Ziur, AD; Patricelli, GL; Haussmann, MF; Wingfield, JC	GENERAL AND COMPARATIVE ENDOCRINOLOGY	Traffic noise exposure alters nestling physiology and telomere attrition through direct, but not maternal, effects in a free-living bird	2019	English	Journal article	Study	Birds	Tree swallows (Tachycineta bicolor)	Transportation	Road traffic	Playback	Reproduction	Corticosterone levels, body condition, telomere attrition of nestling	In-situ	Experimental	USA	USA	NA	Léa Terray	12/07/2024
11007	Sordello_2019-2020	10.1093/condor/duz002	2-s2.0-85088650771	Walters, MJ; Guralnick, RP; Kleist, NJ; Robinson, SK	CONDOR	Urban background noise affects breeding song frequency and syllable-type composition in the Northern Mockingbird	2019	English	Journal article	Study	Birds	Northern Mockingbird (Mimus polyglottos)	Urban	City noise, Road traffic	Measurements	Communication	Peak frequency, lowest/highest pitch, song bandwidth	In-situ	Observational	USA	USA	NA	Léa Terray	25/06/2024
11018	Sordello_2019-2020	10.1002/ajp.22967	2-s2.0-85112294781	Sheehan, RL; Papworth, S	AMERICAN JOURNAL OF PRIMATOLOGY	Human speech reduces pygmy marmoset (Cebuella pygmaea) feeding and resting at a Peruvian tourist site, with louder volumes decreasing visibility	2019	English	Journal article	Study	Mammals	Pygmy marmoset (Cebuella pygmaea)	Other	Human speech	Playback	Behaviour	Feeding, resting, alert, moving, social, self grooming, scratching, and vigilance	In-situ	Experimental	GBR	GBR	NA	Léa Terray	25/06/2024
11020	Sordello_2019-2020	10.1007/s11252-018-0814-2	2-s2.0-85145881789	Pearson, T; Clarke, JA	URBAN ECOSYSTEMS	Urban noise and grey-headed flying-fox vocalisations: evidence of the silentium effect	2019	English	Journal article	Study	Mammals	Grey-headed flying-foxes (Pteropus poliocephalus)	Urban	Urban-rural gradient	Measurements	Communication	Colony soundscape (SPL, dominant frequency)	In-situ	Observational	AUS	AUS	NA	Léa Terray	12/07/2024
11023	Sordello_2019-2020	10.3813/AAA.919312	2-s2.0-85094893981	Singh, M; Jaiswal, A; Ulman, Y; Kumar, K	ACTA ACUSTICA UNITED WITH ACUSTICA	Vocal Adjustments in Purple Sunbird (Cinnyris asiaticus) at Noisy Habitats	2019	English	Journal article	Study	Birds	Purple Sunbird (Cinnyris asiaticus)	Urban	Urban vs Rural	Measurements	Communication	SPL vocalizations, Min/max frequency, peak frequency, delta time parameters	In-situ	Observational	IND	IND	NA	Léa Terray	25/06/2024
11034	Sordello_2019-2020	10.1007/s00265-018-2624-1	2-s2.0-85081124817	Caorsi, V; Sprau, P; Zollinger, SA; Brumm, H	BEHAVIORAL ECOLOGY AND SOCIOBIOLOGY	Nocturnal resting behaviour in urban great tits and its relation to anthropogenic disturbance and microclimate	2019	English	Journal article	Study	Birds	Great tits	Urban	City noise	Gradient (measurements)	Behaviour	Resting, activity at night	In-situ	Observational	DEU	DEU	Artificial ligth and noise	Léa Terray	11/04/2024
11036	Sordello_2019-2020	10.1093/conphys/coy067	2-s2.0-85137647625	Ditmer, MA; Werden, LK; Tanner, JC; Vincent, JB; Callahan, P; Iaizzo, PA; Laske, TG; Garshelis, DL	CONSERVATION PHYSIOLOGY	Bears habituate to the repeated exposure of a novel stimulus, unmanned aircraft systems	2019	English	Journal article	Study	Mammals	American black bears (Ursus americanus)	Recreational	Unmanned aircraft systems (i.e. drones)	Bears exposed with 5 flights of 5-min per day. Total = 80 flights during the study period	Physiology	Heart rate	Ex-situ	Experimental	USA	USA	"On each flight, the UAS completed this circuit three times at an altitude of 15m before returning to the launch site, which was not vis- ible to the bears. From the edge of the bear enclosure, we recorded the maximum sound pressure levels (dB SPL; re 20 μPa, Root Mean Square (RMS), A-weighted) during 4 flights using an Extech model 407 750 sound level meter. The average maximum value measured fo…	Pamela Amiard	07/2024
11040	Sordello_2019-2020	10.1007/s00300-019-02563-8	2-s2.0-85102459021	Eftestol, S; Flydal, K; Tsegaye, D; Colman, JE	POLAR BIOLOGY	Mining activity disturbs habitat use of reindeer in Finnmark, Northern Norway	2019	English	Journal article	Study	Mammals	Reindeer (Rangifer tarandus)	Industrial	Mining site	Scheduled activity	Space use	Probability of habitat use (GPS collars)	In-situ	Observational	NOR	NOR	NA	Léa Terray	25/06/2024
11043	Sordello_2019-2020	10.26107/RBZ-2019-0007	2-s2.0-85124970538	Yi, YZ; Sheridan, JA	RAFFLES BULLETIN OF ZOOLOGY	Effects of traffic noise on vocalisations of the rhacophorid tree frog Kurixalus chaseni (Anura: Rhacophoridae) in Borneo	2019	English	Journal article	Study	Amphibians	Rhacophorid tree frog (Kurixalus chaseni)	Transportation	Road traffic	Playback	Communication	Mating and terrestrial calls, mean amplitude and mean frequency	In-situ	Experimental	SGP	SGP	NA	Léa Terray	25/06/2024
11047	Sordello_2019-2020	10.12775/EQ.2019.006	2-s2.0-85146467434	Lukanov, S; Naumov, B	ECOLOGICAL QUESTIONS	Effect of anthropogenic noise on call parameters of Hyla arborea (Ahura: Hylidae)	2019	English	Journal article	Study	Amphibians	European treefrog (Hyla arborea)	Industrial	Gaz compressor station	Measurements	Communication	10 call parameters (frequency, duration, amplitude, etc)	In-situ	Observational	BGR	BGR	NA	Léa Terray	25/06/2024
11050	Sordello_2019-2020	Unknown	2-s2.0-85112744279	Spier	Unknown	Traffic Noise and Sexual Selection: Studies of Anthropogenic Impact on Bird Songs and Undergraduate Student Reasoning of Evolutionary Mechanisms	2019	English	Thesis	Study	Birds	All species in areas	Transportation	Road traffic	Measurements	Communication|Community	Detectability of vocalizations|Species richness	In-situ	Observational	USA	USA	Difficult to understand what is behind "detectability"	Léa Terray	25/06/2024
11053	Sordello_2019-2020	Unknown	2-s2.0-85144644380	Rashidi M., Chamani A., Moshtaghi M.	Ekologia Bratislava	The Influence of Transport Infrastructure Development on Bird Diversity and Abundance	2019	English	Journal article	Study	Birds	30 species	Transportation	Road traffic	Measurements	Community	Abundance	In-situ	Observational	IRN	IRN	Noise per transect + abundance per transect	Léa Terray	25/06/2024
11055	Sordello_2019-2020	10.1016/j.ecolind.2018.12.014	2-s2.0-85136391418	Grenat P.R., Pollo F.E., Ferrero M.A., Martino A.L.	Ecological Indicators	Differential and additive effects of natural biotic and anthropogenic noise on call properties of Odontophrynus americanus (Anura, Odontophryinidae): Implications for the conservation of anurans inhabiting noisy environments	2019	English	Journal article	Study	Amphibians	Frog (Odontophrynus americanus)	Transportation	Road traffic	Measurements	Communication	Call duration, interval, pulse, rate, dominant frequency	In-situ	Observational	ARG	ARG	NA	Léa Terray	25/06/2024
11058	Sordello_2019-2020	10.1371/journal.pone.0225347	2-s2.0-85078845083	Flamand A., Rebout N., Bordes C., Guinnefollau L., Bergès M., Ajak F., Siutz C., Millesi E., Weber C., Petit O.	PLoS ONE	Hamsters in the city: A study on the behaviour of a population of common hamsters (Cricetus cricetus) in urban environment	2019	English	Journal article	Study	Mammals	European hamster (Cricetus cricetus)	Urban	City noise	Measurements	Behaviour|Space use	Vigilance|Burrows distribution (habitat choice)	In-situ	Observational	AUT	AUT	NA	Pamela Amiard|Léa Terray	03/05/2024
11291	Snowballing: relevant reviews from main database	10.1093/beheco/ary126	NA	Bent, Adam M; Ings, Thomas C.; Mowles, Sophie L.	Behavioral Ecology	Anthropogenic noise disrupts mate searching in Gryllus bimaculatus	2018	English	Journal article	Study	Insects	Mediterranean field cricket (Gryllus bimaculatus)	Transportation	Road traffic	Playback	Behaviour	Movement towards male calls, latency to move, latency to reach a speaker	Ex-situ	Experimental	GBR	NA	NA	Benjamin Petiteau	15/07/2024
11410	Snowballing: relevant reviews from main database	10.1111/1749-4877.12387	NA	Song, Shengjing; Lin, Aiqing; Jiang, Tinglei; Zhao, Xin; Metzner, Walter; Feng, Jiang	Integrative zoology	Bats adjust temporal parameters of echolocation pulses but not those of communication calls in response to traffic noise.	2019	English	Journal article	Study	Mammals	Asian particolored bats (Vespertilio sinensis)	Transportation	Road traffic	Playback	Communication	Number of echolocation pulse (single or multiple), number of communication call (single and multisyllabic), interval between pulses or syllables, duration of vocalization sequences, number of elements within vocalization sequences	Ex-situ	Experimental	CHN	CHN	NA	Benjamin Petiteau	15/07/2024
11680	Snowballing: relevant reviews from main database	10.1017/s0962728600014445	NA	Shepherdson, DJ; Carlstead, KC; Wielebnowski, N	Animal Welfare	Cross-institutional assessment of stress responses in zoo animals using longitudinal monitoring of faecal corticoids and behaviour	2004	English	Journal article	Study	Birds	ʻApapane (Himatione sanguinea), ʻamakihi (Chlorodrepanis virens)	Recreational|Industrial	Concerts, machine noises (helicopters, tractors, leaf blowers, chainsaw)	Noisy events	Physiology|Behaviour	Faecal corticod, perch hop or fly, foraging, nestbuilding, courting	Ex-situ	Observational	USA	USA(zoo)	NA	Benjamin Petiteau	15/07/2024
11690	Snowballing: relevant reviews from main database	10.1016/s0006-3207(02)00236-7	NA	Frid, Alejandro	Biological Conservation	Dall's sheep responses to overflights by helicopter and fixed-wing aircraft	2003	English	Journal article	Study	Mammals	Dall’s sheep (Ovis dalli dalli)	Transportation	Helicopters and fixed-wing overflights	Aircraft flyover	Behaviour	Flee, distance fled, flight initiation distance, interrupt rest, latency to feed or rest	In-situ	Experimental	CAN	CAN	NA	Benjamin Petiteau	15/07/2024
11923	Snowballing: relevant reviews from main database	10.2307/3802110	NA	Bradshaw, Corey J. A.; Boutin, Stan; Hebert, Daryll M.	The Journal of Wildlife Management	Effects of petroleum exploration on woodland Caribou in northeastern Alberta	1997	English	Journal article	Study	Mammals	Woodland caribou (Rangifer tarandus)	Industrial	Oil exploration	Propane canon blast	Behaviour|Space use	Movement rate, displacement, feeding proportions|Habitat-patch changes	In-situ	Experimental	CAN	CAN	NA	Benjamin Petiteau	15/07/2024
11928	Snowballing: relevant reviews from main database	10.1080/07420528.2020.1862858	NA	Issad, Salem Mamoun; Benhafri, Nadir; Allali, Khalid El; Farsi, Hicham; Ouali-Hassenaoui, Saliha; Dekar-Madoui, Aicha	Chronobiology international	Effects of prolonged night-time light exposure and traffic noise on the behavior and body temperature rhythmicity of the wild desert rodent, Gerbillus tarabuli.	2021	English	Journal article	Study	Mammals	Tarabul’s gerbil (Gerbillus tarabuli)	Transportation	Road traffic	Playback	Physiology	Body temperature rhythmicity|Locomotor activity, anxiety	Ex-situ	Experimental	DZA	DZA	NA	Benjamin Petiteau	15/07/2024
11991	Snowballing: relevant reviews from main database	10.2307/1563871	NA	Dimmitt, Mark A.; Ruibal, Rodolfo	Journal of Herpetology	Environmental correlates of emergence in spadefoot toads (Scaphiopus).	1980	English	Journal article	Study	Amphibians	Spadefoot toads (Scaphiopus)	Other	Test tube mixer electric motor	Controled exposure	Behaviour	Tadpole emergence	Ex-situ	Experimental	USA	USA	NA	Benjamin Petiteau	16/07/2024
12938	Snowballing: relevant reviews from main database	10.5751/es-02753-140127	NA	Bissonette, John A.; Rosa, Silvia	Ecology and Society	Road Zone Effects in Small-Mammal Communities	2009	English	Journal article	Study	Mammals	13 species of small mammal	Transportation	Road traffic	Measurements	Community	Diversity, abundance and density	In-situ	Observational	USA	USA	NA	Benjamin Petiteau	16/07/2024
13076	Snowballing: relevant reviews from main database	10.1093/jue/juy022	NA	Mena, Lucía Manzanares; Garcia, Constantino Macías	Journal of Urban Ecology	Songbird community structure changes with noise in an urban reserve	2019	English	Journal article	Study	Birds	30 species	Transportation	Road traffic	Measurements	Community|Communication	Richness|Song frequency	In-situ	Observational	USA	NA	NA	Benjamin Petiteau	16/07/2024
13535	Snowballing: relevant reviews from main database	10.1038/s41598-018-25834-6	NA	Phillips, Jennifer N.; Derryberry, Elizabeth P.	Scientific reports	Urban sparrows respond to a sexually selected trait with increased aggression in noise	2018	English	Journal article	Study	Birds	White-crowned sparrows (Zonotrichia leucophrys)	Urban	City noise	Measurements	Behaviour	Latency to approach stimulus, approach distance to stimulus	In-situ	Experimental	USA	USA	NA	Benjamin Petiteau	16/07/2024
13548	Snowballing: relevant reviews from main database	10.1111/j.1523-1739.2010.01559.x	NA	Wrege, Peter H.; Rowland, Elizabeth D.; Thompson, Bruce G.; Batruch, Nikolas	Conservation biology : the journal of the Society for Conservation Biology	Use of acoustic tools to reveal otherwise cryptic responses of forest elephants to oil exploration.	2010	English	Journal article	Study	Mammals	Forest elephants (Loxodonta cyclotis)	Industrial	Oil exploration	Measurements	Community|Behaviour|Communication	Abundance|Activity shift|Number of calls	In-situ	Observational	USA	GAB	NA	Benjamin Petiteau	16/07/2024
13555	Snowballing: relevant reviews from main database	10.1002/ps.3656	NA	Hofstetter, Richard W.; Dunn, David D; McGuire, Reagan; Potter, Kristen A.	Pest management science	Using acoustic technology to reduce bark beetle reproduction.	2014	English	Journal article	Study	Insects	Southern pine beetle(Dendroctonus frontalis)	Recreational	Music radio	Playback	Behaviour|Reproduction	Tunneling distance, survival rate, flight response|Number of eggs	Ex-situ	Experimental	USA	USA	NA	Benjamin Petiteau	16/07/2024
13656	Snowballing: relevant reviews from main database	10.1111/eth.12940	NA	Whalen, Cara E.; Brown, Mary Bomberger; McGee, JoAnn; Powell, Larkin A.; Walsh, Edward J.	Ethology	Wind turbine noise limits propagation of greater prairie‐chicken boom chorus, but does it matter?	2019	English	Journal article	Study	Birds	Greater prairie‐chickens (Tympanuchus cupido pinnatus)	Industrial	Wind turbine	Measurements	Communication	Chorus signal-to-noise ratio, frequency	In-situ	Observational	USA	USA	NA	Benjamin Petiteau	16/07/2024
13667	Snowballing: relevant reviews from snowballing	NA	NA	Komenda-Zehnder S, Cevallos M, Bruderer B.	Proceedings of the International Bird Strike Committee	Effects of disturbance by aircraft overflight on waterbirds-an experimental approach	2003	English	Journal article	Study	Birds	29 species	Transportation	Aeroplanes, helicopters	Aircraft flyover	Community|Behaviour	Abundance|Relaxation state (resting, preening and feeding=relaxed/alarm posture, swimming, diving or flying=stressed)	In-situ	Experimental	CHE	CHE	NA	Benjamin Petiteau	16/07/2024
13669	Snowballing: relevant reviews from snowballing	NA	NA	Tomlinson S, Buckingham J, Erwin R, Carpenter B, Wilhote S.	NA	Physiological response of birds to approaching aircraft	1991	English	Report	Study	Birds	Gulls (Larus atricilla), rock dove (Columba livia domestica)	Transportation	Aircrafts	Playback|Measurements	Physiology	Heart rate	Ex-situ	Experimental	USA	USA	NA	Benjamin Petiteau	16/07/2024
13678	Snowballing: relevant reviews from snowballing	NA	NA	Dawe, G. and Goosem, M.	Report to Queensland Department of Main Roads	Noise disturbance along highways Kuranda Range road upgrade project	2007	English	Report	Study	Birds	59 species|64 species	Transportation	Road traffic	Measurements	Communication|Community	Dominant song frequencies|Abundance and richness	In-situ	Observational	AUS	AUS	NA	Benjamin Petiteau	16/07/2024
13683	Snowballing: relevant reviews from snowballing	10.1016/0006-3207(87)90002-4	NA	Pedevillano, C. and Gerald Wright, R.	Bioi. Conserv.	The influence of visitors on mountain goat activities in Glacier National Park, Montana	1987	English	Journal article	Study	Mammals	Mountain goats (Oreamnos americanus)	Transportation	Road traffic	Measurements	Behaviour	Underpass crossing rate, hesitation, running back, switching underpass, use of the lick	In-situ	Observational	USA	USA	NA	Benjamin Petiteau	16/07/2024
13695	Snowballing: relevant reviews from snowballing	10.1644/07-MAMM-A-320.1	NA	Fahrig L, Ford AT	Journal of Mammalogy	Movement patterns of eastern chipmunks (Tamias striatus) near roads	2009	English	Journal article	Study	Mammals	Eastern chipmunks (Tamias striatus)	Transportation	Road traffic	Measurements (volume signature)	Behaviour	Crossing the roads, turning away from roads, avoiding roads	Ex-situ	Observational	CAN	CAN	NA	Benjamin Petiteau	16/07/2024
