# Supplementary material for: What is the evidence for the impacts of airborne anthropogenic noise on wildlife? A systematic map update
Source: Environ Evid. 2025 Jul 26;14:14. doi: 10.1186/s13750-025-00368-3 (PMC12297495; doi:10.1186/s13750-025-00368-3)
Supplement: Supplementary file 7 — Additional file 7: Coding table of the literature from Sordello et al. 2020 [file 13750_2025_368_MOESM7_ESM.xlsx]

## Sheet: README
Additional File 7
Coding table of studies from the Sordello et al. 2020
Terray et al.
How to read the different columns is explained in the CodeBook sheet

## Sheet: CodeBook
VARIABLE NAME	VARIABLE DEFINITION	VALUE ALLOWED
Sordello_et_al_2020_ID	Unique key given by Sordello et al. to each publication (correspondance with Sordello et al. 2020)	Numeric character
biblio_pid	Persistent identifier assigned to the publication (DOI)	Alphanumeric string of characters if DOI exists
biblio_authors	Authors	Text
biblio_container	Container of the publication if applicable: journal title for articles, book title for chapters, etc	Text
biblio_title	Title of the publication	Text
biblio_abstract	Abstract of the publication	Text
biblio_year	Year of publication	YYYY
biblio_language	Language of the full-text publication	English | French
biblio_doctype	Which is the type of the publication?	Journal article | Book | Book chapter | Conference object | Thesis | Preprint | Report | Other
biblio_content	Which is the content of the publication?	Study | Review | Meta-analysis
population	What is/are the population(s) studied?	Birds | Mammals | Amphibians | Reptiles | Insects | Arachnids | Other
exposition	What is/are the source(s) of the noise studied?	Industrial | Transportation | Urban | Military | Recreational | Other
exposition_detail	Details on the studied exposure(s)	Text
outcome	What is the outcome studied?	Behaviour | Communication | Community | Physiology | Space use | Reproduction | Other
research_lab_location	Country of the research lab that published the article	ISO 3166-1 alpha 3 code
study_location	Country where the study was carried out, or where the population studied comes from (the term '(zoo)' is added where the population is held in captivity in a zoo)	ISO 3166-1 alpha 3 code
study_context	What is the context of the study? Is it an In-situ (field) or an Ex-situ/Captivity (laboratories, aquariums, cages, …)?	In-situ | Ex-situ | Modelled noise
study_design	Is it an observational or an experimental study?	Observational | Experimental | NA
coding_who	Map team member who coded the publication	Romain Sordello | Alexis Dambry | Ophélie Ratel
coding_comment	Details on the coding of the publication	Text
GENERAL RULES
If applicable, multiple values are delimited with a pipe : |
NA is used as a substitute for "not applicable"
Unknown is used when information is not available
Only primary studies are coded. Reviews and meta-analyses are not coded.

## Sheet: CodingTable - Sordello et al
biblio_Sordello2020_ID	biblio_pid	biblio_authors	biblio_container	biblio_title	biblio_abstract	biblio_year	biblio_language	document_type	document_content	population	exposition	exposition_detail	outcome	research_lab_location	study_location	study_context	study_design	coding_who	coding_comment
1	10.1002/(SICI)1098-2361(1999)18:1<35::AID-ZOO5>3.0.CO.,2-L	Carlstead, K., Fraser, J., Bennett, C., and Kleiman, DG	ZOO BIOLOGY	Black rhinoceros (Diceros bicornis) in US zoos: II. Behavior, breeding success, and mortality in relation to housing facilities	The captive population of black rhinoceros (Diceros bicornis) is not self-sustaining. The reasons for suboptimal reproduction and high mortality need to be investigated. This can only be achieved by cross-institutional analyses of environments, behavior, and performance. In this study, we collected data on 23 zoos with black rhinoceros to compare zoo environments with reproductive success, mortal…	1999	English	Journal article	Study	Mammals	Recreational	zoo	Behaviour|Space use|Reproduction	USA	USA(zoo)	Ex-situ	Observational	Alexis Dambry	none
6	10.1002/aqc.2668	Osterrieder, SK., Kent, CS., and Robinson, RW	AQUATIC CONSERVATION-MARINE AND FRESHWATER ECOSYSTEMS	Responses of Australian sea lions, Neophoca cinerea, to anthropogenic activities in the Perth metropolitan area, Western Australia	1. Tourist- based activities, partly due to their rapid increase, have raised concerns regarding the impacts of anthropogenic activity on marine fauna. Documented effects on pinnipeds in proximity to humans include changes in behaviour, site use and potentially higher aggression levels towards people. Effects vary considerably between populations and sites, thus requiring separate assessment of h…	2017	English	Journal article	Study	Mammals	Transportation|Recreational	Transportation : vessel|Recreation : tourist-based activities	Behaviour	AUS	AUS	In-situ	Observational	Alexis Dambry	none
7	10.1002/aqc.2693	Jain-Schlaepfer, SMR., Blouin-Demers, G., Cooke, SJ., and Bulte, G	AQUATIC CONSERVATION-MARINE AND FRESHWATER ECOSYSTEMS	Do boating and basking mix? The effect of basking disturbances by motorboats on the body temperature and energy budget of the northern map turtle	1. Basking is the primary mechanism used by many freshwater turtles to maintain their body temperature (Tb) in a range that maximizes physiological performance. Basking turtles are easily disturbed by motorboats, but the consequences of the increasingly popular use of motorboats on turtles is largely unknown. 2. In this work, predictive models built from field and laboratory data were used to ass…	2017	English	Journal article	Study	Reptiles	Transportation	motor boat disturbance	Behaviour|Physiology	CAN	CAN	In-situ	Experimental	Alexis Dambry	none
10	10.1002/eap.1437	Kleist, NJ., Guralnick, RP., Cruz, A., and Francis, CD	ECOLOGICAL APPLICATIONS	Sound settlement: noise surpasses land cover in explaining breeding habitat selection of secondary cavity-nesting birds	Birds breeding in heterogeneous landscapes select nest sites by cueing in on a variety of factors from landscape features and social information to the presence of natural enemies. We focus on determining the relative impact of anthropogenic noise on nest site occupancy, compared to amount of forest cover, which is known to strongly influence the selection process. We examine chronic, industrial …	2017	English	Journal article	Study	Birds	Industrial	gas extraction	Space use|Reproduction	USA	USA	In-situ	Observational	Romain Sordello | Alexis Dambry	none
11	10.1002/ece3.2357	Dominoni, DM., Greif, S., Nemeth, E., and Brumm, H	ECOLOGY AND EVOLUTION	Airport noise predicts song timing of European birds	Anthropogenic noise is of increasing concern to biologists and medical scientists. Its detrimental effects on human health have been well studied, with the high noise levels from air traffic being of particular concern. However, less is known about the effects of airport noise pollution on signal masking in wild animals. Here, we report a relationship between aircraft noise and two major features…	2016	English	Journal article	Study	Birds	Transportation	aircraft	Communication	NLD	DEU	In-situ	Observational	Romain Sordello | Alexis Dambry	none
12	10.1002/ece3.2608	Long, AM., Colon, MR., Bosman, JL., Robinson, DH., Pruett, HL., McFarland, TM., Mathewson, HA., Szewczak, JM., Newnam, JC., and Morrison, ML	ECOLOGY AND EVOLUTION	A before-after control-impact assessment to understand the potential impacts of highway construction noise and activity on an endangered songbird	Anthropogenic noise associated with highway construction and operation can have individual-and population-level consequences for wildlife (e.g., reduced densities, decreased reproductive success, behavioral changes). We used a before-after control-impact study design to examine the potential impacts of highway construction and traffic noise on endangered golden-cheeked warblers (Setophaga chrysop…	2017	English	Journal article	Study	Birds	Transportation|Industrial	highway construction and traffic	Communication|Space use|Reproduction	USA	USA	In-situ	Observational|Experimental	Romain Sordello | Alexis Dambry	none
13	10.1002/ece3.2622	Nelson, DV., Klinck, H., Carbaugh-Rutland, A., Mathis, CL., Morzillo, AT., and Garcia, TS	ECOLOGY AND EVOLUTION	Calling at the highway: The spatiotemporal constraint of road noise on Pacific chorus frog communication	Loss of acoustic habitat due to anthropogenic noise is a key environmental stressor for vocal amphibian species, a taxonomic group that is experiencing global population declines. The Pacific chorus frog (Pseudacris regilla) is the most common vocal species of the Pacific northwest and can occupy human-dominated habitat types, including agricultural and urban wetlands. This species is exposed to …	2017	English	Journal article	Study	Amphibians	Transportation	road, highway	Communication	USA	USA	In-situ	Observational	Romain Sordello | Alexis Dambry	none
15	10.1002/ece3.3037	Derryberry, EP., Gentry, K., Derryberry, GE., Phillips, JN., Danner, RM., Danner, JE., and Luther, DA	ECOLOGY AND EVOLUTION	White-crowned sparrow males show immediate flexibility in song amplitude but not in song minimum frequency in response to changes in noise levels in the field	The soundscape acts as a selective agent on organisms that use acoustic signals to communicate. A number of studies document variation in structure, amplitude, or timing of signal production in correspondence with environmental noise levels thus supporting the hypothesis that organisms are changing their signaling behaviors to avoid masking. The time scale at which organisms respond is of particu…	2017	English	Journal article	Study	Birds	Urban	No more details	Communication	USA	USA	In-situ	Observational	Romain Sordello | Alexis Dambry	none
17	10.1002/ecs2.1259	Kleist, NJ., Guralnick, RP., Cruz, A., and Francis, CD	ECOSPHERE	Anthropogenic noise weakens territorial response to intruder's songs	noise pollution degrades natural acoustic conditions, potentially interfering with bird communication. However, exactly how noise impacts the ability of the signal receiver to detect and discriminate vocalizations from conspecifics remains understudied in field settings. We performed a natural experiment to determine the effect of noise pollution on the territory-defense behaviors of two emberizi…	2016	English	Journal article	Study	Birds	Industrial	gas extraction	Communication	USA	USA	In-situ	Experimental	Romain Sordello | Alexis Dambry	none
22	10.1002/ecs2.2440	Phillips, JN., Gentry, KE., Luther, DA., and Derryberry, EP	ECOSPHERE	Surviving in the city: higher apparent survival for urban birds but worse condition on noisy territories	Anthropogenic landscapes and soundscapes impose strong selective pressures on a number of species, which can manifest in changes in vocalizations, foraging strategies, predator vigilance, and reproductive success. However, few studies have examined survival rates, a major component of fitness, across urban landscapes and soundscapes. White-crowned sparrows (Zonotrichia leucophrys) persist in both…	2018	English	Journal article	Study	Birds	Urban	city noise	Physiology	USA	USA	In-situ	Observational	Alexis Dambry	none
23	10.1002/ecy.1770/suppinfo	McMahon, TA., Rohr, JR., and Bernal, XE	ECOLOGY	Light and noise pollution interact to disrupt interspecific interactions	Studies on the consequences of urbanization often examine the effects of light, noise, and heat pollution independently on isolated species providing a limited understanding of how these combined stressors affect species interactions. Here, we investigate how these factors interact to affect parasitic frog-biting midges (Corethrella spp.) and their tungara frog (Engystomops pustulosus) hosts. A s…	2017	English	Journal article	Study	Amphibians	Urban	No more details	NA	USA	PAN	In-situ	Experimental	Romain Sordello | Alexis Dambry	none
25	10.1002/jwmg.467	Bennett, VJ., and Zurcher, AA	JOURNAL OF WILDLIFE MANAGEMENT	When corridors collide: Road-related disturbance in commuting bats	As an increasingly dominant feature in the landscape, transportation corridors are becoming a major concern for bats. Although wildlifevehicle collisions are considered to be a major source of mortality, other negative implications of roads on bat populations are just now being realized. Recent studies have revealed that bats, like many other wildlife species, will avoid roads rather than cross t…	2013	English	Journal article	Study	Mammals	Transportation	road	Behaviour	USA	USA	In-situ	Observational	Romain Sordello | Alexis Dambry	none
26	10.1002/jwmg.925	Hillman, MD., Karpanty, SM., Fraser, JD., and Derose-Wilson, A	JOURNAL OF WILDLIFE MANAGEMENT	Effects of Aircraft and Recreation on Colonial Waterbird Nesting Behavior	Because of the variability in the types of human activities to which animals are exposed and the associated responses by different species, there is a lack of consensus on the effects of humans on wildlife behavior. We studied the effects of military air traffic, all-terrain vehicles, off-road vehicles, and pedestrians on the nesting behaviors of least terns (Sternula antillarum), common terns (S…	2015	English	Journal article	Study	Birds	Transportation	aircraft	Reproduction	USA	USA	In-situ	Observational	Romain Sordello | Alexis Dambry	none
27	10.1002/wmon.3	Delaney, DK., Pater, LL., Carlile, LD., Spadgenske, EW., Beaty, TA., and Melton, RH	WILDLIFE MOnoGRAPHS	Response of Red-Cockaded Woodpeckers to Military Training Operations	Military lands are a valuable resource in recovery of threatened, endangered, and at-risk species worldwide and have the highest density of threatened and endangered species of all major land management agencies in the United States. Many red-cockaded woodpeckers (Picoides borealis) that reside on federal lands occur on 15 military installations in the southeastern United States. This close assoc…	2011	English	Journal article	Study	Birds	Military	passive training and explosion	Behaviour|Reproduction	USA	USA	In-situ	Observational	Alexis Dambry	none
28	10.1002/wsb.6	Lackey, MA., Morrison, ML., Loman, ZG., Fisher, N., Farrell, SL., Collier, BA., and Wilkins, RN	WILDLIFE SOCIETY BULLETIN	Effects of Road Construction noise on the Endangered Golden-Cheeked Warbler	Noise pollution can mask or distort bird songs, which can inhibit mating success, predator detection, and parental response to begging calls. Using an impact assessment design, we examined the potential influence of road construction and road noise on territory placement, reproductive success, and density of the federally endangered golden-cheeked warbler (Dendroica chrysoparia) at 3 sites: adjac…	2011	English	Journal article	Study	Birds	Transportation|Industrial	Transportation : highway|Industrial : transportation infrastructure construction	Community|Space use|Reproduction	USA	USA	In-situ	Experimental	Romain Sordello | Alexis Dambry	none
29	10.1002/wsb.777	Long, AM., Colon, MR., Bosman, JL., McFarland, TM., Locatelli, AJ., Stewart, LR., Mathewson, HA., Newnam, JC., Morrison, ML	WILDLIFE SOCIETY BULLETIN	Effects of Road Construction noise on Golden-Cheeked Warblers: An Update	Previously, we reported results from an impact assessment that examined the effects of road construction noise on habitat selection and productivity of an endangered songbird, the golden-cheeked warbler (Setophaga chrysoparia., warbler hereafter), in rural Texas, USA. We found no evidence that road construction or traffic noise negatively influenced warbler territory density, territory placement,…	2017	English	Journal article	Study	Birds	Transportation|Industrial	Transportation : road traffic|Industrial : road construction	Behaviour|Communication|Space use|Reproduction	USA	USA	In-situ	Experimental	Romain Sordello | Alexis Dambry	none
30	10.1002/zoo.10124	Owen, MA., Swaisgood, RR., Czekala, NM., Steinman, K., and Lindburg, DG	ZOO BIOLOGY	Monitoring stress in captive giant pandas (Ailuropoda melanoleuca): Behavioral and hormonal responses to ambient noise	Anthropogenic noise may impact captive breeding programs for endangered species. We recorded ambient noise and monitored potential behavioral and hormonal indices of stress in two captive giant pandas for 4 years. Statistical analyses were conducted for each individual separately, which allowed us to generalize only to these two animals. These preliminary findings indicate that ambient noise can …	2004	English	Journal article	Study	Mammals	Urban	human frequentation	Physiology	USA	USA(zoo)	Ex-situ	Observational	Romain Sordello | Alexis Dambry	none
31	10.1002/zoo.20098	Powell, DM., Carlstead, K., Tarou, LR., Brown, JL., and Monfort, SL	ZOO BIOLOGY	Effects of construction noise on behavior and cortisol levels in a pair of captive giant pandas (Ailuropoda melanoleuca)	Studies of the effects of ambient noise on animals have found variable results. A study was conducted at the Smithsonian's National Zoological Park to determine what effect short-term demolition work would have on the behavior and cortisol excretion of giant pandas. Behavioral and endocrine differences were examined during the presence and absence of demolition work being conducted on an adjacent…	2006	English	Journal article	Study	Mammals	Industrial	demolition	Behaviour|Physiology	USA	USA(zoo)	Ex-situ	Observational	Romain Sordello | Alexis Dambry	none
79	10.1007/978-1-4939-2981-8_28	Dooling, RJ., and Blumenrath, SH	Advances in experimental medicine and biology	Masking Experiments in Humans and Birds Using Anthropogenic noises	This study investigated the masking of pure tones by anthropogenic noises in humans and birds. Bird experiments were conducted in the laboratory using operant conditioning and psychophysical procedures but with anthropogenic noises rather than white noise. Humans were tested using equivalent psychophysical procedures in the field with ambient background noise. Results show that for both humans an…	2016	English	Book chapter	Study	Birds	Urban|Transportation|Industrial	Urban : suburban neighborhood (traffic and wildlife noise)|Transportation : helicopter, motorcycle, snowmobile|Industrial : drilling rig	Physiology	USA	NA	Ex-situ	Experimental	Alexis Dambry	biblio_doctype: chapter from book "The Effects of Noise on Aquatic Life II"
102	10.1007/s00265-009-0857-8	Ripmeester, EAP., Kok, JS., van Rijssel, JC., and Slabbekoorn, H	BEHAVIORAL ECOLOGY AND SOCIOBIOLOGY	Habitat-related birdsong divergence: a multi-level study on the influence of territory density and ambient noise in European blackbirds	Song plays an important role in avian communication and acoustic variation is important at both the individual and population level. Habitat-related variation between populations in particular can reflect adaptations to the environment accumulated over generations, but this may not always be the case. In this study, we test whether variation between individuals matches local conditions with respe…	2010	English	Journal article	Study	Birds	Urban	No more details	Communication	NLD	NLD	In-situ	Observational	Romain Sordello | Alexis Dambry	none
103	10.1007/s00265-012-1434-0	Rios-Chelen, AA., Quiros-Guerrero, E., Gil, D., and Garcia, CM	BEHAVIORAL ECOLOGY AND SOCIOBIOLOGY	Dealing with urban noise: vermilion flycatchers sing longer songs in noisier territories	In noisy conditions, several avian species modulate their songs in amplitude and in the temporal or frequency domains, presumably to improve communication. Most studies on how passerine birds perform such adjustments have been carried out in oscines, a group well known for the importance of learning in the development of their songs. On the other hand, suboscines, in which learning appears to hav…	2013	English	Journal article	Study	Birds	Urban	No more details	Communication	MEX	MEX	In-situ	Observational	Romain Sordello | Alexis Dambry	none
104	10.1007/s00265-014-1838-0	Grace, MK., Anderson, RC	BEHAVIORAL ECOLOGY AND SOCIOBIOLOGY	No frequency shift in the "D" notes of Carolina chickadee calls in response to traffic noise	Loud, low-frequency traffic noise can mask songbird vocalizations, and populations of some urban songbird species have shifted the frequency of their vocalizations upward in response. However, the spectral structure of certain vocalization elements may make them resistant to masking, suggesting that species that use these notes could be more successful in areas with high levels of traffic noise. …	2015	English	Journal article	Study	Birds	Transportation	road	Communication	USA	USA	In-situ	Observational	Romain Sordello | Alexis Dambry	none
105	10.1007/s00265-015-1928-7	Rios-Chelen, AA., Lee, GC., and Patricelli, GL	BEHAVIORAL ECOLOGY AND SOCIOBIOLOGY	Anthropogenic noise is associated with changes in acoustic but not visual signals in red-winged blackbirds	Some birds in noisy areas produce songs with higher frequency and/or amplitude and altered timing compared to individuals in quiet areas. These changes may function to increase the efficacy of acoustic signals by reducing masking by noise. We collected audio recordings of red-winged blackbirds and measured noise levels. We found that males in noisier places produced songs with fewer syllables and…	2015	English	Journal article	Study	Birds	Transportation	motor vehicles, airplane	Communication	USA	USA	In-situ	Observational	Romain Sordello | Alexis Dambry	none
106	10.1007/s00265-016-2243-7	Rios-Chelen, AA., McDonald, AN., Berger, A., Perry, AC., Krakauer, AH., and Patricelli, GL	BEHAVIORAL ECOLOGY AND SOCIOBIOLOGY	Do birds vocalize at higher pitch in noise, or is it a matter of measurement?	Studies have found that some birds use vocalizations with higher minimum frequency in noisy areas. Minimum frequency is often measured by visual inspection of spectrograms ("by-eye practice" (BEP)), which is prone to bias, e.g., if low-frequency components are masked by noise. We tested for this bias by comparing measurements of minimum frequency obtained with the BEP for the same set of red-wing…	2017	English	Journal article	Study	Birds	Transportation	motor vehicles	Communication	USA	USA	In-situ	Experimental	Romain Sordello | Alexis Dambry	none
109	10.1007/s00267-015-0528-7	Wiacek, J., Polak, M., Filipiuk, M., Kucharczyk, M., and Bohatkiewicz, J	ENVIRONMENTAL MANAGEMENT	Do Birds Avoid Railroads as Has Been Found for Roads?	The construction of railway lines usually has a negative effect on the natural environment: habitats are destroyed, collisions with trains cause deaths, and the noise and vibrations associated with rail traffic disturb the lives of animals. Cases are known, however, where the opposite holds true: a railway line has a positive effect on the fauna in its vicinity. In this study, we attempted to def…	2015	English	Journal article	Study	Birds	Transportation	railway	Community|Space use	POL	POL	In-situ	Observational	Romain Sordello | Alexis Dambry	none
110	10.1007/s00300-008-0492-2	Hughes, KA., Waluda, CM., Stone, RE., Ridout, MS., and Shears, JR	POLAR BIOLOGY	Short-term responses of king penguins Aptenodytes patagonicus to helicopter disturbance at South Georgia	The short-term behavioural effects of helicopter overflights on breeding king penguins Aptenodytes patagonicus at South Georgia were examined. Seventeen helicopter overflights were made at altitudes between 230 and 1,768 m (750-5,800 ft) above ground level. noise from the aircraft engines and helicopter blades increased sound levels in the colony from a background level of 65-69 dB(A) to a maximu…	2008	English	Journal article	Study	Birds	Transportation	helicopter noise	Behaviour|Reproduction	GBR	GBR	In-situ	Observational	Alexis Dambry	none
117	10.1007/s10211-011-0105-x	Shieh, BS., Liang, SH., Chen, CC., Loa, HH., and Liao, CY	ACTA ETHOLOGICA	Acoustic adaptations to anthropogenic noise in the cicada Cryptotympana takasagona Kato (Hemiptera: Cicadidae)	Anthropogenic noise produced by human activities affects acoustic communication in animals living in urban habitats. We recorded the calling songs of the cicada Cryptotympana takasagona in the Kaohsiung metropolitan areas of southern Taiwan to investigate possible acoustic adaptations to anthropogenic noise. C. takasagona did not call more in noise gaps. Acoustic features (peak frequency, quartil…	2012	English	Journal article	Study	Insects	Transportation	road	Communication	TWN	TWN	In-situ	Observational	Romain Sordello | Alexis Dambry	none
118	10.1007/s10329-017-0629-4	Duarte, MHL., Kaizer, MC., Young, RJ., Rodrigues, M., Sousa-Lima, RS	PRIMATES	Mining noise affects loud call structures and emission patterns of wild black-fronted titi monkeys	Anthropogenic noise pollution is increasing and can constrain acoustic communication in animals. Our aim was to investigate if the acoustic parameters of loud calls and their diurnal pattern in the black-fronted titi monkey (Callicebus nigrifrons) are affected by noise produced by mining activity in a fragment of Atlantic Forest in Brazil. We installed two passive acoustic monitoring devices to r…	2018	English	Journal article	Study	Mammals	Industrial	mining	Communication	BRA	BRA	In-situ	Observational	Alexis Dambry	none
119	10.1007/s10336-012-0839-x	Zhou, DQ., Chu, LM	JOURNAL OF ORNITHOLOGY	How would size, age, human disturbance, and vegetation structure affect bird communities of urban parks in different seasons?	Parks are diversity hotspots in cities, and are generalized isolated "islands" in urban landscapes. However, there is a paucity of information on the avian community structure of urban parks in big cities in Southeast Asia, including Hong Kong which has more than 7 million people. This study therefore aimed to assess the influences of park attributes, human disturbance, and vegetation structure o…	2012	English	Journal article	Study	Birds	Urban|Recreational	Urban : park|Recreation : visitors of the park	Community|Space use	HKG	HKG	In-situ	Observational	Alexis Dambry	none
120	10.1007/s10342-013-0732-z	Polak, M., Wiacek, J., Kucharczyk, M., Orzechowski, R	EUROPEAN JOURNAL OF FOREST RESEARCH	The effect of road traffic on a breeding community of woodland birds	The very rapid development of the road infrastructure in recent years has adversely affected the natural environment. The main effects of this have been the loss or deteriorating quality of habitats, the mortality of animals due to collisions with road vehicles, the withdrawal of birds as a result of disturbance and excessive noise in the neighbourhood of roads. In this study, we attempted to def…	2013	English	Journal article	Study	Birds	Transportation	road	Community|Space use	POL	POL	In-situ	Observational	Romain Sordello | Alexis Dambry	none
121	10.1007/s10344-015-0964-y	Padie, S., Morellet, N., Cargnelutti, B., Hewison, AJM., Martin, JL., Chamaille-Jammes, S	EUROPEAN JOURNAL OF WILDLIFE RESEARCH	Time to leave? Immediate response of roe deer to experimental disturbances using playbacks	Despite frequent exposure to disturbances or threats, some species seem to be successful in human-dominated landscapes. In order to better understand how these species respond to disturbance linked to human activities, we studied the immediate response of roe deer to playback experiments conducted in an agricultural landscape where human activities are omnipresent and hunting is frequent. During …	2015	English	Journal article	Study	Mammals	Industrial|Other	Industrial : tractor engine|Other : dog barks	Behaviour	FRA	FRA	In-situ	Experimental	Alexis Dambry	none
122	10.1007/s10344-018-1178-x	Cianchetti-Benedetti, M., Becciu, P., Massa, B., Dell'Omo, G	EUROPEAN JOURNAL OF WILDLIFE RESEARCH	Conflicts between touristic recreational activities and breeding shearwaters: short-term effect of artificial light and sound on chick weight	Human disturbances are increasingly becoming a conservation concern for many populations of colonial seabirds. Colonially reproducing species are particularly vulnerable to localised disturbances because detrimental elements can simultaneously affect the entire population. Studies of petrels and shearwaters have shown that light pollution, in particular, can be harmful for both fledglings and adu…	2018	English	Journal article	Study	Birds	Recreational	outdoor disco event	Physiology|Reproduction	ITA	ITA	In-situ	Observational	Alexis Dambry	none
123	10.1007/s10531-009-9675-6	Karp, DS., Root, TL	BIODIVERSITY AND CONSERVATION	Sound the stressor: how Hoatzins (Opisthocomus hoazin) react to ecotourist conversation	Exposure to ecotourists often disrupts animal behavior, which is known to contribute to heightened mortality rates. In the Amazon, the emblematic, communal nesting Hoatzin (Opisthocomus hoazin) is frequently pursued by tourists eager for close views. Such encounters may cause heightened stress levels, and egg or nestling predation due to decreased parental attendance to nests and nestlings. The e…	2009	English	Journal article	Study	Birds	Recreational	tourist conversation	Behaviour	USA	PER	In-situ	Experimental	Alexis Dambry	none
126	10.1007/s10531-015-0873-0	Jack, J., Rytwinski, T., Fahrig, L., Francis, CM	BIODIVERSITY AND CONSERVATION	Influence of traffic mortality on forest bird abundance	Lower abundance of forest birds near high traffic roads is usually attributed to traffic noise, but the potential role of traffic mortality has not been adequately tested. We tested for the effect of traffic mortality independent of traffic noise, by sampling forest birds at sites with similar traffic volume (and noise levels), that varied in the likelihood of traffic collisions. Collision rates …	2015	English	Journal article	Study	Birds	Transportation	road	Community	CAN	CAN|USA	In-situ	Observational	Romain Sordello | Alexis Dambry	none
128	10.1007/s10661-018-6573-y	Iglesias-Merchan, C., Horcajada-Sanchez, F., Diaz-Balteiro, L., Escribano-Avila, G., Lara-Romero, C., Virgos, E., Planillo, A., Barja, I	ENVIRONMENTAL MONITORING AND ASSESSMENT	A new large-scale index (AcED) for assessing traffic noise disturbance on wildlife: stress response in a roe deer (Capreolus capreolus) population	Anthropogenic noise is a growing ubiquitous and pervasive pollutant as well as a recognised stressor that spreads throughout natural ecosystems. However, there is still an urgent need for the assessment of noise impact on natural ecosystems. This article presents a multidisciplinary study which made it possible to isolate noise due to road traffic to evaluate it as a major driver of detrimental e…	2018	English	Journal article	Study	Mammals	Transportation	road traffic	Physiology	ESP	ESP	In-situ	Observational	Alexis Dambry	none
129	10.1007/s10682-012-9591-1	Potvin, DA., Parris, KM., Mulder, RA	EVOLUTIONARY ECOLOGY	Limited genetic differentiation between acoustically divergent populations of urban and rural silvereyes (Zosterops lateralis)	The bioacoustic attributes of vocalisations made by birds in urban environments often differ markedly from those of rural conspecifics. Whether such differences are result from genetic divergence between urban and rural populations, or from plasticity or cultural evolution of song remains poorly understood. Silvereyes (Zosterops lateralis) show evidence of acoustic adaptation to urban noise, modi…	2013	English	Journal article	Study	Birds	Urban	No more details	Communication|Other	AUS	AUS	In-situ	Observational	Romain Sordello | Alexis Dambry	none
135	10.1007/s10980-011-9609-z	Francis, CD., Paritsis, J., Ortega, CP., Cruz, A	LANDSCAPE ECOLOGY	Landscape patterns of avian habitat use and nest success are affected by chronic gas well compressor noise	Anthropogenic noise is becoming a dominant component of soundscapes across the world and these altered acoustic conditions may have severe consequences for natural communities. We modeled noise amplitudes from gas well compressors across a 16 km 2 study area to estimate the influence of noise on avian habitat use and nest success. Using species with noise responses representative of other avian c…	2011	English	Journal article	Study	Birds	Industrial	gas extraction	Space use|Reproduction	USA	USA	In-situ	Observational|Experimental	Romain Sordello | Alexis Dambry	none
137	10.1007/s11252-011-0156-9	Fontana, CS., Burger, MI., Magnusson, WE	URBAN ECOSYSTEMS	Bird diversity in a subtropical South-American City: effects of noise levels, arborisation and human population density	Cities are highly modified environments in which the only areas that resemble natural landscapes are urban parks with low human population density. Attempts are frequently made to maintain high bird diversity in cities for aesthetic or educational reasons. However, it remains unclear whether local site characteristics are important in determining bird assemblage composition or whether simplificat…	2011	English	Journal article	Study	Birds	Urban	No more details	Community	BRA	BRA	In-situ	Observational	Romain Sordello | Alexis Dambry	none
138	10.1007/s11252-011-0158-7	Herrera-Montes, MI., Aide, TM	URBAN ECOSYSTEMS	Impacts of traffic noise on anuran and bird communities	Anurans and birds rely on sound for a number of social behaviors. Species that use roadside habitats are exposed to traffic noise that can mask important social signals and directly affect the community diversity and composition. We evaluate the impact of traffic noise on anuran and bird species richness, species occurrence, and composition in Puerto Rico, where there is a high density of highway…	2011	English	Journal article	Study	Amphibians|Birds	Urban	No more details	Community	USA	PRI	In-situ	Observational	Romain Sordello | Alexis Dambry	none
139	10.1007/s11252-013-0318-z	Cartwright, LA., Taylor, DR., Wilson, DR., Chow-Fraser, P	URBAN ECOSYSTEMS	Urban noise affects song structure and daily patterns of song production in Red-winged Blackbirds (Agelaius phoeniceus)	Traffic noise is becoming a more prominent fixture in urban environments as cities and highways expand to accommodate the growing human population. Birds, in particular, rely heavily on vocal communication and have recently been shown to change the structure of their signals in response to environmental noise. Our objective was to determine the impact of traffic noise on Red-winged Blackbird (Age…	2014	English	Journal article	Study	Birds	Urban|Transportation	road traffic	Communication	CAN	CAN	In-situ	Observational	Romain Sordello | Alexis Dambry	none
140	10.1007/s11252-014-0374-z	Vargas-Salinas, F., Cunnington, GM., Amezquita, A., Fahrig, L	URBAN ECOSYSTEMS	Does traffic noise alter calling time in frogs and toads? A case study of anurans in Eastern Ontario, Canada	In habitats disturbed by anthropogenic noise, acoustically communicating species may develop behavioral responses that help them transmit information and overcome signal masking. We studied four anuran species breeding in wetlands, ponds, and ditches near a highway in eastern Ontario, Canada, to test whether they called more often when traffic noise intensity was lower, and stopped calling when t…	2014	English	Journal article	Study	Amphibians	Transportation	highway	Communication	COL	CAN	In-situ	Observational	Romain Sordello | Alexis Dambry	none
141	10.1007/s11252-015-0498-9	Pettinga, D., Kennedy, J., Proppe, DS	URBAN ECOSYSTEMS	Common urban birds continue to perceive predator calls that are overlapped by road noise	Recent studies suggest that songbird communication is negatively affected by anthropogenic noise. However, much of the current literature focuses on inter- and intra-sexual communication. Songbirds also use acoustic cues for many other functional behaviors. One example associated with fitness consequences is the identification of predatory threats through acoustic cues. To test the effect of anth…	2016	English	Journal article	Study	Birds	Transportation	road	Communication	USA	USA	In-situ	Experimental	Romain Sordello | Alexis Dambry	none
142	10.1007/s11252-016-0613-6	Ciach, M., Frohlich, A	URBAN ECOSYSTEMS	Habitat type, food resources, noise and light pollution explain the species composition, abundance and stability of a winter bird assemblage in an urban environment	At present, urban areas cover almost 3% of the Earth's terrestrial area, and this proportion is constantly increasing. Although urbanization leads to a decline in biodiversity, at the same time it creates extensive habitats that are exploited by an assemblage of organisms, including birds. The species composition and density of birds nesting in towns and cities are determined by the types of buil…	2017	English	Journal article	Study	Birds	Transportation	road	Community	POL	POL	In-situ	Observational	Romain Sordello | Alexis Dambry	none
143	10.1007/s11252-017-0652-7	LaZerte, SE., Otter, KA., Slabbekoorn, H	URBAN ECOSYSTEMS	Mountain chickadees adjust songs, calls and chorus composition with increasing ambient and experimental anthropogenic noise	Vocal plasticity may allow birds to reduce masking effects of noise pollution arising from urbanization. Mountain chickadees (Poecile gambeli) use both songs and calls during the dawn chorus, which vary in masking susceptibility. Thus, increasing song or call frequency, or switching between vocalization types are all potential mechanisms to reduce masking during fluctuating noise conditions. Furt…	2017	English	Journal article	Study	Birds	Urban	gradients of local ambient noise	Communication	CAN	CAN	In-situ	Observational	Alexis Dambry	none
144	10.1007/s11252-017-0690-1	Rios-Chelen, AA., Cuatianquiz-Lima, C., Bautista, A., Martinez-Gomez, M	URBAN ECOSYSTEMS	No reliable evidence for immediate noise-induced song flexibility in a suboscine	Vermilion flycatchers, a suboscine, sing songs with more elements in territories with higher urban noise levels. We tested the hypothesis that this pattern is achieved through vocal flexibility, by which individuals add elements to their songs when noise increases., we also tested whether males modulate other song attributes and song output with noise. To this end, we did a playback experiment wi…	2018	English	Journal article	Study	Birds	Urban	busy avenue	Communication	MEX	MEX	In-situ	Experimental	Alexis Dambry	none
145	10.1007/s11284-016-1349-8	Kruger, DJD., Du Preez, LH	ECOLOGICAL RESEARCH	The effect of airplane noise on frogs: a case study on the Critically Endangered Pickersgill's reed frog (Hyperolius pickersgilli)	Species communicating acoustically may develop behavioral responses that aid them to transmit information and overcome signal masking in habitats disturbed by anthropogenic noise. Although many studies have concentrated on road traffic noise, very few studies mentioned effects of low flying airplane flyby noise on the vocal behavior of frogs. We studied the Critically Endangered Pickersgill's Ree…	2016	English	Journal article	Study	Amphibians	Transportation	aircraft	Communication	ZAF	ZAF	In-situ	Observational	Romain Sordello | Alexis Dambry	none
149	10.1016/0006-3207(95)00074-7	Reijnen, R., Foppen, R., Meeuwsen, H	BIOLOGICAL CONSERVATION	The effects of traffic on the density of breeding birds in Dutch agricultural grasslands	The effect of traffic on the breeding density of grassland birds was studied in 1989 in 15 transects along main roads in The Netherlands. Out of It species that could be analysed, 7 showed a reduced density adjacent to the road. There was also a strong effect on the summed densities of all species. Disturbance distances varied between species, ranging from 20 to 1700 m from the road at 5000 cars …	1996	English	Journal article	Study	Birds	Transportation	road	Community|Reproduction	NLD	NLD	In-situ	Observational	Romain Sordello | Alexis Dambry	none
150	10.1016/0143-1471(83)90011-9	Burger, J.	ENVIRONMENTAL POLLUTION SERIES A-ECOLOGICAL AND BIOLOGICAL	JET AIRCRAFT NOISE AND BIRD STRIKES - WHY MORE BIRDS ARE BEING HIT	No-abstract	1983	English	Journal article	Study	Birds	Transportation	aircraft	Behaviour|Community	USA	USA	In-situ	Observational	Romain Sordello | Alexis Dambry	outcomes: collisions
151	10.1016/0160-4120(90)90029-6	Brown, A.L.	ENVIRONMENT INTERNATIONAL	MEASURING THE EFFECT OF AIRCRAFT noISE ON SEA BIRDS	No-abstract	1990	English	Journal article	Study	Birds	Transportation	aircraft	Behaviour	AUS	AUS	In-situ	Experimental	Romain Sordello | Alexis Dambry	none
157	10.1016/j.actao.2010.06.002	Cunnington, GM., Fahrig, L	ACTA OECOLOGICA-INTERNATIONAL JOURNAL OF ECOLOGY	Plasticity in the vocalizations of anurans in response to traffic noise	Many species use acoustic signals to attract mates, and such signals can be degraded by anthropogenic noise. Anuran abundance has been shown to be negatively correlated with road traffic which could be due in part to the interruption of mate attraction by traffic noise. However, this impact could be small if anurans can alter their vocalization characteristics to avoid masking of their calls by t…	2010	English	Journal article	Study	Amphibians	Transportation	road, highway	Communication	CAN	CAN	In-situ	Experimental	Romain Sordello | Alexis Dambry	none
162	10.1016/j.anbehav.2009.06.016	Nemeth, E., Brumm, H	ANIMAL BEHAVIOUR	Blackbirds sing higher-pitched songs in cities: adaptation to habitat acoustics or side-effect of urbanization?	When animals colonize cities they often have to adapt their physiology, life history and behaviour to the novel environment. Songbirds rely on acoustic communication for reproduction, and recent studies indicate that songs vary between urban and nonurban habitats. In cities, birds sing louder or use higher frequencies compared to their conspecifics in forests. These habitat-specific differences i…	2009	English	Journal article	Study	Birds	Urban	No more details	Communication	DEU	AUT	In-situ	Observational	Romain Sordello | Alexis Dambry	none
163	10.1016/j.anbehav.2009.09.005	Pohl, NU., Slabbekoorn, H., Klump, GM., Langemann, U	ANIMAL BEHAVIOUR	Effects of signal features and environmental noise on signal detection in the great tit, Parus major	Environmental noise caused by human activities may hamper acoustic communication in animals. Field studies in urban environments suggest that birds may alter their communicative behaviour in response to noise, but there is little experimental evidence for a detrimental effect of urban noise on perception. We investigated the masking effects of urban noise on signal detection using operant tests w…	2009	English	Journal article	Study	Birds	Urban	No more details	Communication	DEU	DEU	Ex-situ	Experimental	Romain Sordello | Alexis Dambry	none
165	10.1016/j.anbehav.2009.12.036	Hu, Y., Cardoso, GC	ANIMAL BEHAVIOUR	Which birds adjust the frequency of vocalizations in urban noise?	Urban environments present an opportunity to study the evolution of animal communication in acoustically novel habitats. Several species of birds raise the minimum frequency of vocalizations in urban noise, which is louder at lower frequencies. We recorded 12 species of birds in urban and nonurban environments, and tested whether the extent to which different species raise their minimum frequency…	2010	English	Journal article	Study	Birds	Urban	No more details	Communication	AUS	AUS	In-situ	Observational	Romain Sordello | Alexis Dambry	none
167	10.1016/j.anbehav.2011.12.019	Pohl, NU., Leadbeater, E., Slabbekoorn, H., Klump, GM., Langemann, U	ANIMAL BEHAVIOUR	Great tits in urban noise benefit from high frequencies in song detection and discrimination	Field studies in urban environments have shown that birds sing with higher frequencies in response to noise, but so far there are no perceptual data showing benefits of high-frequency songs over low-frequency songs under typical urban noise conditions. In this study we investigated the potential effects of specific frequency use in different environments on the perceptual performance of trained g…	2012	English	Journal article	Study	Birds	Urban	No more details	Communication	DEU	DEU	In-situ	Experimental	Romain Sordello | Alexis Dambry	none
168	10.1016/j.anbehav.2012.01.034	Luther, DA., Derryberry, EP	ANIMAL BEHAVIOUR	Birdsongs keep pace with city life: changes in song over time in an urban songbird affects communication	Animals in urban environments often must adjust their vocalizations to be heard over the din of anthropogenic ambient noise. Most studies of this process use current comparisons of environments that vary in ambient noise., here, we evaluate over time the effects of the urban environment on signal structure and salience. We show that white-crowned sparrow, Zonotrichia leucophrys, song increased in…	2012	English	Journal article	Study	Birds	Urban|Transportation	road traffic	Communication	USA	USA	In-situ	Experimental	Romain Sordello | Alexis Dambry	none
177	10.1016/j.anbehav.2014.03.033	Luther, D., Magnotti, J	ANIMAL BEHAVIOUR	Can animals detect differences in vocalizations adjusted for anthropogenic noise?	Most animals use vocalizations to attract mates and defend territories. Many species alter these signals in the presence of anthropogenic noise, such as rush-hour traffic. Yet, little is known about how intended receivers (territorial rivals, potential mates) respond to these altered signals. Here we investigated responses of free-living male northern cardinals, Cardinalis cardinalis, to computer…	2014	English	Journal article	Study	Birds	Urban	No more details	Communication	USA	USA	In-situ	Observational	Romain Sordello | Alexis Dambry	none
178	10.1016/j.anbehav.2014.05.009	Costello, RA., Symes, LB	ANIMAL BEHAVIOUR	Effects of anthropogenic noise on male signalling behaviour and female phonotaxis in Oecanthus tree crickets	Communication is vital to the survival and reproductive success of organisms. There is growing evidence that anthropogenic noise interferes with acoustic communication. While recent studies have tested whether signallers behaviourally modify their signals to prevent masking from noise, studies have only recently begun to test whether noise in fact interferes with the perception of acoustic signal…	2014	English	Journal article	Study	Insects	Transportation	road	Communication	USA	USA	Ex-situ	Experimental	Romain Sordello | Alexis Dambry	none
179	10.1016/j.anbehav.2014.05.018	Schmidt, R., Morrison, A., Kunc, HP	ANIMAL BEHAVIOUR	Sexy voices - no choices: male song in noise fails to attract females	Anthropogenic noise affects species relying on acoustic communication. Signals used in acoustic communication are important for reproduction as females are often attracted by signalling males and base their mate choice on male song. Previous studies on the impact of anthropogenic noise on behaviour have focused on the sender and mostly on vertebrates. However, we have little understanding of how …	2014	English	Journal article	Study	Insects	Transportation	motorways	Communication	GBR	NA	Ex-situ	Experimental	Romain Sordello | Alexis Dambry	none
180	10.1016/j.anbehav.2014.06.004	Shannon, G., Angeloni, LM., Wittemyer, G., Fristrup, KM., Crooks, KR	ANIMAL BEHAVIOUR	Road traffic noise modifies behaviour of a keystone species	Prey species have to balance their foraging and vigilance behaviour in order to maximize nutritional and energetic intake while avoiding predation. Anthropogenic noise, a ubiquitous form of human disturbance, has the potential to influence antipredator behaviour through its effects on predator detection and perceived risk. noise might increase perceived risk as predicted by the risk disturbance h…	2014	English	Journal article	Study	Mammals	Transportation	road	Behaviour	USA	USA	In-situ	Experimental	Romain Sordello | Alexis Dambry	none
181	10.1016/j.anbehav.2014.09.026	Potvin, DA., Mulder, RA., Parris, KM	ANIMAL BEHAVIOUR	Silvereyes decrease acoustic frequency but increase efficacy of alarm calls in urban noise	Many passerines adjust song attributes to avoid potential masking by anthropogenic noise. The costs of masking should be particularly high for vocalizations important for survival (e.g. alarm calls), but few studies have investigated how such calls are affected. We compared urban and rural silvereye, Zosterops lateralis, alarm calls across southeastern Australia, and found that urban calls had lo…	2014	English	Journal article	Study	Birds	Urban	No more details	Communication	AUS	AUS	In-situ	Observational	Romain Sordello | Alexis Dambry	none
183	10.1016/j.anbehav.2015.06.021	Potvin, DA., MacDougall-Shackleton, SA	ANIMAL BEHAVIOUR	Experimental chronic noise exposure affects adult song in zebra finches	Studies over the past decade have revealed many differences in song characteristics between urban and rural populations of passerines. While some of these adjustments are immediate (i.e. flexible responses to a changing acoustic environment), there is evidence that other adjustments may occur over a longer term. We tested whether adult zebra finches, Taeniopygia guttata, would alter their songs a…	2015	English	Journal article	Study	Birds	Urban	No more details	Communication	CAN	NA	Ex-situ	Experimental	Romain Sordello | Alexis Dambry	none
186	10.1016/j.anbehav.2016.02.021	Klett-Mingo, JI., Pavon, I., Gil, D	ANIMAL BEHAVIOUR	Great tits, Parus major, increase vigilance time and reduce feeding effort during peaks of aircraft noise	Antipredator vigilance may take a significant amount of time, leading to a trade-off between foraging and vigilance. Studies show that this trade-off is modulated by the perception of predation risk faced by individuals. Anthropogenic noise can disturb acoustic communication by masking both direct predator detection and the perception of conspecific alarm calls. We would expect a decrease in acou…	2016	English	Journal article	Study	Birds	Transportation	aircraft	Behaviour	ESP	ESP	In-situ	Observational	Romain Sordello | Alexis Dambry	none
189	10.1016/j.anbehav.2017.12.003	Injaian, AS., Taff, CC., Patricelli, GL	ANIMAL BEHAVIOUR	Experimental anthropogenic noise impacts avian parental behaviour, nestling growth and nestling oxidative stress	Human-produced noise, from transport, urbanization and industry, is widespread. Studies of noise pollution show a wide range of effects on birds, such as alterations in communication, parental behaviour, physiology and reproductive success. These human-induced changes are likely to have long-term impacts, such as altered nestling physiology and survival, as well as reduced local population size. …	2018	English	Journal article	Study	Birds	Transportation	traffic	Behaviour|Physiology|Reproduction	USA	USA	In-situ	Experimental	Alexis Dambry	none
191	10.1016/j.apacoust.2003.10.005	Peris, SJ., Pescador, M	APPLIED ACOUSTICS	Effects of traffic noise on paserine populations in Mediterranean wooded pastures	The effect of traffic noise on the breeding density of 20 passerine species was examined over a 2-year period in three different road types passing through pasture-wood lands in western-central Spain. no statistically significant differences were observed during the 2 years studied. An average of 19.6 birds/10 ha was recorded for the low-traffic road (LT), 21.7 birds/10 ha for the medium-traffic …	2004	English	Journal article	Study	Birds	Transportation	road	Community	ESP	ESP	In-situ	Observational	Romain Sordello | Alexis Dambry	none
193	10.1016/j.applanim.2014.02.005	Larsen, MJ., Sherwen, SL., Rault, JL	APPLIED ANIMAL BEHAVIOUR SCIENCE	Number of nearby visitors and noise level affect vigilance in captive koalas	Understanding human-animal interactions is particularly important for institutions that display animals to the public due to the frequent, and sometimes intense, interactions with unfamiliar humans. Past research has shown that visitors can have a negative impact on the welfare of a wide range of captive zoo species through an activation of the stress response, which influences energy metabolism.…	2014	English	Journal article	Study	Mammals	Recreational	human frequentation in a zoo	Behaviour	AUS	AUS	Ex-situ	Observational	Romain Sordello | Alexis Dambry	none
194	10.1016/j.applanim.2014.04.002	Quadros, S., Goulart, VDL., Passos, L., Vecci, MAM., Young, RJ	APPLIED ANIMAL BEHAVIOUR SCIENCE	Zoo visitor effect on mammal behaviour: Does noise matter?	The zoo visitor effect is the change in animal behaviour and physiology in response to the presence of a viewing public. It is thought to result from, amongst other things, visitor generated sound (i.e., noise), but this hypothesis has never been explicitly tested. We tested this hypothesis through observations on the behaviour and enclosure use of 12 mammal species held in 12 separate enclosures…	2014	English	Journal article	Study	Mammals	Recreational	human frequentation in a zoo	Behaviour	BRA	BRA(zoo)	Ex-situ	Observational	Romain Sordello | Alexis Dambry	none
195	10.1016/j.applanim.2017.08.008	Mancera, KF., Lisle, A., Allavena, R., Phillips, CJC	APPLIED ANIMAL BEHAVIOUR SCIENCE	The effects of mining machinery noise of different frequencies on the behaviour, faecal corticosterone and tissue morphology of wild mice (Mus musculus)	Mining noise has a wide variety of frequency spectra and is a potential source of stress for wildlife. We evaluated the effects of mining machinery noise on behaviour and associated physiological parameters at two isoenergetic frequency ranges: high (> 2 kHz) and low (<= 2 kHz), the latter being less audible to mice, our model species. Effects of these two frequency spectra on behaviour, organ mo…	2017	English	Journal article	Study	Mammals	Industrial	mining	Behaviour|Physiology	AUS	AUS	Ex-situ	Experimental	Alexis Dambry	none
205	10.1016/j.beproc.2013.12.001	McMullen, H., Schmidt, R., Kunc, HP	BEHAVIOURAL PROCESSES	Anthropogenic noise affects vocal interactions	Animal communication plays a crucial role in many species, and it involves a sender producing a signal and a receiver responding to that signal. The shape of a signal is determined by selection pressures acting upon it. One factor that exerts selection on acoustic signals is the acoustic environment through which the signal is transmitted. Recent experimental studies clearly show that senders adj…	2014	English	Journal article	Study	Birds	Transportation	motorway bridge	Communication	GBR	GBR	In-situ	Experimental	Romain Sordello | Alexis Dambry	none
206	10.1016/j.beproc.2014.02.015	Lenske, AK., La, VT	BEHAVIOURAL PROCESSES	White-throated sparrows alter songs differentially in response to chorusing anurans and other background noise	Animals can use acoustic signals to attract mates and defend territories. As a consequence, background noise that interferes with signal transmission has the potential to reduce fitness, especially in birds that rely on song. While much research on bird song has investigated vocal flexibility in response to urban noise, weather and other birds, the possibility of inter-class acoustic competition …	2014	English	Journal article	Study	Birds	Transportation	car	Communication	CAN	CAN	In-situ	Observational	Romain Sordello | Alexis Dambry	none
207	10.1016/j.beproc.2014.08.007	Troianowski, M., Melot, G., Lengagne, T	BEHAVIOURAL PROCESSES	Multimodality: A way to cope with road traffic noise? The case of European treefrog (Hyla arborea)	In the last decades, traffic noise has become a new challenge for efficient animal communication and several studies suggest that it is involved in population declines. Although poorly investigated in a traffic noise context, communication is generally multimodal, which can be viewed as a way to improve communication efficiency by allowing shift from a sensory modality to another when one modalit…	2014	English	Journal article	Study	Amphibians	Urban	traffic noise in city	Communication	FRA	FRA	Ex-situ	Experimental	Romain Sordello | Alexis Dambry	none
210	10.1016/j.beproc.2016.06.002	Guo, FY., Bonebrake, TC., Dingle, C	BEHAVIOURAL PROCESSES	Low frequency dove coos vary across noise gradients in an urbanized environment	Urbanization poses a challenge to bird communication due to signal masking by ambient noise and reflective surfaces that lead to signal degradation. Bird species (especially oscines) have been shown to alter their singing behaviour to increase signal efficiency in highly urbanized environments. However, few studies on the effects of noise on song structure have included birds with low frequency v…	2016	English	Journal article	Study	Birds	Urban	No more details	Communication	HKG	HKG	In-situ	Observational	Romain Sordello | Alexis Dambry	none
211	10.1016/j.biocon.2004.05.017	Sun, JWC., Narins, PA	BIOLOGICAL CONSERVATION	Anthropogenic sounds differentially affect amphibian call rate	The effects of airplane flyby noise and playbacks of low-frequency motorcycle sounds on calling activity were examined in a mixed-species anuran calling assemblage in central Thailand. In response to these stimuli, three of the most acoustically active pond-edge species (Microhyla butleri, Rana nigrovittata and Kaloula pulchra) significantly decreased their calling rate. Yet under the identical s…	2005	English	Journal article	Study	Amphibians	Transportation	airplane, road	Communication	USA	THA	In-situ	Experimental	Romain Sordello | Alexis Dambry	none
213	10.1016/j.biocon.2008.05.017	Lengagne, T	BIOLOGICAL CONSERVATION	Traffic noise affects communication behaviour in a breeding anuran, Hyla arborea	Modern human societies generate new patterns of noise that may affect acoustic communication in many animal species. Whilst animals have evolved several mechanisms to cope with natural background noise, the rapid increase of anthropogenic alteration of acoustic environment could challenge the potential for adjustments of communicative systems. Because acoustic communication is involved in crucial…	2008	English	Journal article	Study	Amphibians	Transportation	road	Communication	FRA	FRA	Ex-situ	Experimental	Romain Sordello | Alexis Dambry	none
215	10.1016/j.biocon.2010.01.017	Rabanal, LI., Kuehl, HS., Mundry, R., Robbins, MM., Boesch, C	BIOLOGICAL CONSERVATION	Oil prospecting and its impact on large rainforest mammals in Loango National Park, Gabon	Resource extraction is increasingly affecting protected areas worldwide However, aside from studies on logging, limited information is available about the effect this has on wildlife, which may be of great consequence, especially when endangered species could be affected. Specifically, the effect of intense human-induced noise during oil exploration on wildlife is poorly understood. We explore th…	2010	English	Journal article	Study	Mammals	Industrial	oil extraction	Space use	DEU	GAB	In-situ	Observational	Romain Sordello | Alexis Dambry	none
218	10.1016/j.biocon.2012.03.007	Shier, DM., Lea, AJ., Owen, MA	BIOLOGICAL CONSERVATION	Beyond masking: Endangered Stephen's kangaroo rats respond to traffic noise with footdrumming	On-road vehicles have become a pervasive source of low frequency noise in both urban environments and natural protected areas. Because many species rely on low-frequency signals to communicate with conspecifics, they are likely to be especially vulnerable to signal masking and the concomitant biological effects associated with exposure to traffic noise. Here, we show that the spectral characteris…	2012	English	Journal article	Study	Mammals	Transportation	road traffic	Behaviour	USA	USA	In-situ	Experimental	Romain Sordello | Alexis Dambry	none
224	10.1016/j.biocon.2015.10.003	Chen, HL., Koprowski, JL	BIOLOGICAL CONSERVATION	Animal occurrence and space use change in the landscape of anthropogenic noise	Habitat fragmentation, destruction, and disturbance are major threats to biodiversity. Global road networks represent one of the most significant human impacts on ecosystems, and a spatially extensive source of anthropogenic disturbance and noise. We developed a novel approach by combining traffic monitoring with noise mapping on the basis of a standardized traffic-noise stimulus generated by con…	2015	English	Journal article	Study	Mammals	Transportation	road	Community|Space use	USA	USA	In-situ	Observational	Romain Sordello | Alexis Dambry	none
226	10.1016/j.biocon.2016.04.009	Mason, JT., McClure, CJW., Barber, JR	BIOLOGICAL CONSERVATION	Anthropogenic noise impairs owl hunting behavior	Emerging evidence indicates that anthropogenic noise has highly detrimental impacts on natural communities., however, the effects of noise on acoustically specialized predators has received less attention. We demonstrate experimentally that natural gas compressor station noise impairs the hunting behavior of northern saw-whet owls (Aegolius acadius). We presented 31 wild-caught owls with prey ins…	2016	English	Journal article	Study	Birds	Industrial	gas extraction	Behaviour	USA	NA	In-situ	Experimental	Romain Sordello | Alexis Dambry	none
227	10.1016/j.biocon.2016.11.002	Bernath-Plaisted, J., Koper, N	BIOLOGICAL CONSERVATION	Physical footprint of oil and gas infrastructure, not anthropogenic noise, reduces nesting success of some grassland songbirds	Western north America's grasslands have undergone a rapid expansion of conventional oil and natural gas development, the effects of which are largely unknown for nesting songbirds. Understanding mechanisms that drive ecological responses to infrastructure is essential for our ability to identify and minimize potential negative effects on wildlife. Our study sought to distinguish between effects d…	2016	English	Journal article	Study	Birds	Transportation|Industrial	Transportation : road|Industrial : oil and gas extraction	Reproduction	CAN	CAN	In-situ	Observational	Romain Sordello | Alexis Dambry	none
228	10.1016/j.biocon.2017.11.014	Nenninger, HR., Koper, N	BIOLOGICAL CONSERVATION	Effects of conventional oil wells on grassland songbird abundance are caused by presence of infrastructure, not noise	Understanding the mechanisms that explain why oil infrastructure has an effect on wildlife, and comparing effects of different types of infrastructure, is necessary for determining how we may minimize or mitigate those effects. We compared the abundances of five grassland songbird species at oil well sites with different pump mechanisms and power sources, and determined the effects of exotic vege…	2018	English	Journal article	Study	Birds	Industrial	oil infrastructure	Community	CAN	CAN	In-situ	Observational	Alexis Dambry	none
231	10.1016/j.cbpa.2017.05.003	Casasole, G., Raap, T., Costantini, D., AbdElgawad, H., Asard, H., Pinxten, R., Eens, M	COMPARATIVE BIOCHEMISTRY AND PHYSIOLOGY A-MOLECULAR & INTEGRATIVE PHYSIOLOGY	Neither artificial light at night, anthropogenic noise nor distance from roads are associated with oxidative status of nestlings in an urban population of songbirds	Increasing urbanization is responsible for road-related pollutants and causes an unprecedented increase in light and noise pollution, with potential detrimental effects for individual animals, communities and ecosystems. These stressors rarely act in isolation but studies dissecting the effects of these multiple stressors are lacking. Moreover, studies on urban stressors have mainly focused on ad…	2017	English	Journal article	Study	Birds	Transportation	road	Physiology|Reproduction	BEL	BEL	In-situ	Observational	Romain Sordello | Alexis Dambry	none
236	10.1016/j.cub.2009.06.052	Francis, CD., Ortega, CP., Cruz, A	CURRENT BIOLOGY	Noise Pollution Changes Avian Communities and Species Interactions	Humans have drastically changed much of the world's acoustic background with anthropogenic sounds that are markedly different in pitch and amplitude than sounds in most natural habitats [1-4]. This novel acoustic background may be detrimental for many species, particularly birds [1]. We evaluated conservation concerns that noise limits bird distributions and reduces nesting success via a natural …	2009	English	Journal article	Study	Birds	Industrial	gas extraction	Community	USA	USA	In-situ	Observational	Romain Sordello | Alexis Dambry	none
244	10.1016/j.envpol.2016.03.015	Lucass, C., Eens, M., Muller, W	ENVIRONMENTAL POLLUTION	When ambient noise impairs parent-offspring communication	Ambient noise has increased in extent, duration and intensity with significant implications for species' lives. Birds especially, because they heavily rely on vocal communication, are highly sensitive towards noise pollution. noise can impair the quality of a territory or hamper the transmission of vocal signals such as song. The latter has significant fitness consequences as it may erode partner…	2016	English	Journal article	Study	Birds	Transportation	highway	Behaviour|Communication|Reproduction	BEL	BEL	In-situ	Experimental	Romain Sordello | Alexis Dambry	none
247	10.1016/j.envpol.2016.08.049	Kern, JM., Radford, AN	ENVIRONMENTAL POLLUTION	Anthropogenic noise disrupts use of vocal information about predation risk	Anthropogenic noise is rapidly becoming a universal environmental feature. While the impacts of such additional noise on avian sexual signals are well documented, our understanding of its effect in other terrestrial taxa, on other vocalisations, and on receivers is more limited. Little is known, for example, about the influence of anthropogenic noise on responses to vocalisations relating to pred…	2016	English	Journal article	Study	Mammals	Transportation	traffic	Behaviour	GBR	ZAF	In-situ	Experimental	Romain Sordello | Alexis Dambry	none
248	10.1016/j.envpol.2017.01.049	Morris-Drake, A., Bracken, AM., Kern, JM., Radford, AN	ENVIRONMENTAL POLLUTION	Anthropogenic noise alters dwarf mongoose responses to heterospecific alarm calls	Anthropogenic noise is an evolutionarily novel and widespread pollutant in both terrestrial and aquatic habitats. Despite increasing evidence that the additional noise generated by human activities can affect vocal communication, the majority of research has focused on the use of conspecific acoustic information, especially sexual signals. Many animals are known to eavesdrop on the alarm calls pr…	2017	English	Journal article	Study	Mammals	Transportation	road	Communication	GBR	ZAF	In-situ	Experimental	Romain Sordello | Alexis Dambry	none
251	10.1016/j.envpol.2018.01.045	Tolentino, VCD., Baesse, CQ., de Melo, C	ENVIRONMENTAL POLLUTION	Dominant frequency of songs in tropical bird species is higher in sites with high noise pollution	The structure and organization of acoustic signals arise through evolutionary processes and adaptive pressures on each species. During learning, natural or anthropogenic factors, such as high noise levels in urban areas, pose challenges to acoustic communication in birds. Many species adjust their acoustic signals to higher noise levels by increasing the frequency of vocalizations. The objectives…	2018	English	Journal article	Study	Birds	Urban	urban area	Communication	BRA	BRA	In-situ	Observational	Alexis Dambry	none
256	10.1016/j.gecco.2014.11.002	Bunkley, JP., McClure, CJW., Kleist, NJ., Francis, CD., Barber, JR	GLOBAL ECOLOGY AND CONSERVATION	Anthropogenic noise alters bat activity levels and echolocation calls	Negative impacts from anthropogenic noise are well documented for many wildlife taxa. Investigations of the effects of noise on bats however, have not been conducted outside of the laboratory. Bats that hunt arthropods rely on auditory information to forage. Part of this acoustic information can fall within the spectrum of anthropogenic noise, which can potentially interfere with signal reception…	2015	English	Journal article	Study	Mammals	Industrial	compressor stations associated with natural gas extraction	Behaviour|Communication	USA	USA	In-situ	Observational	Alexis Dambry	none
265	10.1016/j.landurbplan.2010.08.013	Mendes, S., Colino-Rabanal, VJ., Peris, SJ	LANDSCAPE AND URBAN PLANNING	Bird song variations along an urban gradient: The case of the European blackbird (Turdus merula)	Species that use vocal communication have difficulties in transmitting their messages in noisy habitats. The capacity to adapt songs to prevent them from being masked by noise could be a key factor for reproductive success in such environments. Previous research has demonstrated changes in several song parameters between rural and urban areas. In the present study we were prompted to check vocal …	2011	English	Journal article	Study	Birds	Urban	No more details	Communication	ESP	ESP	In-situ	Observational	Romain Sordello | Alexis Dambry	none
266	10.1016/j.landurbplan.2010.12.008	Carbo-Ramirez, P., Zuria, I	LANDSCAPE AND URBAN PLANNING	The value of small urban greenspaces for birds in a Mexican city	We explore bird communities in different types of small urban greenspaces (<2 ha) in order to understand which birds occupy these structures, and the habitat and landscape features that affect them. In particular we analyzed how greenspace characteristics (size and vegetation structure), those of the adjacent landscape (area covered by urban structures and vegetation), and human disturbance varia…	2011	English	Journal article	Study	Birds	Urban	No more details	Community	MEX	MEX	In-situ	Observational	Romain Sordello | Alexis Dambry	none
268	10.1016/j.landurbplan.2011.09.001	Gonzalez-Oreja, JA., De La Fuente-Diaz-Ordaz, AA., Hernandez-Santin, L., Bonache-Regidor, C., Buzo-Franco, D	LANDSCAPE AND URBAN PLANNING	Can human disturbance promote nestedness? Songbirds and noise in urban parks as a case study	Several explanations have been proposed to understand the existence of nested subset patterns in biological communities, including selective extinction, differential colonization, nested species-habitat relationships, random placement from a common species pool, and human disturbance. We study if songbird assemblages inhabiting urban parks in the Puebla-Cholula Metropolitan Area (Mexico, an urban…	2012	English	Journal article	Study	Birds	Urban	No more details	Community|Reproduction	MEX	MEX	In-situ	Observational	Romain Sordello | Alexis Dambry	none
269	10.1016/j.landurbplan.2011.09.002	Paton, D., Romero, F., Cuenca, J., Escudero, JC	LANDSCAPE AND URBAN PLANNING	Tolerance to noise in 91 bird species from 27 urban gardens of Iberian Peninsula	Urban noise is one of the most important factors explaining the abundance of birds in urban areas. If urban planners have information on the effects of noise on diverse avian species, they can design better gardens that can be useful for the conservation of endangered species. In this sense, many studies have been realized in diverse urban areas across the world. However, information on the exact…	2012	English	Journal article	Study	Birds	Urban	No more details	Community	ESP	ESP|PRT	In-situ	Observational	Romain Sordello | Alexis Dambry	none
270	10.1016/j.landurbplan.2014.10.016	Wiacek, J., Polak, M., Kucharczyk, M., Bohatkiewicz, J	LANDSCAPE AND URBAN PLANNING	The influence of road traffic on birds during autumn period: Implications for planning and management of road network	The main objective of this study was to assess disturbance to birds at stopover sites in the vicinity of roads. We attempted to determine the influence of a busy road on birds during the autumn migration period. To our knowledge this is the first study in Europe carried out during this part of a bird's annual cycle in the context of road noise impact. Individuals were counted using the point meth…	2015	English	Journal article	Study	Birds	Transportation	road	Community|Space use	POL	POL	In-situ	Observational	Romain Sordello | Alexis Dambry	none
271	10.1016/j.landurbplan.2016.05.032	Gonzalez-Oreja, JA	LANDSCAPE AND URBAN PLANNING	Relationships of area and noise with the distribution and abundance of songbirds in urban greenspaces	To enhance biodiversity in modern cities, it is important to know which factors limit the distribution and abundance of birds in urban greenspaces. In this paper, I explore if area-sensitive and noise-sensitive songbirds can live in urban greenspaces in the City of Puebla and its conurbation (Mexico). Area-sensitive species can be detected with a higher frequency or abundance in larger patches th…	2017	English	Journal article	Study	Birds	Urban	No more details	Community	MEX	MEX	In-situ	Observational	Romain Sordello | Alexis Dambry	none
311	10.1016/j.ocecoaman.2017.11.024	Yan, HK., Wang, N., Wu, N., Lin, WN	OCEAN & COASTAL MANAGEMENT	Maritime construction site selection from the perspective of ecological protection: The relationship between the Dalian offshore airport and spotted seals (Phoca largha) in China based on the noise pollution	Due to the fragility and sensitivity of the marine environment, marine construction of an enormous scale would have a huge influence on the marine ecosystem. Thus, the influence of noise pollution of alternative airport sites on spotted seals (Phoca largha) was analysed by investigating the activity levels of spotted seals in engineering areas in this paper, and scientific results were obtained. …	2018	English	Journal article	Study	Mammals	Industrial	airport construction	Communication|Physiology	CHN	CHN	In-situ	Observational	Alexis Dambry	none
318	10.1016/j.scitotenv.2011.08.062	Saha, DC., Padhy, PK	SCIENCE OF THE TOTAL ENVIRONMENT	Effect of air and noise pollution on species diversity and population density of forest birds at Lalpahari, West Bengal, India	The Rajmahal-type quality stones for building purposes are found abundantly in Birbhum district, West Bengal, India, where stone mining and crushing have become the main industrial activity. Although crusher dust is injurious to health, demand for crushed stone is ever-increasing as a result of rapid infrastructural growth in the country. Most of the crusher units at Rampurhat are situated along …	2011	English	Journal article	Study	Birds	Transportation|Industrial	Transportation : road|Industrial : mining	Community	IND	IND	In-situ	Observational	Romain Sordello | Alexis Dambry	none
321	10.1016/j.trd.2014.05.004	Polak, M	TRANSPORTATION RESEARCH PART D-TRANSPORT AND ENVIRONMENT	Relationship between traffic noise levels and song perch height in a common passerine bird	The man-made noise is one of the most serious problems that animals living in close contact with humans have to contend with, as it interferes with the transmission of information encoded in acoustic signals sent from emitter to receiver. Birds with their complex songs are particularly vulnerable to anthropogenic noise. This research analyses the selectivity of song posts of the robin Erithacus r…	2014	English	Journal article	Study	Birds	Transportation	road	Communication	POL	POL	In-situ	Observational	Romain Sordello | Alexis Dambry	none
336	10.1017/S0030605314001070	Cerboncini, RAS., Roper, JJ., Passos, FC	ORYX	Edge effects without habitat fragmentation? Small mammals and a railway in the Atlantic Forest of southern Brazil	Edge effects have been studied extensively in fragmented landscapes, often with conflicting findings. Edge effects may also be important in other situations, such as linear clearings (e.g. along roads, power lines or train tracks). We tested for responses of small mammals to a narrow (c. 10 m) linear clearing created by a railway in the largest area of Atlantic Forest in southern Brazil. Only two…	2015	English	Journal article	Study	Mammals	Transportation	railway	Community	BRA	BRA	In-situ	Observational	Romain Sordello | Alexis Dambry	none
341	10.1023/A:1016651827287	Canaday, C., Rivadeneyra, J	BIODIVERSITY AND CONSERVATION	Initial effects of a petroleum operation on Amazonian birds: terrestrial insectivores retreat	Impacts of petroleum activities on birds in the Amazonian forest of Yasuni National Park and the Huaorani Territory, Ecuador, were evaluated using data from 32 standardized 1-day surveys of twenty one similar to2-ha sites, spread out over 90 km, located at four different distances (0, 0.5, 1.5, and similar to4.5 km) into floristically diverse, primary, terra firme forest (240-320 m elev.), except…	2001	English	Journal article	Study	Birds	Industrial	oil extraction	Community	ECU	ECU	In-situ	Observational	Romain Sordello | Alexis Dambry	none
343	10.1038/424267a	Slabbekoorn, H., Peet, M	NATURE	Ecology: Birds sing at a higher pitch in urban noise - Great tits hit the high notes to ensure that their mating calls are heard above the city's din.	No-abstract	2003	English	Journal article	Study	Birds	Urban|Transportation	urban: city noise|transportation: airports, highways	Behaviour|Communication	NLD	NLD	In-situ	Observational	Romain Sordello | Alexis Dambry	none
362	10.1038/srep30602	Senzaki, M., Yamaura, Y., Francis, CD., Nakamura, F	SCIENTIFIC REPORTS	Traffic noise reduces foraging efficiency in wild owls	Anthropogenic noise has been increasing globally. Laboratory experiments suggest that noise disrupts foraging behavior across a range of species, but to reveal the full impacts of noise, we must examine the impacts of noise on foraging behavior among species in the wild. Owls are widespread nocturnal top predators and use prey rustling sounds for localizing prey when hunting. We conducted field e…	2016	English	Journal article	Study	Birds	Transportation	road	Behaviour	JPN	JPN	In-situ	Experimental	Romain Sordello | Alexis Dambry	none
363	10.1038/srep32519	Shieh, BS., Liang, SH., Chiu, YW., Lin, SY	SCIENTIFIC REPORTS	Interspecific comparison of traffic noise effects on dove coo transmission in urban environments	Most previous studies concerning avian adaptation to anthropogenic noise have focused on songbirds, but few have focused on non-songbirds commonly found in urban environments such as doves. We conducted field playback-recording experiments on the perch-coos of five dove species, including four native Taiwan species (the spotted dove, Spilopelia chinensis, the oriental turtle-dove, Streptopelia or…	2016	English	Journal article	Study	Birds	Transportation	traffic	Behaviour	TWN	TWN	In-situ	Experimental	Romain Sordello | Alexis Dambry	none
374	10.1071/WR11010	Byrnes, P., Goosem, M., Turton, SM	WILDLIFE RESEARCH	Are less vocal rainforest mammals susceptible to impacts from traffic noise?	Context. Traffic noise is believed to cause road avoidance and other barrier effects in a variety of wildlife species, and to force changes to call pitch or loudness in others., however, this has never been tested in the absence of other road impacts. noise impacts on species that do not frequently vocalise are also poorly understood. We investigated traffic-noise impacts on the following three r…	2012	English	Journal article	Study	Mammals	Transportation	highway	Behaviour|Space use	AUS	AUS	In-situ	Experimental	Romain Sordello | Alexis Dambry	none
375	10.1071/WR12060	Zhang, M., Cheong, KT., Leong, KF., Zou, FS	WILDLIFE RESEARCH	Effect of traffic noise on black-faced spoonbills in the Taipa-Coloane Wetland Reserve, Macao	Context. Nearly 20% of black-faced spoonbills (Platalea minor), a globally endangered species, winter along the coasts of the Pearl River Estuary, China. However, these wintering habitats are threatened by urban development. Especially in Macao, road construction for the tourism industry has resulted in habitat deterioration. Aims. Our study aimed to assess the effects of traffic noise on the dis…	2012	English	Journal article	Study	Birds	Transportation	road	Behaviour|Space use	CHN	CHN	In-situ	Observational	Romain Sordello | Alexis Dambry	none
376	10.1071/WR14182	Francis, MJ., Spooner, PG., Matthews, A	WILDLIFE RESEARCH	The influence of urban encroachment on squirrel gliders (Petaurus norfolcensis): effects of road density, light and noise pollution	Context. Loss and degradation of habitat from urban development is a key threat to the squirrel glider (Petaurus norfolcensis), because its distribution coincides where most people live in Australia. Squirrel gliders are known to occur in or around urban fringes where native vegetation is retained., however, little is known about specific anthropogenic factors that may affect their persistence. A…	2015	English	Journal article	Study	Mammals	Urban	No more details	Community	AUS	AUS	In-situ	Observational	Romain Sordello | Alexis Dambry	none
378	10.1071/WR18039	Linley, GD., Kostoglou, K., Jit, R., Weston, MA	WILDLIFE RESEARCH	Australian magpies exhibit increased tolerance of aircraft noise on an airport, and are more responsive to take-off than to landing noises	Context On airports, birds often exhibit escape behaviour in response to aircraft. Avian escape behaviours can enable birds to effectively avoid collisions with aircraft, although some are maladaptive and may increase the risk of collision (e.g. erratic flying). Habituation and habituation-like processes among birds potentially mediate the likelihood of aircraft-bird collisions. Moreover, because…	2018	English	Journal article	Study	Birds	Transportation	aircraft	Behaviour	AUS	AUS	In-situ	Experimental	Alexis Dambry	none
382	10.1073/pnas.1504710112	Ware, HE., McClure, CJW., Carlisle, JD., Barber, JR	PROCEEDINGS OF THE NATIONAL ACADEMY OF SCIENCES OF THE UNITED STATES OF AMERICA	A phantom road experiment reveals traffic noise is an invisible source of habitat degradation	Decades of research demonstrate that roads impact wildlife and suggest traffic noise as a primary cause of population declines near roads. We created a "phantom road" using an array of speakers to apply traffic noise to a roadless landscape, directly testing the effect of noise alone on an entire songbird community during autumn migration. Thirty-one percent of the bird community avoided the phan…	2015	English	Journal article	Study	Birds	Transportation	highway	Behaviour|Space use|Physiology	USA	USA	In-situ	Experimental	Romain Sordello | Alexis Dambry	none
385	10.1073/pnas.1709200115	Kleist, NJ., Guralnick, RP., Cruz, A., Lowry, CA., Francis, CD	PROCEEDINGS OF THE NATIONAL ACADEMY OF SCIENCES OF THE UNITED STATES OF AMERICA	Chronic anthropogenic noise disrupts glucocorticoid signaling and has multiple effects on fitness in an avian community	Anthropogenic noise is a pervasive pollutant that decreases environmental quality by disrupting a suite of behaviors vital to perception and communication. However, even within populations of noise-sensitive species, individuals still select breeding sites located within areas exposed to high noise levels, with largely unknown physiological and fitness consequences. We use a study system in the n…	2018	English	Journal article	Study	Birds	Industrial	large compressor engines	Physiology|Reproduction	USA	USA	In-situ	Observational	Alexis Dambry	none
387	10.1080/01426397.2014.910294	Menon, M., Devi, MP., Rangaswamy, M	LANDSCAPE RESEARCH	Avifaunal Richness and Abundance Along an Urban Rural Gradient with Emphasis on Vegetative and Anthropogenic Attributes in Tiruchirappalli, India	Urban expansion and human migration from rural to urban locations have complex relationships with environmental change. Habitat fragmentation, loss of biodiversity and vegetation changes are some of the most common impacts of urbanisation. In many Indian cities, the urban core is characterised by historical human settlements with narrow lanes and packed commercial establishments, while urbanisati…	2016	English	Journal article	Study	Birds	Urban	urban noise along a urban-rural gradient	Community	IND	IND	In-situ	Observational	Alexis Dambry	none
389	10.1080/03949370.2011.554881	Hamao, S., Watanabe, M., Mori, Y	ETHOLOGY ECOLOGY & EVOLUTION	Urban noise and male density affect songs in the great tit Parus major	Since ambient noise interferes with sound transmission, urban noise can affect the acoustic structure of birdsong. Previous studies have examined song features (e.g. high minimum frequency) in urbanised areas., however, these studies did not exclude the effects of other factors. For example, the intensity of male-male competition is known to affect song structure. In 22 urban parks in Tokyo, Japa…	2011	English	Journal article	Study	Birds	Urban	No more details	Communication	JAP	JAP	In-situ	Observational	Romain Sordello | Alexis Dambry	none
394	10.1080/09524622.2017.1289123	Curry, CM., Antze, B., Warrington, MH., Des Brisay, P., Rosa, P., Koper, N	BIOACOUSTICS-THE INTERNATIONAL JOURNAL OF ANIMAL SOUND AND ITS RECORDING	Ability to alter song in two grassland songbirds exposed to simulated anthropogenic noise is not related to pre-existing variability	Organisms encounter noise naturally in the environment. However, increasing prevalence of human-caused noise seems to be resulting in behavioural changes in many animals that can affect survival and reproduction. not all species react the same way to noise., some adjust their vocal signals while others do not. We hypothesized that species with more variability in their vocal signals would be bett…	2017	English	Journal article	Study	Birds	Industrial	oil well drilling rigs noise	Communication	CAN	CAN	In-situ	Experimental	Alexis Dambry	none
395	10.1080/09524622.2017.1303645	Gentry, KE., McKenna, MF., Luther, DA	BIOACOUSTICS-THE INTERNATIONAL JOURNAL OF ANIMAL SOUND AND ITS RECORDING	Evidence of suboscine song plasticity in response to traffic noise fluctuations and temporary road closures	This study investigates how noise reduction (road closure) mitigates the effect of traffic noise on the acoustic communication of the Eastern wood pewee (Contopus virens) (EAWP), a suboscine passerine. Songs were passively recorded at sites where the traffic pattern of the nearest road was either relatively constant or reduced on a weekly basis during a 36h road closure. Five song attributes, low…	2017	English	Journal article	Study	Birds	Transportation	road traffic	Communication	USA	USA	In-situ	Observational	Alexis Dambry	none
397	10.1086/655428	Gross, K., Pasinelli, G., Kunc, HP	AMERICAN NATURALIST	Behavioral Plasticity Allows Short-Term Adjustment to a novel Environment	Many species are currently experiencing anthropogenically driven environmental changes. Among these changes, increasing noise levels are specifically a problem for species relying on acoustic communication. Recent evidence suggests that some species adjust their acoustic signals to man-made noise. However, it is unknown whether these changes occur through short-term and reversible adjustments by …	2010	English	Journal article	Study	Birds	Transportation	traffic	Communication	CHE	CHE	In-situ	Experimental	Romain Sordello | Alexis Dambry	none
398	10.1086/656275	Nemeth, E., Brumm, H	AMERICAN NATURALIST	Birds and Anthropogenic noise: Are Urban Songs Adaptive?	In cities with intense low-frequency traffic noise, birds have been observed to sing louder and at a higher pitch. Several studies argue that higher song pitch is an adaptation to reduce masking from noise, and it has even been suggested that the song divergence between urban and nonurban songs might lead to reproductive isolation. Here we present models of signal transmission to compare the bene…	2010	English	Journal article	Study	Birds	Urban	No more details	Communication	DEU	AUT	In-situ	Observational	Romain Sordello | Alexis Dambry	none
405	10.1093/beheco/arq210	Diaz, M., Parra, A., Gallardo, C	BEHAVIORAL ECOLOGY	Serins respond to anthropogenic noise by increasing vocal activity	Increasing levels of anthropogenic noise interferes with the acoustic communication of birds. Adaptive shifts in song characteristics (frequency and amplitude) and in the spatial and temporal patterns of singing behavior in the face of noise pollution have been documented. We provide evidence for another response, increased time spent singing, in a successful suburban bird, the serin Serinus seri…	2011	English	Journal article	Study	Birds	Urban	No more details	Communication	ESP	ESP	In-situ	Observational	Romain Sordello | Alexis Dambry	none
406	10.1093/beheco/arr176	Dowling, JL., Luther, DA., Marra, PP	BEHAVIORAL ECOLOGY	Comparative effects of urban development and anthropogenic noise on bird songs	Many avian species live, breed, and communicate in urban areas. To survive and reproduce in these areas, birds must transmit their signals to intended receivers. As an arena for acoustic communication, 2 salient features of the urban environment are an abundance of reflective surfaces and a high level of low-frequency anthropogenic noise. Each presents unique communication challenges, with hard s…	2012	English	Journal article	Study	Birds	Urban	No more details	Communication	USA	USA	In-situ	Observational	Romain Sordello | Alexis Dambry	none
409	10.1093/beheco/art075	Potvin, DA., Mulder, RA	BEHAVIORAL ECOLOGY	Immediate, independent adjustment of call pitch and amplitude in response to varying background noise by silvereyes (Zosterops lateralis)	Many birds raise the pitch of their vocalizations in urban environments, a shift generally attributed to avoidance of low frequencies vulnerable to masking by anthropogenic noise (acoustic adaptation hypothesis [AAH]). However, high frequencies could just be an incidental byproduct of singing more loudly (Lombard hypothesis). If birds cope with background noise by singing more loudly and increase…	2013	English	Journal article	Study	Birds	Transportation	traffic	Communication	AUS	AUS	In-situ	Experimental	Romain Sordello | Alexis Dambry	none
412	10.1093/beheco/aru103	Da Silva, A., Samplonius, JM., Schlicht, E., Valcu, M., Kempenaers, B	BEHAVIORAL ECOLOGY	Artificial night lighting rather than traffic noise affects the daily timing of dawn and dusk singing in common European songbirds	It is well established that artificial night lighting can influence animal orientation, but there is less information about its effects on other behaviors. Previous work suggested that light pollution can affect both seasonal and daily patterns of behavior. The aim of our study was to investigate the effects of artificial night lighting and daytime traffic noise on the timing of dawn and dusk sin…	2014	English	Journal article	Study	Birds	Transportation	road	Communication	DEU	DEU	In-situ	Observational	Romain Sordello | Alexis Dambry	none
415	10.1093/beheco/aru207	Gil, D., Honarmand, M., Pascual, J., Perez-Mena, E., and Garcia, CM	BEHAVIORAL ECOLOGY	Birds living near airports advance their dawn chorus and reduce overlap with aircraft noise	Anthropogenic noise is a major pollutant for organisms that live in urban areas. City birds modify their songs in ways that can increase their communication potential in spite of noise. However, these changes cannot prevent song masking by the extremely loud noises to which some urban bird populations are exposed. Here, we show that birds near a major airport advance their dawn singing time, thus…	2015	English	Journal article	Study	Birds	Transportation	aircraft	Communication	ESP	ESP|DEU	In-situ	Observational	Romain Sordello | Alexis Dambry	none
417	10.1093/beheco/aru232	Meillere, A., Brischoux, F., Angelier, F	BEHAVIORAL ECOLOGY	Impact of chronic noise exposure on antipredator behavior: an experiment in breeding house sparrows	Over the last century, expanding urbanization has led to a strong increase in the levels of background noise. This noise pollution has been shown to negatively affect wildlife (e.g., reduced species diversity and density, reduced breeding success), especially birds. Most research addressing the effects of anthropogenic noise has focused on avian communication and, to date, very little is known re…	2015	English	Journal article	Study	Birds	Urban|Transportation	highway	Behaviour|Reproduction	FRA	FRA	In-situ	Experimental	Romain Sordello | Alexis Dambry	none
418	10.1093/beheco/arv128	Zwart, MC., Dunn, JC., McGowan, PJK., Whittingham, MJ	BEHAVIORAL ECOLOGY	Wind farm noise suppresses territorial defense behavior in a songbird	In birds, anthropogenic noise has been linked to reduced breeding densities and success, but the mechanisms by which this occurs are currently unclear. In this study, we investigated whether wind turbine noise, an increasingly common source of anthropogenic noise in remote and rural locations, affects territory defense in a songbird, the European robin (Erithacus rubecula). We showed that robins …	2016	English	Journal article	Study	Birds	Industrial	Wind turbine	Behaviour|Reproduction	GBR	GBR	In-situ	Experimental	Romain Sordello | Alexis Dambry	none
419	10.1093/beheco/arv162	Luther, DA., Phillips, J., Derryberry, EP	BEHAVIORAL ECOLOGY	Not so sexy in the city: urban birds adjust songs to noise but compromise vocal performance	Anthropogenic noise affects the behavior of a variety of animal taxa around the world. In many taxa, minimum frequencies of acoustic signals increase with ambient noise levels, and males and females respond less strongly to these adjusted signals. Lower response may be due to higher minimum frequencies or to the associated decrease in frequency bandwidth. There is a performance challenge to produ…	2016	English	Journal article	Study	Birds	Urban	No more details	Communication	USA	USA	In-situ	Experimental	Romain Sordello | Alexis Dambry	none
420	10.1093/beheco/arv197	Narango, DL., Rodewald, AD	BEHAVIORAL ECOLOGY	Urban-associated drivers of song variation along a rural-urban gradient	Most studies demonstrating associations between avian song and urbanization have tested noise as the primary driver, but alternative explanations remain largely unexplored. In particular, urban-associated changes in vegetation, density of conspecifics, and morphology also may promote changes in song. In this study, we 1) identified relationships between urbanization and song characteristics and 2…	2015	English	Journal article	Study	Birds	Urban	No more details	Communication	USA	USA	In-situ	Observational	Romain Sordello | Alexis Dambry	none
421	10.1093/beheco/arw058	Shannon, G., Crooks, KR., Wittemyer, G., Fristrup, KM., Angeloni, LM	BEHAVIORAL ECOLOGY	Road noise causes earlier predator detection and flight response in a free-ranging mammal	Increasing scientific evidence shows that anthropogenic noise can impact behavioral, demographic, and community-level processes across a range of taxa-presenting a serious conservation challenge. Given the direct link between antipredator behavior and fitness, it is important to explore the impacts of noise on vigilance and flight. To do this, we conducted playback experiments to test whether noi…	2016	English	Journal article	Study	Mammals	Transportation	road	Behaviour	USA	USA	In-situ	Experimental	Romain Sordello | Alexis Dambry	none
426	10.1093/beheco/arw105	Job, JR., Kohler, SL., Gill, SA	BEHAVIORAL ECOLOGY	Song adjustments by an open habitat bird to anthropogenic noise, urban structure, and vegetation	Urban environments challenge animals with 2 novel impediments to communication: low-frequency anthropogenic noise, which masks vocalizations, and large sound-reflecting structures, which contribute to reverberation. We studied spectral and temporal traits of trill songs of chipping sparrows (Spizella passerina), a species historically found in open grassland habitat, to understand how noise, urba…	2016	English	Journal article	Study	Birds	Urban|Transportation	road traffic	Communication	USA	USA	In-situ	Observational	Romain Sordello | Alexis Dambry	none
427	10.1093/beheco/arw139	Schepers, MJ., Proppe, DS	BEHAVIORAL ECOLOGY	Song playback increases songbird density near low to moderate use roads	Many songbird species avoid roads. Although acoustic masking, vehicle collision, and edge effects are likely culprits, spatial avoidance also occurs along low use roads and at locations distant from the pavement. Neophobia may be one factor contributing to avoidance in these regions. In this case, playback of bird song, generally a signal of high-quality habitat, may reduce avoidance and increase…	2017	English	Journal article	Study	Birds	Transportation	road	Space use	USA	USA	In-situ	Experimental	Romain Sordello | Alexis Dambry	none
428	10.1093/beheco/arw172	Luther, DA., Danner, R., Danner, J., Gentry, K., Derryberry, EP	BEHAVIORAL ECOLOGY	The relative response of songbirds to shifts in song amplitude and song minimum frequency	Anthropogenic noise presents a problem for acoustic communication in animal taxa around the world. Many animals respond by modifying their acoustic signals, sometimes along multiple axes, such as song structure, redundancy, or amplitude. To date, no study has assayed the relative response of animals to multiple axes of signal variation, such as song structure and song amplitude, associated with a…	2017	English	Journal article	Study	Birds	Urban	No more details	Communication	USA	USA	In-situ	Experimental	Romain Sordello | Alexis Dambry	none
429	10.1093/beheco/arx036	Davidson, BM., Antonova, G., Dlott, H., Barber, JR., Francis, CD	BEHAVIORAL ECOLOGY	Natural and anthropogenic sounds reduce song performance: insights from two emberizid species	Anthropogenic sounds influence animal vocal behaviour, species distributions, and community assemblages. Natural sounds also have the potential to affect the behaviour and ecology of animals, but it is currently unknown if the effects of natural sounds match those of anthropogenic sounds. Here, we quantified and compared the effects of natural and anthropogenic sounds on avian song performance by…	2017	English	Journal article	Study	Birds	Industrial	gas extraction	Communication	USA	USA	In-situ	Observational	Romain Sordello | Alexis Dambry	none
430	10.1093/beheco/ary097	Injaian, AS., Poon, LY., Patricelli, GL	BEHAVIORAL ECOLOGY	Effects of experimental anthropogenic noise on avian settlement patterns and reproductive success	The acoustic footprints of factories, roadways, etc. reach far beyond their physical infrastructure because high-amplitude, low-frequency noise can propagate many kilometers. Previous studies found that noise exposure decreases habitat quality and reproductive success for some species. However, few studies have linked the reduction in perceived habitat quality due to noise exposure to effects on …	2018	English	Journal article	Study	Birds	Transportation	traffic	Space use|Physiology|Reproduction	USA	USA	In-situ	Experimental	Alexis Dambry	none
432	10.1093/conphys/cou061	Kaiser, K., Devito, J., Jones, CG., Marentes, A., Perez, R., Umeh, L., Weickum, RM., McGovern, KE., Wilson, EH., Saltzman, W	CONSERVATION PHYSIOLOGY	Effects of anthropogenic noise on endocrine and reproductive function in White's treefrog, Litoria caerulea	Urbanization is a major driver of ecological change and comes with a suite of habitat modifications, including alterations to the local temperature, precipitation, light and noise regimes. Although many recent studies have investigated the behavioural and ecological ramifications of urbanization, physiological work in this area has lagged. We tested the hypothesis that anthropogenic noise is a st…	2015	English	Journal article	Study	Amphibians	Transportation	road	Physiology	USA	NA	Ex-situ	Experimental	Romain Sordello | Alexis Dambry	none
434	10.1093/cz/zox061	Frohlich, A., Ciach, M	CURRENT ZOOLOGY	Noise shapes the distribution pattern of an acoustic predator	noise, an obvious effect of urbanization, has a negative impact on animal vocalizations and the hunting efficiency of acoustic predators. However, the influence of noise pollution on the spatial distribution of populations remains understudied. The aim was to assess the factors shaping the distribution pattern of an acoustic predator (long-eared owl Asio otus) in an urban-farmland matrix. We hypo…	2018	English	Journal article	Study	Birds	Transportation	road	Space use	POL	POL	In-situ	Observational	Alexis Dambry	none
435	10.1093/icb/icv070	Kight, CR., Swaddle, JP	INTEGRATIVE AND COMPARATIVE BIOLOGY	Eastern Bluebirds Alter their Song in Response to Anthropogenic Changes in the Acoustic Environment	Vocal responses to anthropogenic noise have been documented in several species of songbird. However, only a few studies have investigated whether these adjustments are made in "real time" or are longer-term responses to particular soundscapes. Furthermore, increased ambient noise often is accompanied by structural changes to the habitat, including the introduction of noisy roadways and the remova…	2015	English	Journal article	Study	Birds	Urban	No more details : "anthropogenic ambient noise"	Communication	USA	USA	In-situ	Experimental	Romain Sordello | Alexis Dambry	none
442	10.1098/rsbl.2007.0134	Fuller, RA., Warren, PH., Gaston, KJ	BIOLOGY LETTERS	Daytime noise predicts nocturnal singing in urban robins	Ambient noise interferes with the propagation of acoustic signals through the environment from sender to receiver. Over the past few centuries, urbanization and the development of busy transport networks have led to dramatic increases in the levels of ambient noise with which animal acoustic communications must compete. Here we show that urban European robins Erithacus rubecula, highly territoria…	2007	English	Journal article	Study	Birds	Urban	No more details	Communication	GBR	GBR	In-situ	Observational	Romain Sordello | Alexis Dambry	none
444	10.1098/rsbl.2010.0437	Bermudez-Cuamatzin, E., Rios-Chelen, AA., Gil, D., Garcia, CM	BIOLOGY LETTERS	Experimental evidence for real-time song frequency shift in response to urban noise in a passerine bird	Research has shown that bird songs are modified in different ways to deal with urban noise and promote signal transmission through noisy environments. Urban noise is composed of low frequencies, thus the observation that songs have a higher minimum frequency in noisy places suggests this is a way of avoiding noise masking. Most studies are correlative and there is as yet little experimental evide…	2011	English	Journal article	Study	Birds	Urban	No more details	Communication	MEX	MEX	Ex-situ	Experimental	Romain Sordello | Alexis Dambry	none
446	10.1098/rsbl.2011.0359	Francis, CD., Ortega, CP., Cruz, A	BIOLOGY LETTERS	Different behavioural responses to anthropogenic noise by two closely related passerine birds	Anthropogenic noise, now common to many landscapes, can impair acoustic communication for many species, yet some birds compensate for masking by noise by altering their songs. The phylogenetic distribution of these noise-dependent signal adjustments is uncertain, and it is not known whether closely related species respond similarly to noise. Here, we investigated the influence of noise on habitat…	2011	English	Journal article	Study	Birds	Industrial	gas extraction	Communication|Community|Space use	USA	USA	In-situ	Observational	Romain Sordello | Alexis Dambry	none
447	10.1098/rsbl.2011.0529	Duarte, MHL., Vecci, MA., Hirsch, A., Young, RJ	BIOLOGY LETTERS	Noisy human neighbours affect where urban monkeys live	Urban areas and many natural habitats are being dominated by a new selection pressure: anthropogenic noise. The ongoing expansion of urban areas, roads and airports throughout the world makes the noise almost omnipresent. Urbanization and the increase of noise levels form a major threat to living conditions in and around cities. Insight into the behavioural strategies of urban survivors may expla…	2011	English	Journal article	Study	Mammals	Urban	No more details	Space use	BRA	BRA	In-situ	Observational	Romain Sordello | Alexis Dambry	none
454	10.1098/rsbl.2015.0559	Meillere, A., Brischoux, F., Ribout, C., Angelier, F	BIOLOGY LETTERS	Traffic noise exposure affects telomere length in nestling house sparrows	In a consistently urbanizing world, anthropogenic noise has become almost omnipresent, and there are increasing evidence that high noise levels can have major impacts on wildlife. While the effects of anthropogenic noise exposure on adult animals have been widely studied, surprisingly, there has been little consideration of the effects of noise pollution on developing organisms. Yet, environmenta…	2015	English	Journal article	Study	Birds	Transportation	traffic	Physiology|Reproduction	FRA	FRA	In-situ	Experimental	Romain Sordello | Alexis Dambry	none
455	10.1098/rsbl.2016.0113	Grade, AM., Sieving, KE	BIOLOGY LETTERS	When the birds go unheard: highway noise disrupts information transfer between bird species	Highway infrastructure and accompanying vehicle noise is associated with decreased wildlife populations in adjacent habitats. noise masking of animal communication is an oft-cited potential mechanism underlying species loss in sound-polluted habitats. This study documents the disruption of between-species information transfer by anthropogenic noise. Titmice and chickadees broadcast specific calls…	2016	English	Journal article	Study	Birds	Transportation	highway	Communication	USA	USA	In-situ	Experimental	Romain Sordello | Alexis Dambry	none
458	10.1098/rsbl.2017.0714	Gurule-Small, GA., Tinghitella, RM	BIOLOGY LETTERS	Developmental experience with anthropogenic noise hinders adult mate location in an acoustically signalling invertebrate	Phenotypic plasticity facilitates survival and reproduction in rapidly changing and novel environments. Traffic noise spectrally overlaps with (i.e. masks) the sounds used by many acoustically signalling organisms to locate and secure mates. To determine if pre-reproductive exposure to noise improves adult performance in noisy environments, we reared field crickets (Teleogryllus oceanicus) in one…	2018	English	Journal article	Study	Insects	Transportation	traffic	Communication|Reproduction	USA	NA	Ex-situ	Experimental	Alexis Dambry	none
459	10.1098/rsbl.2018.0018	Davis, AK., Schroeder, H., Yeager, I., Pearce, J	BIOLOGY LETTERS	Effects of simulated highway noise on heart rates of larval monarch butterflies, Danaus plexippus: implications for roadside habitat suitability	Developed countries around the world are criss-crossed with vast networks of roadways. Conservationists have recently focused attention on roadsides as possible locations for establishing pollinator habitat, with the monarch butterfly (Danaus plexippus) featuring prominently in such discussions. However, roadsides are inherently loud, which could negatively affect developing larvae. We conducted …	2018	English	Journal article	Study	Insects	Transportation	highway	Physiology	USA	USA	Ex-situ	Experimental	Alexis Dambry	none
464	10.1098/rsos.160231	Dorado-Correa, AM., Rodriguez-Rocha, M., Brumm, H	ROYAL SOCIETY OPEN SCIENCE	Anthropogenic noise, but not artificial light levels predicts song behaviour in an equatorial bird	Birds in cities start singing earlier in the morning than in rural areas., commonly this shift is attributed to light pollution. Some studies have suggested that traffic noise has a stronger influence on singing activity than artificial light does. Changes in the timing of singing behaviour in relation to noise and light pollution have only been investigated in the temperate zones. Tropical birds…	2016	English	Journal article	Study	Birds	Urban	No more details	Communication	DEU	COL	In-situ	Observational	Romain Sordello | Alexis Dambry	none
468	10.1098/rsos.172168	Antze, B., Koper, N	ROYAL SOCIETY OPEN SCIENCE	Noisy anthropogenic infrastructure interferes with alarm responses in Savannah sparrows (Passerculus sandwichensis)	Many birds rely on anti-predator communication to protect their nests., however, anthropogenic noise from industrial activities such as oil and gas development may disrupt acoustic communication. Here, we conducted acoustic playback experiments to determine whether Savannah sparrows (Passerculus sandwichensis) responded to conspecific alarm calls by delaying feeding visits, and whether this respo…	2018	English	Journal article	Study	Birds	Industrial	screw pumps, compressor stations	Behaviour|Reproduction	CAN	CAN	In-situ	Experimental	Alexis Dambry	none
470	10.1098/rspb.2009.0586	Mockford, EJ., Marshall, RC	PROCEEDINGS OF THE ROYAL SOCIETY B-BIOLOGICAL SCIENCES	Effects of urban noise on song and response behaviour in great tits	Acoustic communication is fundamental in avian territory defence and mate attraction. In urban environments where sound transmissions are more likely to be masked by low-frequency anthropogenic noise, acoustic adaptations may be advantageous. However, minor modifications to a signal could affect its efficacy. While recent research has shown that there is divergence between songs from noisy and qu…	2009	English	Journal article	Study	Birds	Urban	No more details	Behaviour|Communication	GBR	GBR	In-situ	Experimental	Romain Sordello | Alexis Dambry	none
471	10.1098/rspb.2010.1847	Francis, CD., Ortega, CP., Cruz, A	PROCEEDINGS OF THE ROYAL SOCIETY B-BIOLOGICAL SCIENCES	Vocal frequency change reflects different responses to anthropogenic noise in two suboscine tyrant flycatchers	Anthropogenic noise is prevalent across the globe and can exclude birds from otherwise suitable habitat and negatively influence fitness., however, the mechanisms responsible for species' responses to noise are not always clear. One effect of noise is a reduction in effective acoustic communication through acoustic masking, yet some urban songbirds may compensate for masking by noise through alte…	2011	English	Journal article	Study	Birds	Urban	No more details	Communication	USA	USA	In-situ	Observational	Romain Sordello | Alexis Dambry	none
472	10.1098/rspb.2010.2262	Siemers, BM., Schaub, A	PROCEEDINGS OF THE ROYAL SOCIETY B-BIOLOGICAL SCIENCES	Hunting at the highway: traffic noise reduces foraging efficiency in acoustic predators	noise pollution from human traffic networks and industrial activity impacts vast areas of our planet. While anthropogenic noise effects on animal communication are well documented, we have very limited understanding of noise impact on more complex ecosystem processes, such as predator-prey interactions, albeit urgently needed to devise mitigation measures. Here, we show that traffic noise decreas…	2010	English	Journal article	Study	Mammals	Transportation	highway	Behaviour	DEU	Unknown	Ex-situ	Experimental	Romain Sordello | Alexis Dambry	none
473	10.1098/rspb.2010.2296	Potvin, DA., Parris, KM., Mulder, RA	PROCEEDINGS OF THE ROYAL SOCIETY B-BIOLOGICAL SCIENCES	Geographically pervasive effects of urban noise on frequency and syllable rate of songs and calls in silvereyes (Zosterops lateralis)	Recent studies in the northern Hemisphere have shown that songbirds living in noisy urban environments sing at higher frequencies than their rural counterparts. However, several aspects of this phenomenon remain poorly understood. These include the geographical scale over which such patterns occur (most studies have compared local populations), and whether they involve phenotypic plasticity or mi…	2011	English	Journal article	Study	Birds	Urban	No more details	Communication	AUS	AUS	In-situ	Observational	Romain Sordello | Alexis Dambry	none
477	10.1098/rspb.2012.2798	Nemeth, E., Pieretti, N., Zollinger, SA., Geberzahn, N., Partecke, J., Miranda, AC., Brumm, H	PROCEEDINGS OF THE ROYAL SOCIETY B-BIOLOGICAL SCIENCES	Bird song and anthropogenic noise: vocal constraints may explain why birds sing higher-frequency songs in cities	When animals live in cities, they have to adjust their behaviour and life histories to novel environments. noise pollution puts a severe constraint on vocal communication by interfering with the detection of acoustic signals. Recent studies show that city birds sing higher-frequency songs than their conspecifics in non-urban habitats. This has been interpreted as an adaptation to counteract maski…	2013	English	Journal article	Study	Birds	Urban	No more details	Communication	DEU	Unknown|AUT	In-situ	Observational	Romain Sordello | Alexis Dambry	none
480	10.1098/rspb.2013.2290	McClure, CJW., Ware, HE., Carlisle, J., Kaltenecker, G., Barber, JR	PROCEEDINGS OF THE ROYAL SOCIETY B-BIOLOGICAL SCIENCES	An experimental investigation into the effects of traffic noise on distributions of birds: avoiding the phantom road	Many authors have suggested that the negative effects of roads on animals are largely owing to traffic noise. Although suggestive, most past studies of the effects of road noise on wildlife were conducted in the presence of the other confounding effects of roads, such as visual disturbance, collisions and chemical pollution among others. We present, to our knowledge, the first study to experiment…	2013	English	Journal article	Study	Birds	Transportation	road	Space use	USA	USA	In-situ	Experimental	Romain Sordello | Alexis Dambry	none
485	10.1098/rspb.2016.1058	LaZerte, SE., Slabbekoorn, H., Otter, KA	PROCEEDINGS OF THE ROYAL SOCIETY B-BIOLOGICAL SCIENCES	Learning to cope: vocal adjustment to urban noise is correlated with prior experience in black-capped chickadees	Urban noise can interfere with avian communication through masking, but birds can reduce this interference by altering their vocalizations. Although several experimental studies indicate that birds can rapidly change their vocalizations in response to sudden increases in ambient noise, none have investigated whether this is a learned response that depends on previous exposure. Black-capped chicka…	2016	English	Journal article	Study	Birds	Transportation	traffic	Communication	CAN	CAN	In-situ	Experimental	Romain Sordello | Alexis Dambry	none
497	10.1111/1365-2435.12000	Lampe, U., Schmoll, T., Franzke, A., Reinhold, K	FUNCTIONAL ECOLOGY	Staying tuned: grasshoppers from noisy roadside habitats produce courtship signals with elevated frequency components	1. Anthropogenic noise is known to affect acoustic signal production in birds, frogs and mammals. These animals use different mechanisms to adjust their signals to elevated background noise levels (increase in signal amplitude, shift to higher frequencies, etc.). Previous studies have concentrated on behaviourally plastic changes in signal production as a result of elevated background noise level…	2012	English	Journal article	Study	Insects	Transportation	highway	Communication	DEU	DEU	Ex-situ	Experimental	Romain Sordello | Alexis Dambry	none
498	10.1111/1365-2435.12215	Lampe, U., Reinhold, K., Schmoll, T	FUNCTIONAL ECOLOGY	How grasshoppers respond to road noise: developmental plasticity and population differentiation in acoustic signalling	Increasing levels of anthropogenic noise have the potential to mask signals of acoustically communicating species in their natural habitats. Animals in noise-polluted habitats typically adjust their signals away from high background noise levels to ensure successful signal transmission under challenging environmental conditions. Earlier we demonstrated that male Chorthippus biguttulus grasshopper…	2014	English	Journal article	Study	Insects	Transportation	highway	Communication	DEU	DEU	In-situ|Ex-situ	Observational|Experimental	Romain Sordello | Alexis Dambry	none
507	10.1111/acv.12302	McClure, CJW., Ware, HE., Carlisle, JD., Barber, JR	ANIMAL CONSERVATION	Noise from a phantom road experiment alters the age structure of a community of migrating birds	Several past studies have demonstrated the effects of anthropogenic noise on populations of animals. Yet, differing effects of noise by age and subsequent changes in the age structure of populations are poorly understood. We experimentally tested the effects of traffic noise alone on the age structure of a community of migrating birds at a fall stopover site in south-western Idaho using an array …	2017	English	Journal article	Study	Birds	Transportation	road	Community|Physiology	USA	USA	In-situ	Experimental	Romain Sordello | Alexis Dambry	none
508	10.1111/acv.12400	Grace, MK., noss, RF	ANIMAL CONSERVATION	Evidence for selective avoidance of traffic noise by anuran amphibians	Roads create many challenges for conservation. and amphibians are particularly vulnerable to their negative effects. This experiment evaluates the impact that traffic noise has on amphibian populations, specifically anurans (frogs and toads). It is thought that traffic noise may act to reduce population abundances., however, it is difficult to disentangle the impact of noise from other road effec…	2018	English	Journal article	Study	Amphibians	Transportation	traffic	Communication|Community	USA	USA	In-situ	Experimental	Alexis Dambry	none
514	10.1111/cobi.12893	Troianowski, M., Mondy, N., Dumet, A., Arcanjo, C., Lengagne, T	CONSERVATION BIOLOGY	Effects of traffic noise on tree frog stress levels, immunity, and color signaling	No-abstract	2017	English	Journal article	Study	Amphibians	Transportation	road	Physiology	FRA	FRA	Ex-situ	Experimental	Romain Sordello | Alexis Dambry	none
517	10.1111/eth.12360	Oden, AI., Brown, MB., Burbach, ME., Brandle, JR., Quinn, JE	ETHOLOGY	Variation in Avian Vocalizations during the non-Breeding Season in Response to Traffic noise	Low-frequency traffic noise that leads to acoustic masking of vocalizations may cause birds to alter the frequencies or other components of their vocalizations in order to be heard by conspecifics and others. Altering parts of a vocalization may result in poorer vocal performance or the message contained in the vocalization being received incorrectly. During the winters of 2011-2012 and 2012-2013…	2015	English	Journal article	Study	Birds	Transportation	road	Communication	USA	USA	In-situ	Observational	Romain Sordello | Alexis Dambry	none
518	10.1111/eth.12428	Bunkley, JP., Barber, JR	ETHOLOGY	Noise Reduces Foraging Efficiency in Pallid Bats (Antrozous pallidus)	Anthropogenic noise is an emerging global pollutant. Road networks and energy extraction infrastructure are both spatially extensive and rapidly expanding sources of noise. We predict that predators reliant on acoustic cues for hunting are particularly sensitive to louder environments. Here we examined the foraging efficiency of pallid bats (Antrozous pallidus) when exposed to played-back traffic…	2015	English	Journal article	Study	Mammals	Urban|Transportation|Industrial	Urban : No more details|Transportation : traffic noise|Industrial : gas extraction	Behaviour	USA	USA	Ex-situ	Experimental	Ophélie Ratel	none
519	10.1111/gcb.12098	Proppe, DS., Sturdy, CB., St Clair, CC	GLOBAL CHANGE BIOLOGY	Anthropogenic noise decreases urban songbird diversity and may contribute to homogenization	More humans reside in urban areas than at any other time in history. Protected urban green spaces and transportation greenbelts support many species, but diversity in these areas is generally lower than in undeveloped landscapes. Habitat degradation and fragmentation contribute to lowered diversity and urban homogenization, but less is known about the role of anthropogenic noise. Songbirds are es…	2013	English	Journal article	Study	Birds	Urban	No more details	Communication	CAN	CAN	In-situ	Observational	Romain Sordello | Alexis Dambry	none
522	10.1111/gcb.12997	Luo, JH., Siemers, BM., Koselj, K	GLOBAL CHANGE BIOLOGY	How anthropogenic noise affects foraging	The influence of human activity on the biosphere is increasing. While direct damage (e.g. habitat destruction) is relatively well understood, many activities affect wildlife in less apparent ways. Here, we investigate how anthropogenic noise impairs foraging, which has direct consequences for animal survival and reproductive success. noise can disturb foraging via several mechanisms that may oper…	2015	English	Journal article	Study	Mammals	Transportation	highway	Behaviour	DEU	DEU	Ex-situ	Experimental	Romain Sordello | Alexis Dambry	none
526	10.1111/ibi.12053	Redondo, P., Barrantes, G., Sandoval, L	IBIS	Urban noise influences vocalization structure in the House Wren Troglodytes aedon	Urban habitats are noisy and constrain acoustic communication in birds. We analysed the effect of anthropogenic noise on the vocalization characteristics of House Wrens Troglodytes aedon at two sites with different noise levels (rural and urban). We measured in each song and song trill the frequency bandwidth, maximum amplitude, highest and minimum frequency, and trill rate. In noisy urban enviro…	2013	English	Journal article	Study	Birds	Urban	No more details	Communication	CRI	CRI	In-situ	Observational	Romain Sordello | Alexis Dambry	none
527	10.1111/ibi.12481	Perillo, A., Mazzoni, LG., Passos, LF., Goulart, VDLR., Duca, C., Young, RJ	IBIS	Anthropogenic noise reduces bird species richness and diversity in urban parks	Anthropogenic noise is becoming more prevalent in the world and has been shown to affect many animal species, including birds. The impact of such noise was measured in Neotropical urban parks to assess how the noise affects avifauna diversity and species richness. We sampled bird species, and concurrently measured sound pressure (noise) levels (L-eq, equivalent noise levels) in eight urban green …	2017	English	Journal article	Study	Birds	Urban	No more details	Community	BRA	BRA	In-situ	Observational	Romain Sordello | Alexis Dambry	none
528	10.1111/ibi.12514	Szymanski, P., Deoniziak, K., Losak, K., Osiejuk, TS	IBIS	The song of Skylarks Alauda arvensis indicates the deterioration of an acoustic environment resulting from wind farm start-up	The rapid development of wind energy may have negative effects on bird populations, including collisions with turbines, displacement due to disturbance or habitat loss, indirect effects of reduced breeding success and barrier effects. This challenging conservation issue has attracted a great deal of interest, but the noise generated by turbines has been largely overlooked. Here, we studied acoust…	2017	English	Journal article	Study	Birds	Industrial	operating and non-operating wind turbines	Communication	POL	POL	In-situ	Observational	Alexis Dambry	none
529	10.1111/ibi.12554	Frohlich, A., Ciach, M	IBIS	Noise pollution and decreased size of wooded areas reduces the probability of occurrence of Tawny Owl Strix aluco	At present, urban areas cover almost 3% of the Earth's land surface, and this proportion is constantly increasing along with human population growth. Although urbanization leads to biodiversity decline, at the same time it creates a novel and extensive environment that is exploited by whole assemblages of organisms. These include predators, which use the matrix of different habitat types within t…	2018	English	Journal article	Study	Birds	Urban	No more details	Space use	POL	POL	In-situ	Observational	Alexis Dambry	none
530	10.1111/j.0021-8790.2004.00814.x	Brumm, H	JOURNAL OF ANIMAL ECOLOGY	The impact of environmental noise on song amplitude in a territorial bird	1. The impact of environmental background noise on the performance of territorial songs was examined in free-ranging nightingales (Luscinia megarhynchos Brehm). An analysis of sound pressure levels revealed that males at noisier locations sang with higher sound levels than birds in territories less affected by background sounds. 2. This is the first evidence of a noise-dependent vocal amplitude r…	2004	English	Journal article	Study	Birds	Urban	No more details	Communication	DEU	DEU	In-situ	Observational	Romain Sordello | Alexis Dambry	none
537	10.1111/j.1365-2664.2006.01234.x	Habib, L., Bayne, EM., Boutin, S	JOURNAL OF APPLIED ECOLOGY	Chronic industrial noise affects pairing success and age structure of ovenbirds Seiurus aurocapilla	1. Anthropogenic noise is rapidly increasing in wilderness areas as a result of industrial expansion. While many road studies have attempted to assess the effects of industrial noise on birds, conflicting factors such as edge effects often inhibit the ability to draw strong conclusions. 2. We assessed pairing success and age distribution of male ovenbirds Seiurus aurocapilla in the boreal forest …	2007	English	Journal article	Study	Birds	Industrial	compressor station	Reproduction	CAN	CAN	In-situ	Observational	Romain Sordello | Alexis Dambry	none
538	10.1111/j.1365-2664.2007.01303.x	Larsen, JK., Guillemette, M	JOURNAL OF APPLIED ECOLOGY	Effects of wind turbines on flight behaviour of wintering common eiders: implications for habitat use and collision risk	1.Wind energy is a fast-growing renewable energy source and many offshore wind parks will be erected in shallow waters (< 40 m deep) where various coastal bird species are found. The two main issues regarding offshore wind farms and birds are disturbance and collision risk. We studied the effect of wind turbines on the flight behaviour of wintering common eiders Somateria mollissima in order to i…	2007	English	Journal article	Study	Birds	Industrial	wind turbines	Behaviour	DNK	DNK	In-situ	Experimental	Alexis Dambry	none
539	10.1111/j.1365-2664.2009.01717.x	Tremblay, MA., St Clair, CC	JOURNAL OF APPLIED ECOLOGY	Factors affecting the permeability of transportation and riparian corridors to the movements of songbirds in an urban landscape	P>1. Linear features associated with transportation and riparian corridors are known to inhibit the mobility of birds and other wildlife, yet the factors contributing to their barrier effects are poorly understood. The diversity of roads in urban landscapes provides an opportunity for elucidating the relative importance of factors such as noise, traffic volume, gap width and adjacent vegetation o…	2009	English	Journal article	Study	Birds	Urban	No more details	Behaviour	CAN	CAN	In-situ	Observational	Romain Sordello | Alexis Dambry	none
540	10.1111/j.1365-2664.2010.01914.x	Halfwerk, W., Holleman, LJM., Lessells, CM., Slabbekoorn, H	JOURNAL OF APPLIED ECOLOGY	Negative impact of traffic noise on avian reproductive success	P>1. Traffic affects large areas of natural habitat worldwide. As a result, the acoustic signals used by birds and other animals are increasingly masked by traffic noise. Masking of signals important to territory defence and mate attraction may have a negative impact on reproductive success. Depending on the overlap in space, time and frequency between noise and vocalizations, such impact may ult…	2011	English	Journal article	Study	Birds	Transportation	motorway, railway	Reproduction	NLD	NLD	In-situ	Observational	Romain Sordello | Alexis Dambry	none
541	10.1111/j.1365-2664.2011.02041.x	Summers, PD., Cunnington, GM., Fahrig, L	JOURNAL OF APPLIED ECOLOGY	Are the negative effects of roads on breeding birds caused by traffic noise?	1. The effects of roads on wildlife populations are widespread and well documented. Many studies have shown that bird abundance, occurrence and species richness are reduced near roads, with the largest reductions where traffic levels are high. Negative correlations have been reported between bird richness/abundance and traffic noise but the possible causes of road effects are inter-correlated. It…	2011	English	Journal article	Study	Birds	Transportation	road	Community	CAN	CAN	In-situ	Observational	Romain Sordello | Alexis Dambry	none
544	10.1111/j.1420-9101.2012.02597.x	Rios-Chelen, AA., Salaberria, C., Barbosa, I., Garcia, CM., Gil, D	JOURNAL OF EVOLUTIONARY BIOLOGY	The learning advantage: bird species that learn their song show a tighter adjustment of song to noisy environments than those that do not learn	Song learning has evolved within several avian groups. Although its evolutionary advantage is not clear, it has been proposed that song learning may be advantageous in allowing birds to adapt their songs to the local acoustic environment. To test this hypothesis, we analysed patterns of song adjustment to noisy environments and explored their possible link to song learning. Bird vocalizations can…	2012	English	Journal article	Study	Birds	Urban	No more details	Communication	MEX	BRA|MEX	In-situ	Observational	Romain Sordello | Alexis Dambry	none
545	10.1111/j.1469-1795.2012.00598.x	Cunnington, GM., Fahrig, L	ANIMAL CONSERVATION	Mate attraction by male anurans in the presence of traffic noise	We previously found that males of two anuran species - Hyla versicolor and Rana clamitans - alter their mating calls in response to traffic noise. To test whether these alterations compensate for an effect of traffic noise on mate attraction, we (1) recorded a male calling at a quiet site., (2) played traffic noise at the same male and recorded its altered call., (3) used these recordings to attr…	2013	English	Journal article	Study	Amphibians	Transportation	traffic	Communication	CAN	CAN	In-situ	Experimental	Romain Sordello | Alexis Dambry	none
546	10.1111/j.1523-1739.2008.00973.x	Bayne, EM., Habib, L., Boutin, S	CONSERVATION BIOLOGY	Impacts of Chronic Anthropogenic noise from Energy-Sector Activity on Abundance of Songbirds in the Boreal Forest	The effects of human activities in forests are often examined in the context of habitat conversion. Changes in babitat structure and composition are also associated with increases in the activity of people with vehicles and equipment, which results in increases in anthropogenic noise. Anthropogenic noise may reduce habitat quality for many species, particularly those that rely on acoustic signals…	2008	English	Journal article	Study	Birds	Industrial	energy facilities	Community	CAN	CAN	In-situ	Observational	Romain Sordello | Alexis Dambry	none
547	10.1111/j.1523-1739.2010.01602.x	Goodwin, SE., Shriver, WG	CONSERVATION BIOLOGY	Effects of Traffic noise on Occupancy Patterns of Forest Birds	noise may drive changes in the composition and abundance of animals that communicate vocally. Traffic produces low-frequency noise (< 3 kHz) that can mask acoustic signals broadcast within the same frequency range. We evaluated whether birds that sing within the frequency range of traffic noise are affected by acoustic masking (i.e., increased background noise levels at the same frequency of voca…	2011	English	Journal article	Study	Birds	Transportation	road	Space use	USA	USA	In-situ	Observational	Romain Sordello | Alexis Dambry	none
550	10.1111/j.1523-1739.2012.01840.x	Blickley, JL., Blackwood, D., Patricelli, GL	CONSERVATION BIOLOGY	Experimental Evidence for the Effects of Chronic Anthropogenic noise on Abundance of Greater Sage-Grouse at Leks	Increasing evidence suggests that chronic noise from human activities negatively affects wild animals, but most studies have failed to separate the effects of chronic noise from confounding factors, such as habitat fragmentation. We played back recorded continuous and intermittent anthropogenic sounds associated with natural gas drilling and roads at leks of Greater Sage-Grouse (Centrocercus urop…	2012	English	Journal article	Study	Birds	Transportation|Industrial	Transportation : road|Industrial : gas extraction	Community	USA	USA	In-situ	Experimental	Romain Sordello | Alexis Dambry	none
551	10.1111/j.1600-048X.2012.05640.x	Proppe, DS., Avey, MT., Hoeschele, M., Moscicki, MK., Farrell, T., St Clair, CC., Sturdy, CB	JOURNAL OF AVIAN BIOLOGY	Black-capped chickadees Poecile atricapillus sing at higher pitches with elevated anthropogenic noise, but not with decreasing canopy cover	Several songbird species sing at higher frequencies (i.e. higher pitch) when anthropogenic noise levels are elevated. Such frequency shifting is thought to be an adaptation to prevent masking of bird song by anthropogenic noise. However, no study of this phenomenon has examined how vegetative differences between noisy and quiet sites influence frequency shifting. Variation in vegetative structure…	2012	English	Journal article	Study	Birds	Urban	No more details	Communication	CAN	CAN	In-situ	Experimental	Romain Sordello | Alexis Dambry	none
552	10.1111/j.1600-048X.2012.05796.x	Arroyo-Solis, A., Castillo, JM., Figueroa, E., Lopez-Sanchez, JL., Slabbekoorn, H	JOURNAL OF AVIAN BIOLOGY	Experimental evidence for an impact of anthropogenic noise on dawn chorus timing in urban birds	Many animal species are living in urban areas, where they encounter human-altered environmental conditions. Artificial light and traffic noise are two of the most prominent anthropogenic factors, both of which potentially affect animal life. Here we studied the changes in traffic noise conditions over the morning in the urban bird habitat of the city of Seville, Spain. We tested experimentally wh…	2013	English	Journal article	Study	Birds	Transportation	road	Communication	ESP	ESP	In-situ	Experimental	Romain Sordello | Alexis Dambry	none
560	10.1111/jav.01042	Lee, JGH., MacGregor-Fors, I., Yeh, PJ	JOURNAL OF AVIAN BIOLOGY	Sunrise in the city: disentangling drivers of the avian dawn chorus onset in urban greenspaces	Urban systems are known to have a number of effects on avian richness, density, and morphological and behavioral traits. However, no study to date has simultaneously examined the wide range of urban variables in relation to the avian dawn chorus, a complex behavioral phenomenon. Previous studies investigating adjustments of the dawn chorus onset in urban settings have mainly been confined to rela…	2017	English	Journal article	Study	Birds	Urban	No more details	Communication	USA	USA	In-situ	Observational	Romain Sordello | Alexis Dambry	none
561	10.1111/jav.01139	Brischoux, F., Meillere, A., Dupoue, A., Lourdais, O., Angelier, F	JOURNAL OF AVIAN BIOLOGY	Traffic noise decreases nestlings' metabolic rates in an urban exploiter	High levels of anthropogenic noise produced in urban areas are known to negatively affect wildlife. Although most research has been focused on the disturbances of communication systems, chronic noise exposure can also lead to physiological and behavioural changes that have strong consequences for fitness. For instance, behavioural changes mediated by anthropogenic noise (e.g. quality of parental …	2017	English	Journal article	Study	Birds	Transportation	traffic	Physiology|Reproduction	FRA	FRA	In-situ	Experimental	Romain Sordello | Alexis Dambry	none
595	10.1121/1.4807812	Pieretti, N., Farina, A	JOURNAL OF THE ACOUSTICAL SOCIETY OF AMERICA	Application of a recently introduced index for acoustic complexity to an avian soundscape with traffic noise	An altered acoustic environment can have severe consequences for natural communities, especially for species that use acoustic signals to communicate and achieve breeding success. Numerous studies have focused on traffic noise disturbance, but the possible causes of road effects are inter-correlated and the literature on noise qua noise is sometimes contradictory. To provide further empirical dat…	2013	English	Journal article	Study	Birds	Transportation	highway	Communication	ITA	ITA	In-situ	Observational	Romain Sordello | Alexis Dambry	none
600	10.1121/1.4943553	Iglesias-Merchan, C., Diaz-Balteiro, L., de la Puente, J	JOURNAL OF THE ACOUSTICAL SOCIETY OF AMERICA	Road traffic noise impact assessment in a breeding colony of cinereous vultures (Aegypius monachus) in Spain	There is a global and growing concern with regard to anthropogenic noise impact on wildlife and natural habitats, but it is difficult to find consensus regarding scoping and assessment tools. This study adapts noise mapping procedures, common to most European countries, to a low traffic road (below 1000 vehicles per day) noise impact assessment in a breeding colony of the largest bird of prey in …	2016	English	Journal article	Study	Birds	Transportation	road	Space use|Reproduction	ESP	ESP	In-situ	Observational	Romain Sordello | Alexis Dambry	none
613	10.1134/S1062359015080038	Ivanitskii, VV., Antipov, VA., Marova, IM	BIOLOGY BULLETIN	The thrush nightingale (Luscinia luscinia) in Moscow and Moscow suburbs: City noise influences the frequency parameters of its song	The localization of the minimum frequency for 12 vocal components from 4 types of songs of the thrush nightingale was studied. These types of songs are widespread both in Moscow and in the rural localities of Moscow oblast. Their low-frequency components are overridden by city noises to a great extent. Statistically significant distinctions for all components were revealed in pair comparisons. On…	2015	English	Journal article	Study	Birds	Urban	urban noise	Communication	RUS	RUS	In-situ	Observational	Ophélie Ratel	none
618	10.1139/cjz-2013-0081	Proppe, DS., Byers, KA., Sturdy, CB., St Clair, CC	CANADIAN JOURNAL OF ZOOLOGY-REVUE CANADIENNE DE ZOOLOGIE	Physical condition of Black-capped Chickadees (Poecile atricapillus) in relation to road disturbance	Roads and their associated low-frequency noise have been linked with a reduction in abundance and density for many songbird species. However, a handful of species remain equally abundant in roadside habitats and nondisturbed areas. Abundance is a valuable baseline indicator of a species' ability to adapt to habitats altered by roads, but does not directly ascertain whether health is affected in t…	2013	English	Journal article	Study	Birds	Transportation	road	Physiology	CAN	CAN	In-situ	Observational	Romain Sordello | Alexis Dambry	none
626	10.1139/Z05-128	Male, SK., nol, E	CANADIAN JOURNAL OF ZOOLOGY-REVUE CANADIENNE DE ZOOLOGIE	Impacts of roads associated with the Ekati Diamond Mine (TM), northwest Territories, Canada, on reproductive success and breeding habitat of Lapland Longspurs	We examined the effects of roads associated with the Ekati Diamond Mine (TM), nortwest Territories, Canada, on reproductive success and breeding habitat of Lapland Longspurs (Calcarius lapponicus (L., 1758)) by comparing these attributes on study sites located directly beside and at least 5 km away from roads. no significant differences between roads and reference sites were detected for first-eg…	2005	English	Journal article	Study	Birds	Transportation	road	Space use|Reproduction	CAN	CAN	In-situ	Observational	Romain Sordello | Alexis Dambry	none
632	10.1163/000579510X551660	Kaiser, K., Scofield, DG., Alloush, M., Jones, RM., Marczak, S., Martineau, K., Oliva, MA., Narins, PM	BEHAVIOUR	When sounds collide: the effect of anthropogenic noise on a breeding assemblage of frogs in Belize, Central America	Many organisms depend on acoustic communication for myriad functions, and have evolved behaviours to minimize effects of naturally occurring acoustic interference. However, as habitats are subject to increased alteration, anthropogenic noise becomes unavoidable, and how animals overcome such interference is not well understood. In most ecosystems, only a subset of frog species is associated with …	2011	English	Journal article	Study	Amphibians	Transportation	road	Communication|Reproduction	USA	BLZ	In-situ	Experimental	Romain Sordello | Alexis Dambry	none
633	10.1163/156853909X404457	Kaiser, K., Hammers, JL	BEHAVIOUR	The effect of anthropogenic noise on male advertisement call rate in the neotropical treefrog, Dendropsophus triangulum	Anthropogenic change such as road construction and subsequent traffic noise in pristine habitats has been shown to be detrimental to a range of vertebrate taxa. The effect of anthropogenic noise on anuran communication is not well known, and has only recently been a topic of investigation. We tested the effect of anthropogenic noise on the calling behaviour of the Amazonian treefrog Dendropsophus…	2009	English	Journal article	Study	Amphibians	Transportation	motorcycle engine	Communication	USA	PER	Ex-situ	Experimental	Romain Sordello | Alexis Dambry	none
634	10.1163/156853909X423104	Bermudez-Cuamatzin, E., Rios-Chelen, AA., Gil, D., Garcia, CM	BEHAVIOUR	Strategies of song adaptation to urban noise in the house finch: syllable pitch plasticity or differential syllable use?	The influence of ambient noise in shaping birdsong attributes has received much attention lately. Recent work shows that some birds sing higher-pitched songs in noisy areas, which may allow them to avoid acoustic interference., yet it is not clear how this is achieved. Higher-pitched songs may be produced either by using the same syllable types in quiet and noisy areas, but singing them at a high…	2009	English	Journal article	Study	Birds	Urban	No more details	Communication	MEX	MEX	In-situ	Observational	Romain Sordello | Alexis Dambry	none
638	10.1163/1568539X-00003068	Vargas-Salinas, F., Amezquita, A	BEHAVIOUR	Traffic noise correlates with calling time but not spatial distribution in the threatened poison frog Andinobates bombetes	Acoustically communicating species have evolved adaptations that allow them to transmit information and overcome signal masking where their habitat, is disturbed by anthropogenic noise. To investigate whether calling behaviour or spatial distribution is related to road traffic noise we studied the poison frog Andinobates bombetes in a mid-elevation forest remnant that has been exposed to heavy tr…	2013	English	Journal article	Study	Amphibians	Transportation	road	Communication|Community|Space use	COL	COL	In-situ	Experimental	Romain Sordello | Alexis Dambry	none
639	10.1163/1568539X-00003255	Troianowski, M., Condette, C., Mondy, N., Dumet, A., Lengagne, T	BEHAVIOUR	Traffic noise affects colouration but not calls in the European treefrog (Hyla arborea)	In terrestrial habitats, traffic noise is responsible for chronic noise exposure and impacts both signal detection and acoustic signal structure. Several species are known to adapt their call structures to cope with noise. However, compromised hearing affects more than acoustic communication, and noise should be consider as a stress factor that can also alter visual communication in the case of c…	2015	English	Journal article	Study	Amphibians	Urban	traffic noise in city	Communication|Physiology	FRA	FRA	Ex-situ	Experimental	Romain Sordello | Alexis Dambry	none
640	10.1163/1568539X-00003390	Rios-Chelen, AA., Lee, GC., Patricelli, GL	BEHAVIOUR	A comparison between two ways to measure minimum frequency and an experimental test of vocal plasticity in red-winged blackbirds in response to noise	We examined whether red-winged blackbirds modulate their vocalizations in response to experimental highway noise, alternating between ambient-control and noise-playback periods. Our measures of song duration were shorter, and with a lower value of freq5% (a measure of energy distribution), during noise-playback., however, we interpret these results as noise-induced artefacts. This apparent lack o…	2016	English	Journal article	Study	Birds	Urban|Transportation	highway	Communication	USA	USA	In-situ	Experimental	Romain Sordello | Alexis Dambry	none
642	10.1186/s12983-014-0083-8	Giraudeau, M., nolan, PM., Black, CE., Earl, SR., Hasegawa, M., McGraw, KJ	FRONTIERS IN ZOOLOGY	Song characteristics track bill morphology along a gradient of urbanization in house finches (Haemorhous mexicanus)	Introduction: Urbanization can considerably impact animal ecology, evolution, and behavior. Among the new conditions that animals experience in cities is anthropogenic noise, which can limit the sound space available for animals to communicate using acoustic signals. Some urban bird species increase their song frequencies so that they can be heard above low-frequency background city noise. Howeve…	2014	English	Journal article	Study	Birds	Urban	No more details	Communication	USA	USA	In-situ	Observational	Romain Sordello | Alexis Dambry	none
643	10.1186/s12983-018-0275-8	Dorado-Correa, AM., Zollinger, SA., Heidinger, B., Brumm, H	FRONTIERS IN ZOOLOGY	Timing matters: traffic noise accelerates telomere loss rate differently across developmental stages	Background: noise pollution is one of the leading environmental health risks for humans, linked to a myriad of stress-related health problems. Yet little is known about the long-term effects of noise on the health and fitness of wildlife. We experimentally investigated the direct and cross-generational effects of traffic noise on telomeres., a measure of cellular ageing that is predictive of dise…	2018	English	Journal article	Study	Birds	Urban|Transportation	street traffic noise	Physiology|Reproduction	DEU	NA	Ex-situ	Experimental	Ophélie Ratel	none
644	10.1186/s40657-016-0050-5	Alwis, NS., Perera, P., Dayawansa, NP	AVIAN RESEARCH	Response of tropical avifauna to visitor recreational disturbances: a case study from the Sinharaja World Heritage Forest, Sri Lanka	Background: We investigated the impact of human recreational disturbances on the distribution of birds along a popular nature trail in Sinhararja World Heritage Forest, Sri Lanka. It was hypothesized that visual and noise stimuli caused by the presence of humans affect the distribution of avifauna associated with this nature trail. Methods: Nine circular plots of 25 m fixed-radius laid along the …	2016	English	Journal article	Study	Birds	Recreational	tourists disturbance on a nature trail	Community	LKA	LKA	In-situ	Observational	Ophélie Ratel	none
645	10.1186/s40657-018-0112-y	Khamcha, D., Corlett, RT., Powell, LA., Savini, T., Lynam, AJ., Gale, GA	AVIAN RESEARCH	Road induced edge effects on a forest bird community in tropical Asia	Background: Edge effects cause changes in bird community richness, abundance, and/or distribution within a landscape, but the avian guilds most influenced can vary among regions. Although Southeast Asia has the highest rates of deforestation and projected species loss, and is currently undergoing an explosive growth in road infrastructure, there have been few studies of the effects of forest edge…	2018	English	Journal article	Study	Birds	Transportation	five-lane highway noise	Community	THA	THA	In-situ	Observational	Ophélie Ratel	none
654	10.1242/jeb.038299	Verzijden, MN., Ripmeester, EAP., Ohms, VR., Snelderwaard, P., Slabbekoorn, H	JOURNAL OF EXPERIMENTAL BIOLOGY	Immediate spectral flexibility in singing chiffchaffs during experimental exposure to highway noise	Sound plays an important role in the life of many animals, including many bird species. Typically, male birds sing to defend a territory and to attract mates. Ambient noise may negatively affect the signal efficiency of their songs, which may be critical to reproductive success. Consequently, anthropogenic noise may be detrimental to individual birds and to populations in cities and along highway…	2010	English	Journal article	Study	Birds	Transportation	highway	Communication	NLD	NLD	In-situ	Experimental	Romain Sordello | Alexis Dambry	none
657	10.1242/jeb.081109	Crino, OL., Johnson, EE., Blickley, JL., Patricelli, GL., Breuner, CW	JOURNAL OF EXPERIMENTAL BIOLOGY	Effects of experimentally elevated traffic noise on nestling white-crowned sparrow stress physiology, immune function and life history	Roads have been associated with behavioral and physiological changes in wildlife. In birds, roads decrease reproductive success and biodiversity and increase physiological stress. Although the consequences of roads on individuals and communities have been well described, the mechanisms through which roads affect birds remain largely unexplored. Here, we examine one mechanism through which roads c…	2013	English	Journal article	Study	Birds	Transportation	highway	Physiology|Reproduction	USA	USA	In-situ	Experimental	Romain Sordello | Alexis Dambry	none
659	10.1242/jeb.092890	Luo, JH., Clarin, BM., Borissov, IM., Siemers, BM	JOURNAL OF EXPERIMENTAL BIOLOGY	Are torpid bats immune to anthropogenic noise?	Anthropogenic noise has a negative impact on a variety of animals. However, many bat species roost in places with high levels of anthropogenic noise. Here, we tested the hypothesis that torpid bats are insensitive to anthropogenic noise. In a laboratory experiment, we recorded skin temperature (T-sk) of bats roosting individually that were subjected to playbacks of different types of noise. We fo…	2014	English	Journal article	Study	Mammals	Transportation	traffic	Physiology	DEU	BGR	Ex-situ	Experimental	Romain Sordello | Alexis Dambry	none
669	10.13157/arla.65.2.2018.ra5	Martinez-Marivela, I., Morales, MB., Iglesias-Merchan, C., Delgado, MP., Tarjuelo, R., Traba, J	ARDEOLA-INTERNATIONAL JOURNAL OF ORNITHOLOGY	TRAFFIC NOISE POLLUTION DOES NOT INFLUENCE HABITAT SELECTION IN THE ENDANGERED LITTLE BUSTARD	Traffic noise is an associated effect of roads, potentially impacting wildlife. In the case of birds, it may alter spatial distribution, behavioural responses and physiological status, frequently masking the acoustic signals of conspecifics and predators. We analyse how road traffic noise affects habitat selection of Little bustard males during the breeding season, when they produce brief territo…	2018	English	Journal article	Study	Birds	Transportation	traffic	Space use|Reproduction	ESP	ESP	Modeling	NA	Ophélie Ratel	none
671	10.1371/journal.pone.0025413	Proppe, DS., Sturdy, CB., St Clair, CC	PLOS ONE	Flexibility in Animal Signals Facilitates Adaptation to Rapidly Changing Environments	Charles Darwin posited that secondary sexual characteristics result from competition to attract mates. In male songbirds, specialized vocalizations represent secondary sexual characteristics of particular importance because females prefer songs at specific frequencies, amplitudes, and duration. For birds living in human-dominated landscapes, historic selection for song characteristics that convey…	2011	English	Journal article	Study	Birds	Transportation	road	Communication	CAN	CAN	In-situ	Observational	Romain Sordello | Alexis Dambry	none
672	10.1371/journal.pone.0027052	Francis, CD., Ortega, CP., Cruz, A	PLOS ONE	Noise Pollution Filters Bird Communities Based on Vocal Frequency	Background: Human-generated noise pollution now permeates natural habitats worldwide, presenting evolutionarily novel acoustic conditions unprecedented to most landscapes. These acoustics not only harm humans, but threaten wildlife, and especially birds, via changes to species densities, foraging behavior, reproductive success, and predator-prey interactions. Explanations for negative effects of …	2011	English	Journal article	Study	Birds	Urban	No more details	Communication|Community	USA	USA	In-situ	Experimental	Romain Sordello | Alexis Dambry	none
674	10.1371/journal.pone.0029960	Lowry, H., Lill, A., Wong, BBM	PLOS ONE	How noisy Does a noisy Miner Have to Be? Amplitude Adjustments of Alarm Calls in an Avian Urban 'Adapter'	Background: Urban environments generate constant loud noise, which creates a formidable challenge for many animals relying on acoustic communication. Some birds make vocal adjustments that reduce auditory masking by altering, for example, the frequency (kHz) or timing of vocalizations. Another adjustment, well documented for birds under laboratory and natural field conditions, is a noise level-de…	2012	English	Journal article	Study	Birds	Transportation	road	Communication	AUS	AUS	In-situ	Experimental	Romain Sordello | Alexis Dambry	none
678	10.1371/journal.pone.0039200	Schroeder, J., Nakagawa, S., Cleasby, IR., Burke, T	PLOS ONE	Passerine Birds Breeding under Chronic noise Experience Reduced Fitness	Background: Fitness in birds has been shown to be negatively associated with anthropogenic noise, but the underlying mechanisms remain obscure. It is however crucial to understand the mechanisms of how urban noise impinges on fitness to obtain a better understanding of the role of chronic noise in urban ecology. Here, we examine three hypotheses on how noise might reduce reproductive output in pa…	2012	English	Journal article	Study	Birds	Industrial	power generator	Reproduction	GBR	GBR	In-situ	Observational	Romain Sordello | Alexis Dambry	none
681	10.1371/journal.pone.0045014	Payne, CJ., Jessop, TS., Guay, PJ., Johnstone, M., Feore, M., Mulder, RA	PLOS ONE	Population, Behavioural and Physiological Responses of an Urban Population of Black Swans to an Intense Annual noise Event	Wild animals in urban environments are exposed to a broad range of human activities that have the potential to disturb their life history and behaviour. Wildlife responses to disturbance can range from emigration to modified behaviour, or elevated stress, but these responses are rarely evaluated in concert. We simultaneously examined population, behavioural and hormonal responses of an urban popu…	2012	English	Journal article	Study	Birds	Recreational	Formula One Grand Prix	Behaviour|Community|Physiology	AUS	AUS	In-situ	Observational	Romain Sordello | Alexis Dambry	none
682	10.1371/journal.pone.0050462	Blickley, JL., Word, KR., Krakauer, AH., Phillips, JL., Sells, SN., Taff, CC., Wingfield, JC., Patricelli, GL	PLOS ONE	Experimental Chronic noise Is Related to Elevated Fecal Corticosteroid Metabolites in Lekking Male Greater Sage-Grouse (Centrocercus urophasianus)	There is increasing evidence that individuals in many species avoid areas exposed to chronic anthropogenic noise, but the impact of noise on those who remain in these habitats is unclear. One potential impact is chronic physiological stress, which can affect disease resistance, survival and reproductive success. Previous studies have found evidence of elevated stress-related hormones (glucocortic…	2012	English	Journal article	Study	Birds	Industrial	gas infrastructure	Physiology|Reproduction	USA	USA	In-situ	Experimental	Ophélie Ratel	none
686	10.1371/journal.pone.0071476	Nordt, A., and Klenke, R.	PLOS ONE	Sleepless in Town - Drivers of the Temporal Shift in Dawn Song in Urban European Blackbirds	Organisms living in urban environments are exposed to different environmental conditions compared to their rural conspecifics. Especially anthropogenic noise and artificial night light are closely linked to urbanization and pose new challenges to urban species. Songbirds are particularly affected by these factors, because they rely on the spread of acoustic information and adjust their behaviour …	2013	English	Journal article	Study	Birds	Urban	No more details	Communication	DEU	DEU	In-situ	Observational	Romain Sordello | Alexis Dambry	none
698	10.1371/journal.pone.0174484	Pena, JCD., Martello, F., Ribeiro, MC., Armitage, RA., Young, RJ., Rodrigues, M	PLOS ONE	Street trees reduce the negative effects of urbanization on birds	The effects of streets on biodiversity is an important aspect of urban ecology, but it has been neglected worldwide. Several vegetation attributes (e.g. street tree density and diversity) have important effects on biodiversity and ecological processes. In this study, we evaluated the influences of urban vegetation-represented by characteristics of street trees (canopy size, proportion of native t…	2017	English	Journal article	Study	Birds	Urban	urban street	Behaviour|Community	BRA	BRA	In-situ	Observational	Ophélie Ratel	none
699	10.1371/journal.pone.0183342	Caorsi, VZ., Both, C., Cechin, S., Antunes, R., Borges-Martins, M	PLOS ONE	Effects of traffic noise on the calling behavior of two Neotropical hylid frogs	No-abstract	2017	English	Journal article	Study	Amphibians	Transportation	highway	Communication	BRA	BRA	In-situ	Experimental	Romain Sordello | Alexis Dambry	none
704	10.15666/aeer/1603_29232932	Ru, H., Xu, J., Li, M., Duan, Z., Li, Z	APPLIED ECOLOGY AND ENVIRONMENTAL RESEARCH	IMPACT OF TRAFFIC noISE ON TIBETAN ANTELOPES: A PRELIMINARY EXPERIMENT ON THE QINGHAI-TIBET HIGHWAY IN CHINA	The traffic noise on a highway with a non-negligible negative impact on the behavior of wild animals has a great ecological impact on wildlife near the road area. To analyze the impact of traffic noise on Tibetan antelopes, field experiments were carried out to measure the traffic noise intensity and observe the behavior of the Tibetan antelope within 500 m of the Qinghai-Tibet Highway from Kunlu…	2018	English	Journal article	Study	Mammals	Transportation	traffic	Behaviour	CHN	CHN	In-situ	Experimental	Ophélie Ratel	none
707	10.1578/AM.38.3.2012.279	Demarchi, MW., Holst, M., Robichaud, D., Waters, M., MacGillivray, AO	AQUATIC MAMMALS	Responses of Steller Sea Lions (Eumetopias jubatus) to In-Air Blast noise from Military Explosions	The Steller sea lion (Eumetopias jubatus) is a species of conservation concern and is protected from anthropogenic disturbances by federal legislation in Canada and the United States. Although the breeding population has tripled since intensive culling ended similar to 40 y ago, conservation concerns persist due in part to the species' vulnerability to anthropogenic factors, including noise. Publ…	2012	English	Journal article	Study	Mammals	Military	explosion	Behaviour|Community|Space use|Physiology	CAN	CAN	In-situ	Observational	Romain Sordello | Alexis Dambry	none
717	10.1590/1678-4766e2018017	Rodrigues, AG., Borges-Martins, M., Zilio, F	IHERINGIA SERIE ZOOLOGIA	Bird diversity in an urban ecosystem: the role of local habitats in understanding the effects of urbanization	Urbanization causes environment changes that directly affect biotic diversity, and understanding the relationship between fauna and urban features is a key aspect of urban planning. Birds are particularly affected by urbanization. noise levels, for instance, negatively affect birds' behavior and social communication, while the presence of green areas promotes bird diversity. The effects of urbani…	2018	English	Journal article	Study	Birds	Urban	No more details	Community	BRA	BRA	In-situ	Observational	Ophélie Ratel	none
718	10.1642/0004-8038(2005)122[0231:APOTUS]2.0.CO.,2	Leader, N., Wright, J., Yom-Tov, Y	AUK	Acoustic properties of two urban song dialects in the Orange-tufted Sunbird (Nectarinia osea)	Biologically important acoustic signals must be transmitted from a signaler to a receiver. Over distance, however, sounds may undergo modification through attenuation, degradation, and masking. Recent anthropogenic habitat modification occurring in many places-in urban habitats, in particular-has rapidly changed local topography and atmospheric conditions and generated new patterns of noise that …	2005	English	Journal article	Study	Birds	Urban|Transportation	Urban : No more details|Ttransportation : road	Communication	ISR	ISR	In-situ	Experimental	Romain Sordello | Alexis Dambry	none
720	10.1642/0004-8038(2006)123[650:SSMMSV]2.0.CO.,2	Wood, WE., Yezerinac, SM	AUK	Song sparrow (Melospiza melodia) song varies with urban noise	In urban environments, anthropogenic noise may mask bird song, especially the notes occurring at lower frequencies (1-2 kHz). Birds living in urban environments may modify their songs, particularly the low-frequency portions, to minimize masking by anthropogenic noise. Such modifications have been observed in Great Tits (Parus major) in The Netherlands, as well as in some mammals. We studied Song…	2006	English	Journal article	Study	Birds	Urban	No more details	Communication	USA	USA	In-situ	Observational	Romain Sordello | Alexis Dambry	none
723	10.1648/0273-8570-72.2.305	Doresky, J., Morgan, K., Ragsdale, L., Townsend, H., Barron, M., West, M	JOURNAL OF FIELD ORNITHOLOGY	Effects of military activity on reproductive success of Red-cockaded Woodpeckers	Although significant numbers of the federally endangered Red-cockaded Woodpecker (Picoides borealis) occur at military installations, little research has been initiated to determine what effects military activities have on the birds. From 1994-1996 we collected data at Ft. Banning Military Installation, Georgia, to assess the effects of selected military activities on reproductive success of the …	2001	English	Journal article	Study	Birds	Military	No more details	Reproduction	USA	USA	In-situ	Experimental	Ophélie Ratel	none
725	10.1650/CONDOR-14-48.1	Borneman, TE., Rose, ET., Simons, TR	CONDOR	Minimal changes in heart rate of incubating American Oystercatchers (Haematopus palliatus) in response to human activity	An organism's heart rate is commonly used as an indicator of physiological stress due to environmental stimuli. We used heart rate to monitor the physiological response of American Oystercatchers (Haematopus palliatus) to human activity in their nesting environment. We placed artificial eggs with embedded microphones in 42 oystercatcher nests to record the heart rate of incubating oystercatchers …	2014	English	Journal article	Study	Birds	Urban|Transportation	Urban : human frequentation|Transportation : road, aircraft	Physiology	USA	USA	In-situ	Observational	Romain Sordello | Alexis Dambry	none
726	10.1650/CONDOR-16-146.1	Damsky, J., Gall, MD	CONDOR	Anthropogenic noise reduces approach of Black-capped Chickadee (Poecile atricapillus) and Tufted Titmouse (Baeolophus bicolor) to Tufted Titmouse mobbing calls	Successful communication between a sender and a receiver is critical for coordinating behaviors between organisms. This coordination can be disturbed by anthropogenic noise, which has been shown to alter vocal signal production in many species of birds. In addition to affecting senders, noise may also alter reception and behavioral response. Here we investigated the effects of anthropogenic noise…	2017	English	Journal article	Study	Birds	Transportation|Industrial	Transportation : Unknown, airplane|Industrial : lawnmower	Behaviour	USA	USA	In-situ	Experimental	Romain Sordello | Alexis Dambry	none
727	10.1650/CONDOR-16-164.1	Raynor, EJ., Whalen, CE., Brown, MB., Powell, LA	CONDOR	Grassland bird community and acoustic complexity appear unaffected by proximity to a wind energy facility in the Nebraska Sandhills	The placement of wind energy facilities on the landscape is a potential source of direct mortality for wildlife, but indirect effects of wind facilities on natural communities are less well known. An anthropogenically altered acoustic environment may render habitat unsuitable for species that use vocalizations to communicate. We listened to sound recordings to identify the species assemblage of c…	2017	English	Journal article	Study	Birds	Industrial	eolians	Community	USA	USA	In-situ	Observational	Romain Sordello | Alexis Dambry	none
728	10.1650/CONDOR-17-56.1	Whalen, CE., Brown, MB., McGee, J., Powell, LA., Walsh, EJ	CONDOR	Male Greater Prairie-Chickens adjust their vocalizations in the presence of wind turbine noise	The potential for wind energy facilities to affect species of grouse in the grasslands of the Great Plains of north America is a conservation concern. Communication by male Greater Prairie-Chickens (Tympanuchus cupido pinnatus) is essential for lek mating displays and includes low-frequency vocalizations that could be disrupted by wind turbine noise. We studied the effects of wind turbine noise o…	2018	English	Journal article	Study	Birds	Industrial	Industrial : wind turbine	Communication	USA	USA	In-situ	Experimental	Ophélie Ratel	none
729	10.1650/CONDOR-17-69.1	Warrington, MH., Curry, CM., Antze, B., Koper, N	CONDOR	Noise from four types of extractive energy infrastructure affects song features of Savannah Sparrows	Human activities change the acoustic environment in many settings around the world. These changes are complex, as different anthropogenic sound sources create different acoustic profiles., therefore, some sound sources may have greater impacts on wildlife than others. Animals may adapt to these altered acoustic environments by adjusting their vocalizations. In the case of bird song, this may be a…	2018	English	Journal article	Study	Birds	Industrial	Industrial : oil and gas extraction activities	Communication	CAN	CAN	In-situ	Experimental	Ophélie Ratel	none
730	10.1656/058.010.0210	Lawson, AL., Morrison, ML., Slack, RD	SOUTHEASTERN NATURALIST	Impacts of Oil and Gas Development on Wintering Grassland Birds at Padre Island National Seashore, Texas	Padre Island National Seashore provides important habitat for declining wintering grassland birds, yet oil and gas development is widespread in the Park. Our objective was to evaluate the effects of resource extraction on the wintering grassland birds of the Park. In January-March 2007 and 2008, we surveyed 5 active and 4 abandoned well sites and 4 road sites to investigate the relationship betwe…	2011	English	Journal article	Study	Birds	Transportation|Industrial	Transportation : road|Industrial : oil and gas extraction	Community	USA	USA	In-situ	Observational	Romain Sordello | Alexis Dambry	none
735	10.1890/ES10-00199.1	Hayward, LS., Bowles, AE., Ha, JC., Wasser, SK	ECOSPHERE	Impacts of acute and long-term vehicle exposure on physiology and reproductive success of the northern spotted owl	Stress physiologists posit that multiple simultaneous demands faced by an organism may have non-additive effects on the magnitude of their response to disturbance. The environmental assessment literature emphasizes a similar phenomenon at the population level, arguing that populations can compensate for perturbations up to a threshold, beyond which disturbance impacts may be greatly magnified-and…	2011	English	Journal article	Study	Birds	Transportation	road	Behaviour|Reproduction	USA	USA	In-situ	Observational	Romain Sordello | Alexis Dambry	none
737	10.2193/2007-397	Zielinski, WJ., Slauson, KM., Bowles, AE	JOURNAL OF WILDLIFE MANAGEMENT	Effects of off-highway vehicle use on the American marten	Motorized recreation in north American wildlands is increasing, and technological developments in the power and range of vehicles has increased access to high-elevation habitats. The American marten (Martes americana) is vulnerable to this disturbance because martens, like other residents of high-elevation forests, are associated with remote wilderness conditions where the presence of motorized v…	2008	English	Journal article	Study	Mammals	Transportation	recreational vehicles	Behaviour|Space use|Other	USA	USA	In-situ	Experimental	Ophélie Ratel	none
738	10.2307/2404428	Reijnen, R., Foppen, R., Terbraak, C., and Thissen, J.	JOURNAL OF APPLIED ECOLOGY	THE EFFECTS OF CAR TRAFFIC ON BREEDING BIRD POPULATIONS IN WOODLAND .3. REDUCTION OF DENSITY IN RELATION TO THE PROXIMITY OF MAIN ROADS	1. This study investigated the effect of car traffic on the breeding density of birds in deciduous and coniferous woodland, and the importance of noise and visibility of cars as possible factors affecting density. 2. Of the 43 species analysed in both woodland types, 26 species (60%) showed evidence of reduced density adjacent to roads (based on analysis with Wilcoxon signed-ranks test and regres…	1995	English	Journal article	Study	Birds	Transportation	road	Community	NLD	NLD	In-situ	Observational	Romain Sordello | Alexis Dambry	none
739	10.2307/3802352	Maier, JAK., Murphy, SM., White, RG., Smith, MD	JOURNAL OF WILDLIFE MANAGEMENT	Responses of caribou to overflights by low-altitude jet aircraft	Military training exercises have increased in Alaska in recent years, and the possible effects of low-altitude overflights on wildlife such as barren-ground caribou (Rangifer tarandus) have caused concern among northern residents and resource agencies. We evaluated the effects of overflights by low-altitude, subsonic jet aircraft by U.S. Air Force (USAF) A-10, F-15, and F-16 jets on daily activit…	1998	English	Journal article	Study	Mammals	Military	subsonic jet aircraft	Behaviour|Reproduction	USA	USA	In-situ	Experimental	Ophélie Ratel	none
740	10.2307/3802522	Ward, DH., Stehn, RA., Erickson, WP., Derksen, DV	JOURNAL OF WILDLIFE MANAGEMENT	Response of fall-staging brant and Canada geese to aircraft overflights in southwestern Alaska	Because much of the information concerning disturbance of waterfowl by aircraft is anecdotal, we examined behavioral responses of Pacific brant (Branta bernicla nigricans) and Canada geese (B. canadensis taverneri) to experimental overflights during fall staging at Izembek Lagoon, Alaska. These data were used to develop predictive models of brant and Canada goose response to aircraft altitude, ty…	1999	English	Journal article	Study	Birds	Transportation	aircraft	Behaviour	USA	USA	In-situ	Experimental	Ophélie Ratel	none
741	10.2307/3802568	Conomy, JT., Dubovsky, JA., Collazo, JA., Fleming, WJ	JOURNAL OF WILDLIFE MANAGEMENT	Do black ducks and wood ducks habituate to aircraft disturbance?	Requests to increase military aircraft activity in some training facilities in the United States have raised the need to determine if waterfowl and other wildlife are adversely affected by aircraft disturbance. We hypothesized that habituation was a possible proximate factor influencing the low proportion of free-ranging ducks reacting to military aircraft activities in a training range in coasta…	1998	English	Journal article	Study	Birds	Military	military aircraft activities	Behaviour	USA	USA	In-situ|Ex-situ	Observational	Ophélie Ratel	none
742	10.2981/wlb.00225	Drolet, A., Dussault, C., Cote, SD	WILDLIFE BIOLOGY	Simulated drilling noise affects the space use of a large terrestrial mammal	Wildlife is exposed to increasing anthropogenic disturbances related to shale oil and gas extraction in response to rising worldwide demands. As these disturbances increase in intensity and occurrence across the landscape, understanding their impacts is essential for management. On Anticosti Island (Quebec, Canada), we equipped six white-tailed deer Odocoileus virginianus with GPS collars taking …	2016	English	Journal article	Study	Mammals	Industrial	drilling	Behaviour|Space use	CAN	CAN	In-situ	Experimental	Romain Sordello | Alexis Dambry	none
744	10.3161/00016454AO2015.50.2.011	Wiacek, J., Polak, M	ACTA ORNITHOLOGICA	Does traffic noise affect the distribution and abundance of wintering birds in a managed woodland?	Anthropogenic noise, a consequence of expanding infrastructure and industry in ecosystems, is a serious and ubiquitous threat, which can significantly modify the behaviour and certain population parameters in animals. Birds are particularly vulnerable in this respect, given that they communicate mostly vocally in dense habitats. In the winter time traffic noise can modify distribution of birds by…	2015	English	Journal article	Study	Birds	Transportation	road	Community|Space use	POL	POL	In-situ	Observational	Romain Sordello | Alexis Dambry	none
745	10.3161/00016454AO2016.51.1.002	Colino-Rabanal, VJ., Mendes, S., Peris, SJ., Pescador, M	ACTA ORNITHOLOGICA	Does the song of the Wren Troglodytes troglodytes change with different environmental sounds?	Birds inhabiting urban areas have to deal with high levels of ambient noise. Some species show a certain song flexibility that enables them to reduce noise interferences in their communications. This vocal adjustment usually implies an increase in the minimum frequencies of songs. Since urban noise is mainly made up of low frequencies (about 2.5-3.5 kHz), song of species that sing at higher frequ…	2016	English	Journal article	Study	Birds	Urban	No more details	Communication	ESP	ESP	In-situ	Observational	Romain Sordello | Alexis Dambry	none
746	10.3161/150811010X537918	Zurcher, AA., Sparks, DW., Bennett, VJ	ACTA CHIROPTEROLOGICA	Why the bat did not cross the road?	Roadways are nearly ubiquitous parts of the modern landscape, but their impact on bats remain relatively unknown. We studied the influence of vehicular traffic on the behaviour of commuting bats near the Indianapolis International Airport. A previous study at this site documented that Indiana bats (Myotis sodalis) were much more likely to cross roads with low traffic volumes. One potential interp…	2010	English	Journal article	Study	Mammals	Transportation	road	Behaviour	USA	USA	In-situ	Observational	Romain Sordello | Alexis Dambry	none
747	10.3161/150811012X654321	Le Roux, DS., Waas, JR	ACTA CHIROPTEROLOGICA	Do long-tailed bats alter their evening activity in response to aircraft noise?	Human-generated noise may alter animal activity patterns and mask vocal signals. We used field-based observations and a playback experiment to investigate whether aircraft activity and noise alter the evening activity of New Zealand long-tailed bats (Chalinolobus tuberculatus)-a cryptic threatened species. Low-altitude aircraft activity temporally overlapped bat activity near the runway of an int…	2012	English	Journal article	Study	Mammals	Transportation	aircraft	Behaviour	NZL	NZL	In-situ	Experimental	Romain Sordello | Alexis Dambry	none
748	10.3161/15081109ACC2015.17.2.010	Bonsen, G., Law, B., Ramp, D	ACTA CHIROPTEROLOGICA	Foraging strategies determine the effect of traffic noise on bats	Anthropogenic noise is a concern in many ecological systems. One important source of noise pollution is traffic noise as it can dominate the soundscape in urban and peri-urban environments. Taxa that rely on acoustics for behavioural strategies are likely to be especially susceptible to noise, as noise can inhibit the perception of informational sounds. Bats use echolocation to hunt prey while fo…	2015	English	Journal article	Study	Mammals	Transportation	road	Behaviour	AUS	AUS	In-situ	Observational	Romain Sordello | Alexis Dambry	none
753	10.3354/esr00756	Scobie, CA., Bayne, EM., Wellicome, TI	ENDANGERED SPECIES RESEARCH	Influence of human footprint and sensory disturbances on night-time space use of an owl	Artificial sensory disturbances (sound and light) can extend far beyond the physical footprint of human development. nocturnal predators such as owls may be influenced by artificial sound and light, as they depend on aural and visual cues when hunting. Owl nocturnal movements may also be altered by physical changes to the landscape, as these can affect prey availability. The burrowing owl populat…	2016	English	Journal article	Study	Birds	Urban|Transportation|Industrial	Urban : towns|Transportation : traffic|Industrial : compressor stations, oil wells	Behaviour|Space use|Reproduction	CAN	CAN	In-situ|Modeling	Observational	Ophélie Ratel	none
768	10.3354/meps12073	Buxton, RT., Galvan, R., McKenna, MF., White, CL., Seher, V	MARINE ECOLOGY PROGRESS SERIES	Visitor noise at a nesting colony alters the behavior of a coastal seabird	Exposure to park visitors can disrupt animal behavior. Management strategies often aim to eliminate direct human disturbance., however, elevated visitor noise levels may remain. Coastal seabird colonies frequently overlap with scenic locations, resulting in high visitor noise and potentially altered behavior, habitat use, and fitness. We examine the impact of visitor noise on Brandt's cormorants …	2017	English	Journal article	Study	Birds	Recreational	human frequentation	Behaviour|Community|Reproduction	USA	USA	In-situ	Observational	Romain Sordello | Alexis Dambry	none
777	10.3389/fevo.2017.00068	Sierro, J., Schloesing, E., Pavon, I., Gil, D	FRONTIERS IN ECOLOGY AND EVOLUTION	European Blackbirds Exposed to Aircraft noise Advance Their Chorus, Modify Their Song and Spend More Time Singing	noise pollution has a strong impact on wildlife by disrupting vocal communication or inducing physiological stress. Songbirds are particularly reliant on vocal communication as they use song during territorial and sexual interactions. Birds living in noisy environments have been shown to change the acoustic and temporal parameters of their song presumably to maximize signal transmissibility. Also…	2017	English	Journal article	Study	Birds	Transportation	aircraft	Communication	ESP	ESP	In-situ	Experimental	Ophélie Ratel	none
791	10.5751/ACE-01042-120213	Shonfield, J., Bayne, EM	AVIAN CONSERVATION AND ECOLOGY	The effect of industrial noise on owl occupancy in the boreal forest at multiple spatial scales	noise in natural environments can mask important acoustic signals used for animal communication. Owls use vocal communication to attract mates and defend territories, and also rely on acoustic cues to locate their prey. Industrial noise has been shown to negatively affect owl hunting success and reduce foraging efficiency by affecting their ability to detect prey, but it is not known if this resu…	2017	English	Journal article	Study	Birds	Industrial	industrial noise	Space use	CAN	CAN	In-situ	Experimental	Ophélie Ratel	none
792	10.7120/09627286.26.1.011	Mancera, KF., Murray, P., Lisle, A., Dupont, C., Faucheux, F., Phillips, CJC	ANIMAL WELFARE	The effects of acute exposure to mining machinery noise on the behaviour of eastern blue-tongued lizards (Tiliqua scincoides)	The mining industry is an important source of noise for wildlife, and the eastern blue-tongued (EBT) lizard (Tiliqua scincoides) is an Australian animal that may be impacted. We analysed the behaviour of nine EBT lizards during and after exposure for 5 s to one of five combinations of mining machinery noise frequency and amplitude ( frequency < or > 2 kHz, low [60-65 dB (A)] and high [70-75 dB (A…	2017	English	Journal article	Study	Reptiles	Industrial	mining	Behaviour	AUS	NA	Ex-situ	Experimental	Romain Sordello | Alexis Dambry	none
795	10.7717/peerj.2287	Potvin, DA., Curcio, MT., Swaddle, JP., MacDougall-Shackleton, SA	PEERJ	Experimental exposure to urban and pink noise affects brain development and song learning in zebra finches (Taenopygia guttata)	Recently, numerous studies have observed changes in bird vocalizations especially song in urban habitats. These changes are often interpreted as adaptive, since they increase the active space of the signal in its environment. However, the proximate mechanisms driving cross-generational changes in song are still unknown. We performed a captive experiment to identify whether noise experienced durin…	2016	English	Journal article	Study	Birds	Urban	No more details	Communication|Physiology	CAN	NA	Ex-situ	Experimental	Romain Sordello | Alexis Dambry	none
798	10.7717/peerj.4467	Arona, L., Dale, J., Heaslip, SG., Hammill, MO., Johnston, DW	PEERJ	Assessing the disturbance potential of small unoccupied aircraft systems (UAS) on gray seals (Halichoerus grypus) at breeding colonies in nova Scotia, Canada	The use of small unoccupied aircraft systems (UAS) for ecological studies and wildlife population assessments is increasing. These methods can provide significant benefits in terms of costs and reductions in human risk, but little is known if UAS-based approaches cause disturbance of animals during operations. To address this knowledge gap, we conducted a series of UAS flights at gray seal breedi…	2018	English	Journal article	Study	Mammals	Transportation	unoccupied aircraft system	Behaviour|Community|Reproduction	USA	CAN	In-situ	Observational	Ophélie Ratel	none
803	Unknown	Templeton, CN., Zollinger, SA., Brumm, H	CURRENT BIOLOGY	Traffic noise drowns out great tit alarm calls	No-abstract	2016	English	Journal article	Study	Birds	Transportation	road traffic	Behaviour|Communication	DEU	DEU|NA|DEU	Ex-situ|In-situ	Experimental	Romain Sordello | Alexis Dambry	none
804	Unknown	Weiperth, A., Smith, E., Simigla, S., Puky, M., Tang, YZ	ASIAN HERPETOLOGICAL RESEARCH	Soundscape Dynamics at Anuran Reproductive Sites in Pannonian Biogeographical Region: Effects of Road noise on Vocal Activity	The emerging field of soundscape ecology views ecosystems in terms of biophony, geophony and anthrophony. Soundscape ecology considers the effects of sound on fauna, and this research focuses on anuran breeding lek soundscapes. The sensitivity of anuran breeding leks to acoustic disturbances makes breeding leks an important venue for a comparative soundscape study. We made long-tend (> 24 h) soun…	2016	English	Journal article	Study	Amphibians	Transportation	road	Communication	HUN|CHN	HUN|SVK	In-situ	Observational	Romain Sordello | Alexis Dambry	none
811	Unknown	Gough, DC., Mennill, DJ., nol, E	WILSON JOURNAL OF ORNITHOLOGY	SINGING SEASIDE: PACIFIC WRENS (TROGLODYTES PACIFICUS) CHANGE THEIR SONGS IN THE PRESENCE OF NATURAL AND ANTHROPOGENIC noISE	noise pollution poses a significant obstacle to vocal communication. Songbirds rely on acoustic signals for mate choice and territory defense, and masking of these signals can have negative fitness consequences. Prior investigations reveal that birds mitigate the negative effects of acoustic masking by increasing their signal amplitude or by singing with higher minimum frequencies. In this study,…	2014	English	Journal article	Study	Birds	Transportation|Recreational	Transportation : highway|Recreation : surf	Communication	CAN	CAN	In-situ	Observational	Romain Sordello | Alexis Dambry	none
814	Unknown	Owen, MA., Hall, S., Bryant, L., Swaisgood, RR	ZOO BIOLOGY	The Influence of Ambient noise on Maternal Behavior in a Bornean Sun Bear (Helarctos malayanus euryspilus)	No-abstract	2014	English	Journal article	Study	Mammals	Recreational	human frequentation in a zoo	Reproduction	USA	USA	Ex-situ	Observational	Romain Sordello | Alexis Dambry	none
818	Unknown	Huffeldt, NP., Dabelsteen, T	ORNIS FENNICA	Impact of a noise-polluted urban environment on the song frequencies of a cosmopolitan songbird, the Great Tit (Parus major), in Denmark	Low-frequency ambient noise is known to cause shifts in the song frequency of different species of songbirds, such as the Great Tit (Parus major). The present study was conducted to test the generality of these findings by measuring the distribution of energy across the spectrum of songs of the Great Tit. The studied individuals were either exposed to low-frequency ambient traffic noise in an urb…	2013	English	Journal article	Study	Birds	Urban	No more details	Communication	DNK	DNK	In-situ	Observational	Romain Sordello | Alexis Dambry	none
819	Unknown	Kight, CR., Saha, MS., Swaddle, JP	ECOLOGICAL APPLICATIONS	Anthropogenic noise is associated with reductions in the productivity of breeding Eastern Bluebirds (Sialia sialis)	Although previous studies have related variations in environmental noise levels with alterations in communication behaviors of birds, little work has investigated the potential long-term implications of living or breeding in noisy habitats. However, noise has the potential to reduce fitness, both directly (because it is a physiological stressor) and indirectly (by masking important vocalizations …	2012	English	Journal article	Study	Birds	Urban	No more details	Reproduction	USA	USA	In-situ	Observational	Romain Sordello | Alexis Dambry	none
822	Unknown	Arevalo, J., and Newhard, K.	REVISTA DE BIOLOGIA TROPICAL	Traffic noise affects forest bird species in a protected tropical forest	The construction of roads near protected forest areas alters ecosystem function by creating habitat fragmentation and through several direct and indirect negative effects such as increased pollution, animal mortality through collisions, disturbance caused by excessive noise and wind turbulence. noise in particular may have strong negative effects on animal groups such as frogs and birds, that rel…	2011	English	Journal article	Study	Birds	Transportation	road	Community	CRI	CRI	In-situ	Observational	Romain Sordello | Alexis Dambry	none
823	Unknown	Seger-Fullam, KD., Rodewald, AD., Soha, JA	BIOACOUSTICS-THE INTERNATIONAL JOURNAL OF ANIMAL SOUND AND ITS RECORDING	URBAN noISE PREDICTS SONG FREQUENCY IN noRTHERN CARDINALS AND AMERICAN ROBINS	We examined the extent to which acoustic noise in urban environments influences song characteristics and singing behaviour of northern Cardinals Cardinalis cardinalis and American Robins Turdus migratorius. We predicted that, in response to loud noise, birds would improve signal transmission by (1) increasing singing rate and (2) adjusting song characteristics such as pitch and length. From May J…	2011	English	Journal article	Study	Birds	Transportation	road	Communication	USA	USA	In-situ	Observational	Romain Sordello | Alexis Dambry	none
825	Unknown	Salaberria, C., Gil, D	ARDEOLA	INCREASE IN SONG FREQUENCY IN RESPONSE TO URBAN noISE IN THE GREAT TIT PARUS MAJOR AS SHOWN BY DATA FROM THE MADRID (SPAIN) CITY noISE MAP	Increase in song frequency in response to urban noise in the great tit pants major as shown by data from the Madrid (Spain) city noise map. Several studies have identified urban noise effects on animal communication. Birds adjust different characteristics of their songs to avoid the interference from background noise. We have studied whether song frequency characteristics of great tit song in the…	2010	English	Journal article	Study	Birds	Urban	No more details	Communication	ESP	ESP	In-situ	Observational	Romain Sordello | Alexis Dambry	none
827	Unknown	Parris, KM., Velik-Lord, M., north, JMA	ECOLOGY AND SOCIETY	Frogs Call at a Higher Pitch in Traffic noise	Male frogs call to attract females for mating and to defend territories from rival males. Female frogs of some species prefer lower-pitched calls, which indicate larger, more experienced males. Acoustic interference occurs when background noise reduces the active distance or the distance over which an acoustic signal can be detected. Birds are known to call at a higher pitch or frequency in urban…	2009	English	Journal article	Study	Amphibians	Transportation	road	Communication	AUS	AUS	In-situ	Observational	Romain Sordello | Alexis Dambry	none
836	Unknown	Tempel, DJ., Gutierrez, RJ	WILDLIFE SOCIETY BULLETIN	Fecal corticosterone levels in California spotted owls exposed to low-intensity chainsaw sound	The California spotted owl (Strix occidentalis occidentalis) is a focal management species in Sierra Nevada national forests. To protect the owl from human activity, the United States Forest Service has proposed guidelines that would prohibit timber harvest and road or trail construction within 400 m of active owl nest sites during the breeding season. To guide these efforts, we tested the physio…	2003	English	Journal article	Study	Birds	Industrial	chainsaw operations	Behaviour|Physiology	USA	USA	In-situ	Experimental	Ophélie Ratel	none
837	Unknown	Merrill, SB., Erickson, CR	WILDLIFE SOCIETY BULLETIN	A GPS-based metbod to examine wolf response to loud noise	We used Global Positioning System (GPS) telemetry data to examine responses of a breeding male and 2 yearling wolves (Canis lupus) to military firing at Camp Ripley National Guard Training Site in Little Falls, Minnesota. Two of 3 wolves showed movements toward firing points more often than expected. Movements toward firing points were more frequent when wolves were <5 km from the firing point be…	2003	English	Journal article	Study	Mammals	Military	military firing	Behaviour	USA	USA	In-situ	Observational	Ophélie Ratel	none
843	Unknown	Lukanov, S., Simeonovska-Nikolova, D., Tzankov, N	noRTH-WESTERN JOURNAL OF ZOOLOGY	Effects of traffic noise on the locomotion activity and vocalization of the Marsh Frog, Pelophylax ridibundus	Anthropogenic noise can induce different responses among acoustically communicating amphibians, such as leaving their burrows in response to high-decibel sounds or changing their locomotion activity when subjected to higher levels of stress. To understand how the Marsh Frog Pclophylax ridibundus (Pallas 1771) responds to anthropogenic noise in its natural habitats, we conducted laboratory and fie…	2014	English	Journal article	Study	Amphibians	Transportation	road	Behaviour|Communication	BGR	BGR	Ex-situ|In-situ	Experimental|Observational	Romain Sordello | Alexis Dambry	design_kind: controled experiment in the lab and observations in the field
846	Unknown	Alvarez-Berrios, N., Campos-Cerqueira, M., Hernandez-Serna, A., Delgado, JA., Roman-Danobeytia, F., Aide, TM	TROPICAL CONSERVATION SCIENCE	Impacts of small-scale gold mining on birds and anurans near the Tambopata Natural Reserve, Peru, assessed using passive acoustic monitoring	Artisanal and small-scale gold mining (ASM) is becoming a significant cause of environmental degradation in tropical ecosystems. In this study, we conducted a rapid assessment on the impact of an ASM gold mine on the vocalizing avian and anuran communities in the buffer zone of the Tambopata National Reserve in Peru. We used seven audio recorders (three near an active mine, two in an abandoned mi…	2016	English	Journal article	Study	Amphibians|Birds	Industrial	mining	Community	PRI	PER	In-situ	Observational	Romain Sordello | Alexis Dambry	none
854	Unknown	Hoskin, CJ., Goosem, MW	ECOLOGY AND SOCIETY	Road Impacts on Abundance, Call Traits, and Body Size of Rainforest Frogs in northeast Australia	Frogs are potentially sensitive indicators of road impacts, with studies indicating particular susceptibility to road mortality. Calling, i.e., breeding, behavior could also be affected by traffic noise. We investigated effects on frog abundance and calling behavior where a busy highway crosses rainforest stream breeding habitat in northeast Australia. Frog abundance was repeatedly surveyed along…	2010	English	Journal article	Study	Amphibians	Transportation	road	Communication|Community	AUS	AUS	In-situ	Observational	Romain Sordello | Alexis Dambry	none
855	Unknown	Monavari, M., Mirsaeed, SG	INTERNATIONAL JOURNAL OF ENVIRONMENTAL RESEARCH	Ecological impact assessment of highways on National Parks: Tehran-Pardis highway (Iran)	Population growth and urbanization increase the demand for developing new roads. Heavy traffic of the east of Tehran imposes high pressure on transportation. Network of this city and old road of Tehran-Rudehen does not meet this need. Therefore, constructing the new highway (Tehran - Pardis) in the cast of Tehran would be needed. But the new highway passes through protected area of Jajrood and ne…	2008	English	Journal article	Study	Birds|Mammals	Transportation	highway	Space use	IRN	IRN	In-situ	Observational	Romain Sordello | Alexis Dambry	none
862	Unknown	Ivanova, S	ACTA ZOOLOGICA BULGARICA	Influence of Tourists on the Summer Bat Colonies in the Devetashka Cave, Bulgaria	Microchiropteran bats, in particular cave dwellers, are adversely affected by human activity. In this connection, we assessed the state of the bat colonies in relation to tourist abundance and behaviour in the Devetashka Cave, Bulgaria. The cave is of European importance for bat conservation and houses more than 10,000 bats in the summer. However, during the weekends it is subject to an enormous …	2017	English	Journal article	Study	Mammals	Recreational	tourists abundance and behaviour	Behaviour|Community|Reproduction	BGR	BGR	In-situ	Observational	Ophélie Ratel	none
866	Unknown	Carbo-Ramirez, P., Zuria, I.	ORNITOLOGIA NEOTROPICAL	LEUKOCYTE PROFILE AND BODY CONDITION OF THE HOUSE FINCH (HAEMORHOUS MEXICANUS) IN TWO SITES WITH DIFFERENT LEVELS OF URBANIZATION IN CENTRAL MEXICO	Urban birds are exposed to many potentially detrimental factors including human disturbance, noise, changes in predator communities, exposure to toxins, etc., which may influence their health and reproductive success. Some physiological indices provide immediate measures to evaluate the effects of human- induced disturbances on birds and may offer information on the ability of populations to adap…	2017	English	Journal article	Study	Birds	Urban	No more details	Physiology	MEX	MEX	Ex-situ	Experimental	Ophélie Ratel	design_comparator: comparison between two sites
874	10.1002/jwmg.607	Grubb, T.G., Pater, L.L., Gatto, A.E., Delaney, D.K.	Journal of Wildlife Management	Response of nesting northern goshawks to logging truck noise in northern Arizona	We recorded 94 sound-response events at 3 adult-occupied northern goshawk (Accipiter gentilis) nests 78 m, 143 m, and 167 m from the nearest United States Forest Service maintenance level 3, improved gravel road on the Kaibab Plateau in northern Arizona. During 4 test sessions on 7, 8, 10, and 11 June 2010, we recorded 60 experimentally controlled logging trucks; 30 non-experimental, civilian, fi…	2013	English	Journal article	Study	Birds	Transportation	traffic noise (trucks, aircraft)	Behaviour|Reproduction	USA	USA	In-situ	Experimental	Ophélie Ratel	none
917	10.1007/s10764-017-0002-x	Santos, S.G., Duarte, M.H.L., Sousa-Lima, R.S., Young, R.J.	International Journal of Primatology	Comparing Contact Calling Between Black Tufted-Ear Marmosets (Callithrix penicillata) in a noisy Urban Environment and in a Quiet Forest: noise Effects on Contact Calls in Black Tufted-Ear Marmosets	All habitats have some level of noise but anthropogenic sounds such as those produced by traffic are structurally different from natural sounds, and could cause organisms living in noisy urban areas to modify their vocal communication. We compared temporal and spectral parameters of contact calls in black tufted-ear marmosets (Callithrix penicillata) living in a noisy and a quiet area. From Febru…	2017	English	Journal article	Study	Mammals	Urban	urban area (city)	Communication	BRA	BRA	In-situ	Experimental	Ophélie Ratel	none
920	10.1007/s11252-018-0809-z	Lee, C., Park, C.R.	Urban Ecosystems	An increase in song pitch of eastern great tits (Parus minor) in response to urban noise at Seoul, Korea	Anthropogenic noise may mask effective vocal signal transmission by birds, particularly in notes occurring in lower frequencies. Previous studies have shown a correlation of increased urban noise levels, higher minimum frequency, and lowered bandwidth in Great Tit song (Parus major). We therefore studied the effect of urban noise pollution on the song characteristics of the closely related Easter…	2018	English	Journal article	Study	Birds	Urban	urban area (city)	Communication	KOR	KOR	In-situ	Observational	Ophélie Ratel	none
921	10.1007/s11252-018-0814-2	Pearson, T., Clarke, J.A.	Urban Ecosystems	Urban noise and grey-headed flying-fox vocalisations: evidence of the silentium effect	We investigated whether urban noise affected communication behavior of grey-headed flying-foxes (Pteropus poliocephalus), a highly vocal, communally roosting megabat species that is increasingly inhabiting urban areas. We tested the hypothesis that no difference existed between the acoustic structure of calls of flying foxes in rural roosts with lower environmental noise and urban roosts with hig…	2018	English	Journal article	Study	Mammals	Urban	urban area (city)	Communication	AUS	AUS	In-situ	Observational	Ophélie Ratel	none
927	10.1016/0143-1471(81)90030-1	Burger, J.	Environmental Pollution. Series A, Ecological and Biological	Behavioural responses of herring gulls Larus argentatus to aircraft noise	The behaviour of nesting and loafing herring gulls Larus argentatus was compared when the birds were exposed to supersonic transport, subsonic aircraft and normal colony noises at Jamaica Bay National Recreational Area. no effects of subsonic aircraft on nesting gulls were noted. However, when supersonic transports flew over, significantly more nesting gulls flew from their nests, and they engage…	1981	English	Journal article	Study	Birds	Transportation|Military	supersonic transport, aircraft noise	Behaviour|Reproduction	USA	USA	In-situ	Experimental	Ophélie Ratel	none
931	10.1016/0269-7491(91)90026-S	Ellis, D.H., Ellis, C.H., Mindell, D.P.	Environmental Pollution	Raptor responses to low-level jet aircraft and sonic booms	We estimated effects of low-level military jet aircraft and mid- to high-altitude sonic booms (actual and simulated) on nesting peregrine falcons (Falco peregrinus) and seven other raptors by observing their responses to test stimuli, determining nesting success for the test year, and evaluating site reoccupancy rates for the year following the tests. Frequent and nearby jet aircraft passes: (1) …	1991	English	Journal article	Study	Birds	Military	military jet aircraft and sonic booms	Behaviour|Space use|Reproduction	USA	USA	In-situ	Observational	Ophélie Ratel	none
942	10.1016/j.beproc.2018.04.005	Bermúdez-Cuamatzin, E., López-Hernández, M., Campbell, J., Zuria, I., Slabbekoorn, H.	Behavioural Processes	The role of singing style in song adjustments to fluctuating sound conditions: A comparative study on Mexican birds	Many bird species adjust their songs to noisy urban conditions by which they reduce masking and counteract the detrimental impact on signal efficiency. Different species vary in their response to level fluctuations of ambient noise, but it remains unclear why they vary. Here, we investigated whether noise-dependent flexibility may relate to singing style and signal function of the flexible acoust…	2018	English	Journal article	Study	Birds	Urban	No more details	Behaviour|Communication	MEX	MEX	In-situ	Experimental	Ophélie Ratel	none
944	10.1016/j.gecco.2018.e00484	Nakano, Y., Senzaki, M., Ishiyama, N., Yamanaka, S., Miura, K., Nakamura, F.	Global Ecology and Conservation	Noise pollution alters matrix permeability for dispersing anurans: Differential effects among land covers	Successful dispersal or movement between patches in fragmented landscapes is key for the survival and population persistence of wildlife. Despite the growing interest in the impacts of anthropogenic noise, how noise alters the permeability of different types of land cover to animal movement in fragmented landscapes is underappreciated. Here, we experimentally quantified the movement distances of …	2018	English	Journal article	Study	Amphibians	Transportation	traffic	Behaviour|Space use	JPN	JPN	Ex-situ	Experimental	Ophélie Ratel	none
946	10.1016/j.mambio.2018.02.001	Brambilla, A., Brivio, F.	Mammalian Biology	Assessing the effects of helicopter disturbance in a mountain ungulate on different time scales	noisy human activities such as helicopter traffic may affect physiology and behaviour of wild animals. Since chronic behavioural modifications can ultimately alter reproductive success and population dynamics, studying the response of different taxa and species to human-induced disturbance in different habitats is paramount. The present study analysed data collected from 10 male Alpine ibex (Capr…	2018	English	Journal article	Study	Mammals	Transportation	helicopter flights	Behaviour	ITA	ITA	In-situ	Experimental	Ophélie Ratel	none
953	10.1016/j.yhbeh.2018.07.012	Injaian, A.S., Taff, C.C., Pearson, K.L., Gin, M.M.Y., Patricelli, G.L., Vitousek, M.N.	Hormones and Behavior	Effects of experimental chronic traffic noise exposure on adult and nestling corticosterone levels, and nestling body condition in a free-living bird	Transportation noise affects urbanized, rural, and otherwise unaltered habitats. Given expanding transportation networks, alterations in the acoustic landscapes experienced by animals are likely to be pervasive and persistent (i.e. chronic). It is important to understand if chronic noise exposure alters behavior and physiology in free-living animals, as it may result in long-lasting impacts, such…	2018	English	Journal article	Study	Birds	Transportation	traffic	Behaviour|Physiology|Reproduction	USA	USA	In-situ	Experimental	Ophélie Ratel	none
961	10.1017/S0376892904001651	Goudie, R.I., Jones, I.L.	Environmental Conservation	Dose-response relationships of harlequin duck behaviour to noise from low-level military jet over-flights in central Labrador	Concern for the lack of field studies on the effects of low-level military jet over-flights on wildlife resulted in directed research in the Military Training Area of Labrador, 1999-2002. At Fig River, a tributary of the Lower Churchill River, a before-after-control-impact (BACI) study design quantified effects of aircraft over-flights on behaviour of individual harlequin ducks (Histrionicus hist…	2004	English	Journal article	Study	Birds	Military	military jet aircraft	Behaviour	CAN	CAN	In-situ	Experimental	Ophélie Ratel	none
962	10.1017/S0376892906002724	Goudie, R.I.	Environmental Conservation	Multivariate behavioural response of harlequin ducks to aircraft disturbance in Labrador	The effects of low-level aircraft over-flights on behaviour of harlequin ducks (Histrionicus histrionicus) breeding in central Labrador were quantified during 2000-2002. The Canadian Department of National Defence supports a low-level training programme in the 130 000 km2 Military Training Area of Labrador involving military jets. The Institute for Environmental Monitoring and Research (IEMR) und…	2006	English	Journal article	Study	Birds	Military	military jet aircraft	Behaviour	CAN	CAN	In-situ	Experimental	Ophélie Ratel	none
980	10.1071/WR17092	Luo, Q., Song, Y., Hu, X., Zhu, S., Wang, H., Ji, H.	Wildlife Research	Effects of tourism disturbance on habitat quality and population size of the Chinese giant salamander (Andrias davidianus)	Context Tourism is becoming one of the largest and fastest growing industries in many countries. Increasing tourism exerts serious impacts on the habitats of wildlife in nature reserves. Aims To ascertain how tourism affects the habitat of the Chinese giant salamander (Andrias davidianus), especially water quality and population size. Method An experiment was conducted to investigate the influenc…	2018	English	Journal article	Study	Amphibians	Recreational	tourists disturbance	Community|Other	CHN	CHN	In-situ	Observational	Ophélie Ratel	none
1003	10.1088/1755-1315/179/1/012042	Syaqina, T.Y., Mulyani, Y.A., Hermawan, R.	IOP Conference Series: Earth and Environmental Science	Birds activities at urban greenways in Bogor	Greenway is one of available habitats for birds in Bogor. Birds that occupied greenways are more susceptible to traffic noise disturbance because birds use acoustic signals to communicate. This research aims to identify noise levels and bird activities in four Bogor greenways with different traffic frequencies. Four greenways observed in this research were Jalan Ahmad Yani, Jalan Paledang, Jalan …	2018	English	Conference object	Study	Birds	Transportation	traffic	Behaviour|Communication|Reproduction	IDN	IDN	In-situ	Observational	Ophélie Ratel	biblio_doctype: conference presentation at The 3rd International Symposium for Sustainable Landscape Development
1004	10.1093/icb/icy079	Mulholland, T.I., Ferraro, D.M., Boland, K.C., Ivey, K.N., Le, M.-L., LaRiccia, C.A., Vigianelli, J.M., Francis, C.D.	Integrative and comparative biology	Effects of Experimental Anthropogenic noise Exposure on the Reproductive Success of Secondary Cavity Nesting Birds	Artificial nest boxes are critical nesting sites for secondary cavity-nesting birds; however, they are often placed near roadways and in urban areas that experience noise pollution and other human-caused stressors. Recent correlative studies document both negative and positive influences of noise pollution on reproductive success. Additionally, observational studies have not determined which stag…	2018	English	Journal article	Study	Birds	Transportation	traffic	Physiology|Reproduction	USA	USA	In-situ	Experimental	Ophélie Ratel	none
1015	10.1121/1.1349538	Perry, E.A., Boness, D.J., Insley, S.J.	Journal of the Acoustical Society of America	Effects of sonic booms on breeding gray seals and harbor seals on Sable Island, Canada	The Concorde produces audible sonic booms as it passes 15 km north of Sable Island, nova Scotia, where gray and harbor seals occur year round. The purpose of this research was to assess how sonic booms affect these seals. The intensity of the booms was measured and three types of data (beach counts, frequency of behavior, and heart rate) were collected before and after booms during the breeding s…	2002	English	Journal article	Study	Mammals	Military	sonic booms	Behaviour|Physiology|Reproduction	USA	CAN	In-situ	Experimental	Ophélie Ratel	none
1016	10.1121/1.1701899	Blackwell, S.B., Lawson, J.W., Williams, M.T.	Journal of the Acoustical Society of America	Tolerance by ringed seals (Phoca hispida) to impact pipe-driving and construction sounds at an oil production island	During June and July 2000, impact pipe-driving sounds at northstar Island (Prudhoe Bay, Alaska) were recorded underwater and in air at distances 63-3000 m from the source. Simultaneously, reactions of nearby ringed seals (in water or on ice) were documented. Pipe-driving pulses were analyzed to determine unweighted peak and rms sound-pressure levels (SPLs) and sound-exposure levels (SELs). Underw…	2004	English	Journal article	Study	Mammals	Industrial	pipe driving, oil exploration	Behaviour	USA	USA	In-situ	Observational	Ophélie Ratel	none
1033	10.1121/1.406682	Dabelsteen, T.	Journal of the Acoustical Society of America	Habitat-induced degradation of sound signals: Quantifying the effects of communication sounds and bird location on blur ratio, excess attenuation, and signal-to-noise ratio in blackbird song	The habitat-induced degradation of the full song of the blackbird (Turdus merula) was quantified by measuring excess attenuation, reduction of the signal-to-noise ratio, and blur ratio, the latter measure representing the degree of blurring of amplitude and frequency patterns over time. All three measures were calculated from changes of the amplitude functions (i.e., envelopes) of the degraded so…	1993	English	Journal article	Study	Birds	Transportation	road traffic	Communication	DNK	DNK	In-situ	Experimental	Ophélie Ratel	none
1035	10.1121/1.420821	Bowles, A.E., Eckert, S.A.	Journal of the Acoustical Society of America	Desert tortoises (Gopherus agassizii) lack an acoustic startle response: Implications for studies of noise effects	The startle reflex is little studied in nonmammalian vertebrates, but in mammals it is often characterized by increase in heart rate. Orienting can also occur, characterized by a brief decrease in heart rate. To determine whether these responses occur in a testudinate, the desert tortoise, heart rate and behavior were measured during exposures to simulated jet overflights (94.6–114.2 dB CSEL) and…	1997	English	Conference object	Study	Reptiles	Military	sonic booms, subsonic aircraft, jet overflights	Behaviour|Physiology	USA	Unknown	Unknown	Experimental	Ophélie Ratel	biblio_doctype: meeting abstract among proceedings of The 134th Meeting of The Acoustical Society of America|design_comparator: experimental design not detailed
1042	10.1121/1.4800665	Parris, K.	Proceedings of Meetings on Acoustics	Anthropogenic noise constrains acoustic communication in urban-dwelling frogs	Urban noise may hinder acoustic communication in a diversity of animal groups by reducing the distance over which vocal signals can be detected. Given the importance of such signals for mate attraction and territory defence, this acoustic interference may have wide-ranging consequences for individual fitness. I will present a mathematical model of the active space of frog calls in urban noise as …	2013	English	Conference object	Study	Amphibians	Urban	traffic noise	Communication|Space use|Reproduction	AUS	NA	Modeling	NA	Ophélie Ratel	biblio_doctype: manuscript published in Proceedings of Meetings on Acoustics (Acoustical Society of America), ICA 2013 Montreal Montreal, Canada 2 - 7 June 2013
1077	10.12775/EQ.2017.007	Tanalgo, K.C., Casini, L.F., Tabora, J.A.G.	Ecological Questions	A preliminary study on bats in a small-scale mining site in south central Mindanao, Philippines	Land-use change and its associated activities have been strongly linked to the decline of many bat species populations globally. This study was conducted with a primary goal to document the bat diversity on a small scale mining site in Baranggay Kinayao. Bagumbayan. Sultan. Kudarat. Philippines. A total of 227 individuals were identified, representing two families (Pteropodidae and Hipposideridae…	2017	English	Journal article	Study	Mammals	Industrial	mining detonations	Community	PHL	PHL	In-situ	Observational	Ophélie Ratel	none
1078	10.1303/aez.28.359	Yokoyama, H., Nakamura, K.	Applied Entomology and Zoology	Aversive Response of Tree Sparrows Passer montanus to Distress Call and the Sound of Paper Flag	The response of tree sparrows, Passer montanus, to the distress call of its own species (DC) was compared with their response to the sound produced by a paper flag (FS) and their response to another noise (NS) in both laboratory and field settings. When these sounds were presented to young sparrows in a cage in the laboratory, FS evoked higher active movement than DC did, and NS produced the lowe…	1993	English	Journal article	Study	Birds	Recreational|Other	Recreation : music tape|Other : paper flag	Behaviour	JPN	JPN	In-situ|Ex-situ	Experimental	Ophélie Ratel	none
1081	10.1525/om.2012.74.1.101	Francis, C.D., Ortega, C.P., Kennedy, R.I., Nylander, P.J.	Ornithological Monographs	Are nest predators absent from noisy areas or unable to locate nests?	Increases in anthropogenic noise (hereafter 'noise') exposure may negatively affect reproductive success for breeding birds because noise may mask sounds of approaching predators. However, we recently found that increases in noise amplitude positively influenced nest survival through a decrease in nest predation. On the basis of this result, we hypothesized that noise may result in (1) a numerica…	2012	English	Book chapter	Study	Birds	Industrial	industrial compressors	Behaviour|Reproduction	USA	USA	In-situ	Experimental	Ophélie Ratel	biblio_doctype: chapter 9 from "Ornithological Monographs N°74"
1082	10.1525/om.2012.74.1.23	Blickley, J.L., Patricelli, G.L.	Ornithological Monographs	Potential acoustic masking of greater sage-grouse (centrocercus urophasianus) display components by chronic industrial noise	Anthropogenic noise can limit the ability of birds to communicate by masking their acoustic signals. Masking, which reduces the distance over which the signal can be perceived by a receiver, is frequency dependent, so the different notes of a single song may be masked to different degrees. We analyzed the individual notes of mating vocalizations produced by Greater Sage-Grouse (Centrocercus uroph…	2012	English	Book chapter	Study	Birds	Industrial	gas infrastructure	Reproduction	USA	USA	In-situ	Observational	Ophélie Ratel	biblio_doctype: chapter 3 from "Ornithological Monographs N°74"
1083	10.1525/om.2012.74.1.36	Francis, C.D., Kleist, N.J., Davidson, B.J., Ortega, C.P., Cruz, A.	Ornithological Monographs	Behavioral responses by two songbirds to natural-gas-well compressor noise	Several urban-adapted species sing at a higher frequency in noisy urban areas than in quiet locations. Yet it remains unclear whether the ability to adjust signals in response to noise is related to an ability to persist in noisy areas, because signal change and habitat use are infrequently measured within a single study. We investigated occupancy and signal change in response to noise in the Blu…	2012	English	Book chapter	Study	Birds	Industrial	industrial compressors	Communication	USA	USA	In-situ	Experimental	Ophélie Ratel	biblio_doctype: chapter 4 from "Ornithological Monographs N°74"
1086	10.1525/om.2012.74.1.91	Lackey, M.A., Morrison, M.L., Loman, Z.G., Collier, B.A., Wilkins, R.N.	Ornithological Monographs	Experimental determination of the response of goldencheeked warblers (setophaga chrysoparia) to road construction noise	Noise pollution can mask or distort bird songs, which can inhibit mating success, predator detection, and parental response to begging calls. We examined the impact of road construction noise on territory selection, reproductive success, and behavior of the federally endangered Golden-cheeked Warbler (Setophaga chrysoparia). To examine habituation and territory placement, we (1) used construction…	2012	English	Book chapter	Study	Birds	Transportation	highway noise	Behaviour|Reproduction	USA	USA	In-situ	Experimental	Ophélie Ratel	biblio_doctype: chapter 8 from "Ornithological Monographs N°74"
1103	10.3382/ps.0661045	Li, Z.Z., Burke, W.H.	Poultry science	Influence of 12 hours of sound stimuli on gonad development and plasma luteinizing hormone in Japanese quail (Coturnix coturnix japonica) exposed to 6 hours of daily light.	Two experiments were conducted to determine the effects of sound stimulation on gonadal growth in male and female Japanese quail (Coturnix coturnix japonica) maintained under a photoperiod of 6 hr light and 18 hr dark (6L:18D) from 1 to 12 weeks of age (Experiment 1) or 1 to 14 weeks of age (Experiment 2). The quail were split into three sound environments as follows: 1) 12 hr of radio music (RS)…	1987	English	Journal article	Study	Birds	Recreational	radio music	Physiology|Reproduction	GEO	NA	Ex-situ	Experimental	Ophélie Ratel	none
1110	10.3923/jest.2017.197.205	Lerdsuchatavanich, P., Pradatsundarasar, A.-O., Pattanakiat, S., Utarasakul, T.	Journal of Environmental Science and Technology	Impact assessment of off-road activities for sustainable tourism management in khao krajome, Thailand	Background and Objective: This study investigates the effects of off-road activities associated with nature-based tourism, an important head watershed of 16 km2 in Khao Krajome, Thailand. This location is only accessible by off-road vehicles. The purpose of this study was to assess the impact of the use of off-road vehicles on the environment, in particular, by evaluating noise level, the number …	2017	English	Journal article	Study	Amphibians|Birds|Mammals|Reptiles	Transportation|Recreational	Transportation : off-road vehicles|Recreation : tourist flow	Community	THA	THA	In-situ	Observational	Ophélie Ratel	none
1116	10.7882/AZ.2011.032	Price, M., Lill, A.	Australian Zoologist	Behavioural responses of breeding Silver Gulls to tourist traffic	Ground-nesting seabirds are vulnerable to human intrusion which can potentially impair their breeding success. We examined whether tourist traffic on a boardwalk through a Silver Gull Larus novaehollandiae breeding colony affected the birds' behaviour sufficiently to potentially decrease reproductive success. Nest density was positively correlated with distance from the boardwalk. Gulls nesting ≥…	2011	English	Journal article	Study	Birds	Recreational	tourist flow	Behaviour|Reproduction	AUS	AUS	In-situ	Observational	Ophélie Ratel	none
1137	Unknown	Johnson, C.L., Reynolds, R.T.	USDA Forest Service - Research note RMRS-RN	Responses of Mexican spotted owls to low-flying military jet aircraft	To investigate the effects of military fixed-wing aircraft training on the behavior of the endangered Mexican spotted owl (Strix occidentalis lucida), we subjected four adults and one juvenile owl to low-altitude, fixed-wing, jet aircraft overflight trials in Colorado in 1996 and 1997. Trials consisted of three sequential fly-bys, each at a greater aircraft speed and noise level, over owl territo…	2002	English	Journal article	Study	Birds	Military	aircraft	Behaviour	USA	USA	In-situ	Experimental	Ophélie Ratel	none
1141	Unknown	Palmer, A.G., nordmeyer, D.L., Roby, D.D.	Wildlife Society Bulletin	Effects of jet aircraft overflights on parental care of peregrine falcons	Concerns voiced by resource managers caused us to examine the hypothesis that low-altitude jet aircraft overflights affect parental care by peregrine falcons. Specifically, we studied effects on nest attendance, time-activity budgets, and provisioning rates of peregrine falcons (Falco peregrinus) breeding along the Tanana River, Alaska in 1995, 1996, and 1997. We detected subtle effects of jet ov…	2003	English	Journal article	Study	Birds	Military	aircraft	Behaviour|Reproduction	USA	USA	In-situ	Observational	Ophélie Ratel	none
1142	Unknown	Martin, C.O., Lance, R.F., Sabol, B.M., Delaney, D.K., Pater, L.L.	Proceedings of the First Conference on Sustainable Range Management - 2004	An investigation of military training noise impacts on endangered bats	The Department of Defense (DoD) manages natural resources on numerous installations that support populations of Federally-endangered bat species, including the Indiana bat (Myotis sodalis) and gray bat (M. grisescens). A study was initiated in 2002 to investigate the potential impacts of military training noise, primarily high-caliber weapons fire (HCWF), on the behavior of bats. Fort Knox, KY, w…	2004	English	Conference object	Study	Mammals	Military	military training	Behaviour|Community	USA	USA	In-situ	Experimental	Ophélie Ratel	biblio_doctype: manuscript from The Conference On Sustainable Range Management
1156	Unknown	Dooling, R., Blumenrath, S., Simmons, R., Fristrup, K.	Canadian Acoustics - Acoustique Canadienne	Understanding the masking effects of noise on communication in natural environments	Anthropogenic noises can cause a variety of adverse effects on birds and other wildlife. These effects include stress and physiological changes, auditory system damage from acoustic overexposure, and masking of communication and other important biological sounds. A second reason is that, while all humans have similar auditory capabilities and sensitivities, the same is not true for all animals. S…	2012	English	Journal article	Study	Birds	Transportation	traffic	Communication	USA	NA	Modeling	NA	Ophélie Ratel	none
1167	Unknown	Villegas Vallejos, M.A., Trombetta Zannin, P.H.	Noise Pollution in Urban and Industrial Environments: Measurements and noise Mapping	Spectral overlap of traffic noise and acoustic signals by birds in an urban forest in Southern Brazil	Acoustic signals play a fundamental role in the life of birds, providing the main communication channel in mate attraction, territory defense, predator and prey detection, among other interactions. To achieve these goals, sound signals must overcome several obstacles during their transmission from sender to receiver in order to elicit behavioral responses that are appropriate to each message. Thr…	2016	English	Book chapter	Study	Birds	Urban|Transportation	urban area|traffic noise	Communication	BRA	BRA	In-situ	Observational	Ophélie Ratel	biblio_doctype: chapter 18 from book "Noise Pollution in Urban and Industrial Environments"
1168	Unknown	Sutter, G.C., Davis, S.K., Skiffington, J.C., Keating, L.M., Pittaway, L.A.	Canadian Field-Naturalist	Nesting behaviour and reproductive success of sprague's pipit (anthus spragueii) and vesper sparrow (pooecetes gramineus) during pipeline construction	Industrial activity occurs in the breeding habitat of several species at risk, including the federally threatened Sprague's Pipit (Anthus spragueii). to evaluate whether oil pipeline construction reduces the productivity of this species, we examined (a) noise levels in relation to distance from the pipeline right-of-way (Row), (b) the extent to which noise and song frequencies overlapped, (c) the…	2016	English	Journal article	Study	Birds	Industrial	oil pipeline construction	Communication|Space use|Reproduction	CAN	CAN	In-situ	Experimental	Ophélie Ratel	none
1172	Unknown	Strasser, E.H., and Heath, J.A.	Journal of Applied Ecology	Reproductive failure of a human‐tolerant species, the A merican kestrel, is associated with stress and human disturbance	No-abstract	2013	English	Journal article	Study	Birds	Transportation	road traffic	Physiology|Reproduction	USA	USA	In-situ	Experimental	Ophélie Ratel	none
1184	Unknown	Mancera Alarcon, K.F.	core.ac.uk	Effects of anthropogenic noise on the behaviour, physiological traits and welfare of two animal models: wild mice (Mus musculus) and Eastern blue tongued lizard (Tiliqua scincoides)	No-abstract	2015	English	Thesis	Study	Birds|Reptiles	Industrial	mining acitvities	Behaviour|Physiology	AUS	NA	Ex-situ	Experimental	Ophélie Ratel	none
1186	Unknown	Derose‐Wilson, A., Fraser, J.D., et al.	The Journal of …	Effects of overflights on incubating Wilson's plover behavior and heart rate	No-abstract	2015	English	Journal article	Study	Birds	Transportation|Military	Transportation/Military : civilian and military airplanes and helicopters	Behaviour|Physiology|Reproduction	USA	USA	In-situ	Experimental	Ophélie Ratel	none
1189	Unknown	Landry, D.W.	scholarworks.umt.edu	IMPACTS OF RECREATIONAL AVIATION ON WILDLIFE: THE PHYSIOLOGICAL STRESS RESPONSE IN WHITE-TAILED DEER (Odocoileus virginianus) AND …	No-abstract	2016	English	Report	Study	Mammals	Transportation|Recreational	Transportation : aircraft activity|Recreation : human presence	Physiology	USA	USA	In-situ	Observational	Ophélie Ratel	biblio_doctype: master thesis
1196	Unknown	Le Roux, D.S.	researchcommons.waikato.ac.nz	Monitoring long-tailed bat (Chalinolobus tuberculatus) activity and investigating the effect of aircraft noise on bat behaviour in a modified ecosystem	No-abstract	2010	English	Report	Study	Mammals	Urban|Transportation	Urban : No more details|Transportation : aircraft	Behaviour|Communication	NZL	NZL	In-situ	Observational	Ophélie Ratel	biblio_doctype: master thesis
1224	Unknown	Brown, C.L., Hardy, A.R., Barber, J.R., Kristrup, J.M., et al.	PloS one	The effect of human activities and their associated noise on ungulate behavior	No-abstract	2012	English	Journal article	Study	Mammals	Transportation|Recreational	Transportation : vehicles traffic|Recreation : pedestrians	Behaviour	USA	USA	In-situ	Observational	Ophélie Ratel	none
1229	Unknown	Delaney, D.K., Grubb, T.G., Beier, P., Pater, L.L., et al	The Journal of Wildlife …	Effects of helicopter noise on Mexican spotted owls	No-abstract	1999	English	Journal article	Study	Birds	Military	military helicopter	Behaviour|Reproduction	USA	USA	In-situ	Observational	Ophélie Ratel	none
1250	Unknown	Morris-Drake, A., Kern, J.M., and Radford, A.N.	Current Biology	Cross-modal impacts of anthropogenic noise on information use	No-abstract	2016	English	Journal article	Study	Mammals	Transportation	roads	Behaviour	ZAF	GBR	In-situ	Experimental	Ophélie Ratel	biblio_doctype: correspondence
1254	Unknown	Trimper, P.G., Standen, N.M., Lye, L.M., et al.	… of Applied Ecology	Effects of low‐level jet aircraft noise on the behaviour of nesting osprey	No-abstract	1998	English	Journal article	Study	Birds	Military	military jet aircraft	Behaviour|Reproduction	CAN	CAN	In-situ	Experimental	Ophélie Ratel	none
1260	Unknown	Weisenberger, M.E., Krausman, P.R., Wallace, M.C., et al.	The Journal of Wildlife …	Effects of simulated jet aircraft noise on heart rate and behavior of desert ungulates	No-abstract	1996	English	Journal article	Study	Mammals	Military	military jet aircraft	Behaviour|Physiology	USA	USA	Ex-situ	Experimental	Ophélie Ratel	none
1264	Unknown	Helldin, J.O., Collinder, P., Bengtsson, D., and Askling, J.	Oecologia …	ASSESSMENT OF TRAFFIC noISE IMPACT IN IMPORTANT BIRD SITES IN SWEDEN--A PRACTICAL METHOD FOR THE REGIONAL SCALE	No-abstract	2013	English	Journal article	Study	Birds	Transportation	traffic	Space use	SWE	NA	Modeling	NA	Ophélie Ratel	none
1279	Unknown	Karp, D.S., and Guevara, R.	Biotropica	Conversational noise reduction as a win–win for ecotourists and rain forest birds in Peru	No-abstract	2011	English	Journal article	Study	Birds	Recreational	tourists	Behaviour|Community	USA	PER	In-situ	Experimental	Ophélie Ratel	none
1281	Unknown	Waterman, E., Tulp, I., Reijnen, R., Krijgsveld, K., and Braak, C.	Geluid	Disturbance of meadow birds by railway noise in The Netherlands	No-abstract	2002	English	Report	Study	Birds	Transportation	railway	Community	NLD	NLD	Modeling	NA	Ophélie Ratel	none
1282	Unknown	Grubb, M.M.	Proceedings of the Colonial Waterbird Group	Effects of increased noise levels on nesting herons and egrets	No-abstract	1979	English	Journal article	Study	Birds	Transportation	aircraft overflghts	Behaviour|Reproduction	USA	USA	In-situ	Observational	Ophélie Ratel	none
1284	Unknown	Wu, C.H., and Elias, D.O.	Animal behaviour	Vibratory noise in anthropogenic habitats and its effect on prey detection in a web-building spider	No-abstract	2014	English	Journal article	Study	Arachnids	Urban	vibratory urban noise	Behaviour	USA	USA	Ex-situ	Experimental	Ophélie Ratel	none
1292	Unknown	Rabin, L.A., McCowan, B., Hooper, S.L., et al.	International Journal of …	Anthropogenic noise and its effect on animal communication: an interface between comparative psychology and conservation biology	No-abstract	2003	English	Journal article	Study	Mammals	Transportation	traffic	Communication	USA	USA	In-situ	Experimental	Ophélie Ratel	none
1316	Unknown	Clinton, Francis	NA	Causes and Consequences of Altered Avian Communities in Response to Anthropogenic noise	No-abstract	2010	English	Thesis	Study	Birds	Urban|Transportation	Urban : No more details|Transportation : traffic	Behaviour|Communication|Community|Space use|Physiology|Reproduction	USA	USA	In-situ|Ex-situ	Observational|Experimental	Ophélie Ratel	none
1322	Unknown	Bartzke	NA	Effects of power lines on moose (_em_Alces alces__em_) habitat selection,movements and feeding activity.pdf	No-abstract	2014	English	Thesis	Study	Mammals	Industrial	powerlines	Behaviour	NOR	NOR	In-situ	Observational	Ophélie Ratel	none
1335	Unknown	Roedenbeck, and Inga	NA	Landscape-scale Effects of Roads on Wildlife	No-abstract	2007	English	Thesis	Study	Mammals	Transportation	traffic	Behaviour|Community	DEU	CHE	In-situ	Observational	Ophélie Ratel	pagination: see chapter 5
1342	10.5751/ES-02691-140124	Eigenbrod, Felix., Hecnar, Stephen J., Fahrig, Lenore	Ecology and Society	Quantifying the Road-Effect Zone: Threshold Effects of a Motorway on Anuran Populations in Ontario, Canada	The negative effect of roads on wildlife is recognized as a major contributor to the global biodiversity crisis, with anurans being among the most vulnerable groups overall. The “road-effect zone,” i.e., the extent of significant ecological effects from the edge of a road (Forman and Alexander 1998), has important management implications, but has never been quantified for anurans. In the first st…	2009	English	Journal article	Study	Amphibians	Transportation	motorway traffic	Community	CAN	CAN	In-situ	Observational	Ophélie Ratel	none
1346	Unknown	Underhill	NA	Roads and wildlife_ a study of the effects of roads on mammals in roadside habitats.pdf	No-abstract	2002	English	Thesis	Study	Mammals	Transportation	road traffic	Behaviour|Community	GBR	GBR	In-situ	Observational	Ophélie Ratel	exposition: the study deals much more with collisions and avoidance due to vehicles density than with noise effects
1347	10.24124/2015/bpgub1059	LaZerte, S.E.	NA	Sounds of the city: The effects of urbanization and noise on mountain and black-capped chickadee communication.	No-abstract	2015	English	Thesis	Study	Birds	Urban	No more details	Behaviour|Communication	CAN	CAN	In-situ	Experimental	Ophélie Ratel	none
1349	Unknown	Mullet	NA	TCMullet_dissertation_Final.pdf	No-abstract	2014	English	Thesis	Study	Mammals	Transportation	snowmobile activity	Behaviour	USA	USA	Modeling	NA	Ophélie Ratel	biblio_doctype: thesis
1350	10.1371/journal.pone.0037228	Tripovich, Joy S., Hall-Aspland, Sophie., Charrier, Isabelle., Arnould, John P. Y.	PLoS ONE	The Behavioural Response of Australian Fur Seals to Motor Boat noise	Australian fur seals breed on thirteen islands located in the Bass Strait, Australia. Land access to these islands is restricted, minimising human presence but boat access is still permissible with limitations on approach distances. Thirty-two controlled noise exposure experiments were conducted on breeding Australian fur seals to determine their behavioural response to controlled in-air motor bo…	2012	English	Journal article	Study	Mammals	Transportation	boat motor	Behaviour|Reproduction	AUS	AUS	In-situ	Experimental	Ophélie Ratel	none
1351	Unknown	Stricker, Kelcey	NA	The Effect of Interstate 15 on Mammalian Communities in Southern California’s Conserved Lands	No-abstract	2014	English	Report	Study	Mammals	Transportation	highway	Behaviour|Community	USA	USA	In-situ	Observational	Ophélie Ratel	biblio_doctype: master thesis
1354	Unknown	Yan, Chong Kwek	NA	THE EFFECTS OF URBAN GREENERY ON BIODIVERSITY	No-abstract	2013	English	Thesis	Study	Birds|Insects	Transportation	traffic noise in a urban zone	Community	SGP	SGP	In-situ	Observational	Ophélie Ratel	none
1360	Unknown	Ware, Heidi Elise	NA	Traffic noise Decreases Body Condition and Stopover Efficiency of Migrating Songbirds	No-abstract	2014	English	Report	Study	Birds	Transportation	road traffic	Behaviour|Community|Physiology	USA	USA	In-situ|Ex-situ	Experimental	Ophélie Ratel	biblio_doctype: master thesis
1369	Unknown	Walthers, A.R.	Halifax, N.S. : Saint Mary’s University	City noise as a potential stressor on the urban bird : an analysis of heterophil/lymphocyte ratios in European Starling nestlings	Anthropogenic disturbances are known to induce stress in a variety of urban species. This study aims to determine if one particular disturbance, ambient urban noise, influences the stress levels of nestling European Starlings (Sturnus vulgaris). Nest boxes were randomly assigned to either an experimental (increased urban noise level) or a control treatment (normal ambient noise). Heterophil/lymph…	2016	English	Report	Study	Birds	Urban	urban noise	Physiology|Reproduction	CAN	CAN	In-situ	Experimental	Ophélie Ratel	biblio_doctype: master thesis
1371	Unknown	Garcia, Pedro., Katti, Madhusudan., Phillips, Jennifer N.	Figshare	Effects of Urban noise on Bird Diversity	No-abstract	2014	English	Other	Study	Birds	Urban	urban noise	Community	USA	USA	In-situ	Experimental	Ophélie Ratel	biblio_doctype: poster
1372	Unknown	Garcia, Pedro., Katti, Madhusudan., Phillips, Jennifer N., Moles, Lauryn	Figshare	Effects of Urban noise on Song Structure in a Sedentary and a Migratory Bird Species	No-abstract	2014	English	Other	Study	Birds	Urban	urban noise	Communication	USA	USA	In-situ	Experimental	Ophélie Ratel	biblio_doctype: poster
1374	Unknown	Cronin, Katherine A., Bethell, Emily J., Jacobson, Sarah L., Egelkamp, Crystal., Hopper, Lydia M., Ross, Stephen R.	NA	Evaluating mood changes in response to anthropogenic noise with a response-slowing task in three species of zoo-housed primates	In the zoo environment, anthropogenic noise is common as sound levels fluctuate due to visitors, construction, habitat design, and special events. In this study, changes in the mood of three species of zoo-housed primates in response to a loud annual event were evaluated with the response-slowing paradigm. In this paradigm, animals experiencing anxiety slow responses on simple cognitive tasks whe…	2018	English	Journal article	Study	Mammals	Recreational	special event in a zoo	Behaviour	USA	USA(zoo)	Ex-situ	Experimental	Ophélie Ratel	none
1379	Unknown	Goosem, Miriam., Hoskin, Conrad., Dawe, Gregory	Reef and Rainforest Research Centre	Nocturnal noise Levels and Edge Impacts on Amphibian Habitats Adjacent to Kuranda Range Road	[Extract] This project was designed to collect nocturnal noise level data in habitats adjacent to streams along the Kuranda Range Road. The research complemented a concurrent study investigating frog population densities and vocalizations in habitats likely to be impacted by the proposed upgrade to the Kuranda Range Road. It quantified traffic-noise impacts in likely anuran habitats adjacent to t…	2007	English	Report	Study	Amphibians	Transportation	road traffic	Communication|Reproduction	AUS	AUS	In-situ	Observational	Ophélie Ratel	none
1385	Unknown	Ernstes, Ryan., Quinn, John E	Digital Commons at Loyola Marymount University and Loyola Law School	Variation in Bird Vocalizations across a Gradient of Traffic noise as a Measure of an Altered Urban Soundscape	It is evident that widespread land use and land cover change, including increasing urbanization, are altering ecological processes. One modification gaining attention is increased anthropogenic noise associated with cities. To examine potential impacts of rising anthropogenic noise, we conducted an acoustic analysis of Brown-headed Nuthatch (Sitta pusilla) and Eastern Towhee (Pipilo erythrophthal…	2016	English	Journal article	Study	Birds	Urban	urban noise	Behaviour|Communication	USA	USA	In-situ	Observational	Ophélie Ratel	none
1394	Unknown	Narango, D.L.	NA	Causes and Consequences of Urban-associated Song Variation: A Study of Vocal Behavior in the northern Cardinal (Cardinalis cardinalis)	No-abstract	2012	English	Report	Study	Birds	Urban	No more details	Behaviour|Communication|Reproduction	USA	USA	In-situ	Experimental	Ophélie Ratel	biblio_doctype: master thesis
1400	Unknown	Seger, K.D.	NA	Avian bioacoustics in urbanizing landscapes: relationships between urban noise and avian singing behavior	No-abstract	2007	English	Thesis	Study	Birds	Urban|Transportation	Urban : No more details|Transportation : road traffic	Behaviour|Communication	USA	USA	In-situ	Observational	Ophélie Ratel	none
1403	Unknown	Seger, K., Rodewald, A. and Soha, J.	In Proc. XXI IBAC. International Bio-Acoustic Council.	Effects of urban noise on avian song	No-abstract	2007	English	Conference object	Study	Birds	Urban|Transportation	Urban : urban noise|Transportation : highway noise	Behaviour|Communication	USA	USA	In-situ	Experimental	Ophélie Ratel	biblio_doctype: meeting abstract among proceedings of The XXI IBAC Congress, CIBRA, University of Pavia, Italy, September 15-18, 2007
1405	Unknown	Andrew N. Barrass.	NA	The effects of highway traffic noise on the phonotactic and associated reproductive behavior of selected anurans	No-abstract	1985	English	Thesis	Study	Amphibians	Transportation	highway traffic	Reproduction	USA	USA	In-situ	Observational	Ophélie Ratel	none
1467	10.1139/z79-149	Salter, R.E.	Unknown	SITE UTILIZATION, ACTIVITY BUDGETS, AND DISTURBANCE RESPONSES OF ATLANTIC WALRUSES DURING TERRESTRIAL HAUL-OUT	No-abstract	1979	English	Journal article	Study	Mammals	Transportation	aircraft, vessel	Behaviour	CAN	CAN|AUS	In-situ	Observational	Ophélie Ratel	none
1513	Unknown	Barton, K., Booth, K.L., Ward, J., Simmons, D., Fairweather, J.R.	Unknown	Visitor and New Zealand fur seal interactions along the Kaikoura coast	No-abstract	1998	English	Report	Study	Mammals	Recreational	tourist disturbance	Behaviour	NZL	NZL	In-situ	Observational	Ophélie Ratel	none
1515	Unknown	Chesser, R.K., Caldwell, R.S., Harvey, M.J.	Unknown	Effects of noise on feral populations of Mus musculus	No-abstract	1975	English	Journal article	Study	Mammals	Transportation	aircraft	Physiology	USA	USA	In-situ|Ex-situ	Experimental	Ophélie Ratel	design_context: two experiments : 1 in the field and 1 in the laboratory
1519	Unknown	Owens, N.	Unknown	Responses of wintering brent geese to human disturbance	No-abstract	1977	English	Journal article	Study	Birds	Transportation	aircraft	Behaviour|Community	GBR	GBR	In-situ	Observational	Ophélie Ratel	none
1529	10.1007/978-1-4612-5454-6_9	Brattstrom, B.H., and Bondello, M.C.	Unknown	Effects of off-road vehicle noise on desert vertebrates	No-abstract	1983	English	Book chapter	Study	Amphibians|Mammals|Reptiles	Transportation	off-road vehicles	Behaviour|Physiology	USA	USA	In-situ	Experimental	Ophélie Ratel	biblio_doctype: chapter 9 from book "Environmental Effects of Off-Road Vehicles"
1532	Unknown	Grubb, T.G., and King, R.M.	Unknown	Assessing human disturbance of breeding bald eagles with classification tree models	No-abstract	1991	English	Journal article	Study	Birds	Transportation|Recreational|Military	Transportation : vehicles, boat, aircraft|Recreation : pedestrian, outdoor activities|Military : gunshot, sonic booms	Behaviour|Reproduction	USA	USA	In-situ	Observational	Ophélie Ratel	none
1534	Unknown	Henson, P., and Grant, T.A.	Unknown	The effects of human disturbance on trumpeter swan breeding behavior	No-abstract	1991	English	Journal article	Study	Birds	Transportation|Recreational	Transportation : aircraft, vehicles|Recreation : pedestrian	Behaviour|Reproduction	USA	USA	In-situ	Observational	Ophélie Ratel	none
1535	Unknown	Holthuijzen, A.M.A., Warren, G.E., Allan, R.A., Michael, N.K., Richard, D.W., and Leonard, S.Y.	Unknown	Effects of blasting on behavior and productivity of nesting prairie falcons	No-abstract	1990	English	Journal article	Study	Birds	Industrial	explosives detonation	Behaviour|Reproduction	USA	USA	In-situ	Experimental	Ophélie Ratel	none
1537	Unknown	Krausman, P.R., Wallace, M.C., De Young, D.W., Weisenberger, M.E., and Hayes, C., L.	Unknown	The effects of low-altitude jet aircraft on desert ungulates	No-abstract	1993	English	Conference object	Study	Mammals	Transportation	aircraft	Behaviour|Physiology	USA	USA	Ex-situ	Experimental	Ophélie Ratel	biblio_doctype: manuscript from The 6th International Congress on noise as a Public
1538	10.1121/1.406092	Krausman, P.R., Wallace, M.C., Weisenberger, M.E., and Maughan, O.E.	The Journal of the Acoustical Society of America	Effects of simulated aircraft noise on heart-rate and behavior of desert ungulates	No-abstract	1993	English	Conference object	Study	Mammals	Military	military jet aircraft noise	Behaviour|Physiology	USA	Unknown	Ex-situ	Experimental	Ophélie Ratel	biblio_doctype: meeting abstract among proceedings of The 125th Meeting: Acoustical Society of America
1539	Unknown	Krausman, P.R., Wallace, M.C., Zine, M.J., Berner, L.R., Hayes, C.L., and DeYoung, D.W.	Unknown	The effects of low-altitude aircraft on mountain sheep heart rate and behavior	No-abstract	1993	English	Report	Study	Mammals	Military	military jet aircraft	Behaviour|Physiology	USA	USA	Ex-situ	Experimental	Ophélie Ratel	none
1542	10.1121/1.381004	Luz, G.A., and Smith, J.B.	Unknown	Reactions of pronghorn antelope to helicopter overflight	No-abstract	1976	English	Journal article	Study	Mammals	Transportation	helicopter overflights	Behaviour	USA	USA	In-situ	Observational	Ophélie Ratel	none
1543	Unknown	Lynch, T.E., and Speake, D.W.	Unknown	The effect of sonic boom on the nesting and brood rearing behavior of the Eastern wild turkey	No-abstract	1975	English	Report	Study	Birds	Military	military sonic booms	Behaviour|Reproduction	USA	USA	In-situ	Experimental	Ophélie Ratel	none
1550	10.2307/3872821	Reynolds, P.E., Reynolds, H.V., and Follmann, E.H.	Unknown	Responses of grizzly bears to seismic surveys in northern Alaska	No-abstract	1986	English	Journal article	Study	Mammals	Industrial	seismic surveys	Behaviour|Physiology	USA	USA	In-situ	Experimental	Ophélie Ratel	none
1551	Unknown	Tazik, D. J., Cornelius, J. D., Herbert, D. M., Hayden, T. J., and Jones, B. R.	Unknown	Biological assessment of the effects of military associated activities on endangered species at Fort Hood, Texas	No-abstract	1992	English	Report	Study	Birds	Military	No more details	Behaviour|Community|Space use|Reproduction	USA	USA	In-situ	Observational	Ophélie Ratel	pagination: see chapter VI at page 64, discussion about the potential consequences of military activities on these birds
1554	10.1006/anbe.2001.1978	De la Torres, S.	Unknown	Environmental correlates of vocal communication of wild pygmy marmosets, Cebuella pygmaea	No-abstract	2002	English	Journal article	Study	Mammals	Transportation|Other	Transportation : motor boat|Other : human activities	Communication	USA	ECU	In-situ	Observational	Ophélie Ratel	none
1557	Unknown	Black, B.B., Collopy, M.W., Percival, H.F., Tiller, A.A., and Bohall, P.G.	Unknown	Effect of low-level military training flights on wading bird colonies in Florida	No-abstract	1984	English	Report	Study	Birds	Military	military overflights	Behaviour|Space use|Reproduction	USA	USA	In-situ	Experimental	Ophélie Ratel	none
1559	Unknown	Bondello, M.C., Huntley, A.C., Cohen, H.B., and Brattstrom, B.H.	Unknown	The effects of dune buggy sounds on the telencephalic auditory evoked response in the Mojave fringe-toed lizard, Uma scoparia	No-abstract	1979	English	Report	Study	Reptiles	Transportation	dune buggy sound (vehicle motor)	Behaviour	USA	USA	Ex-situ	Experimental	Ophélie Ratel	none
1563	Unknown	Ellis, D.H.	Unknown	Responses of raptorial birds to low level military jets and sonic booms	No-abstract	1981	English	Report	Study	Birds	Military	military jet aircraft & sonic booms	Behaviour|Physiology|Reproduction	USA	USA	In-situ	Experimental	Ophélie Ratel	none
1564	Unknown	Espmark, Y.	Unknown	Behaviour reactions of reindeer exposed to sonic booms	No-abstract	1972	English	Journal article	Study	Mammals	Military	sonic booms	Behaviour	SWE	SWE	Ex-situ	Experimental	Ophélie Ratel	design_context: enclosure in the field
1571	10.1121/1.382554	Higgins, T.H.	Unknown	The response of songbirds to the seismic compression waves preceding sonic booms	No-abstract	1974	English	Journal article	Study	Birds	Military	military sonic booms	Behaviour|Communication	USA	USA	In-situ	Observational	Ophélie Ratel	none
1574	10.1016/0013-9351(78)90138-x	Pritchett, J.F., Browder, M.L., Caldwell, R.S., and Sartin, J.L.	Unknown	Noise stress and in vitro adreno-cortical responsiveness in ACTH in wild cotton rats, Sigmodon hispidus	No-abstract	1978	English	Journal article	Study	Mammals	Transportation	jet aircraft	Physiology	USA	USA	Ex-situ	Experimental	Ophélie Ratel	outcomes: physiological effect of stress induced by noise
1578	10.1121/1.2019073	Schusterman, R.J.	The Journal of the Acoustical Society of America	Noise disturbance and audibility in pinnipeds	No-abstract	1981	English	Conference object	Study	Mammals	Transportation	airborne noise	Behaviour|Physiology	USA	Unknown	Ex-situ|In-situ	Observational	Ophélie Ratel	biblio_doctype: meeting abstract among proceedings of The 102th Meeting: Acoustical Society of America|outcomes are not clear
1582	Unknown	Teer, J.G., and Truett, J.C.	Unknown	Studies of the effects of sonic boom on birds	No-abstract	1973	English	Report	Study	Birds	Military	military sonic booms	Physiology|Reproduction	USA	USA	In-situ|Ex-situ	Experimental	Ophélie Ratel	none
1600	10.2307/1380796	Espmark, Y.	Unknown	DEVELOPMENT AND HABITUATION OF CARDIAC AND BEHAVIORAL-RESPONSES IN YOUNG RED DEER CALVES (CERVUS-ELAPHUS) EXPOSED TO ALARM STIMULI	No-abstract	1985	English	Journal article	Study	Mammals	Other	human presence	Behaviour|Physiology	NOR	NA	Ex-situ	Experimental	Ophélie Ratel	exposition: multiple stimuli (visual, olfactory and auditory)
1618	Unknown	Burger, J.	Unknown	Effects of motorboats and personal watercraft on flight behavior over a colony of Common Terns	No-abstract	1998	English	Journal article	Study	Birds	Transportation	boat traffic	Behaviour|Community	USA	USA	In-situ	Observational	Ophélie Ratel	none
1619	10.1007/s003000050430	Giese, M., and Riddle, M.	Unknown	Disturbance of Emperor Penguin Aptenodytes forsteri chicks by helicopters	No-abstract	1999	English	Journal article	Study	Birds	Transportation	helicopter overflights	Behaviour	AUS	ATA	In-situ	Experimental	Ophélie Ratel	none
1621	Unknown	Rojek, N.A., Parker, M.W., Carter, H.R., and McChesney, G.J.	Unknown	Aircraft and vessel disturbances to Common Murres Uria aalge at breeding colonies in central California, 1997–1999	No-abstract	2007	English	Journal article	Study	Birds	Transportation	aircraft, vessel	Behaviour|Community|Reproduction	USA	USA	In-situ	Observational	Ophélie Ratel	none
1623	Unknown	Fernandez-Juricic, E.	Unknown	Microhabitat selection and singing behavior patterns of male house finches (Carpodacus mexicanus) in urban parks in a heavily urbanized landscape in the Western U.S	No-abstract	2005	English	Journal article	Study	Birds	Transportation	road, aerian	Communication	USA	USA	In-situ	Observational	Ophélie Ratel	none
1624	10.1016/S0168-1591(99)00022-2	Bakken, M.	Unknown	Effects of environmental stressors on deep body temperature and activity levels in silver fox vixens (Vulpes vulpes)	No-abstract	1999	English	Journal article	Study	Mammals	Transportation|Industrial|Military|Other	Transportation : aircraft|Industrial : machine|Military : shotgun|Other : human voices	Behaviour|Physiology	NOR	Unknown	Ex-situ	Experimental	Ophélie Ratel	none
1625	10.2307/3802567	Conomy, J.T.	Unknown	Dabbling duck behavior and aircraft activity in coastal north Carolina	No-abstract	1998	English	Journal article	Study	Birds	Military	low-level flying military aircraft	Behaviour	USA	USA	In-situ	Observational	Ophélie Ratel	none
1663	Unknown	Hompland, G., et al.	Unknown	Elk Responses to Simulated Mine Disturbance in Southeast Idaho	No-abstract	1985	English	Journal article	Study	Mammals	Industrial|Other	Industrial : mining activities|Other : human presence	Behaviour	USA	USA	In-situ	Experimental	Ophélie Ratel	none
1666	Unknown	Birke, L.	Unknown	Effects of browse, human visitors and noise on the behaviour of captive orang utans	No-abstract	2002	English	Journal article	Study	Mammals	Recreational	zoo visitors	Behaviour	GBR	GBR(zoo)	Ex-situ	Observational	Ophélie Ratel	none
1679	10.2307/3801988	Krausman, P.R.	Unknown	Effects of jet aircraft on mountain sheep	No-abstract	1998	English	Journal article	Study	Mammals	Military	military jet aircraft	Behaviour|Space use	USA	USA	Ex-situ	Experimental	Ophélie Ratel	none
1680	10.2193/0084-0173(2004)157[1:EOMOOB]2.0.CO;2	Krausman, P.R.	Unknown	Effects of military operations on behavior and hearing of endangered Sonoran pronghorn	No-abstract	2004	English	Journal article	Study	Mammals	Military	military activities	Behaviour|Physiology	USA	USA	In-situ	Observational	Ophélie Ratel	none
1686	10.1071/WR05001	Petel, T.D.V.	Unknown	An assessment of the audibility of sound from human transport by breeding Weddell seals (Leptonychotes weddellii)	No-abstract	2006	English	Journal article	Study	Mammals	Transportation|Other	Transportation : vehicles, boat, aircraft|Other : human presence	Communication|Physiology	AUS	ATA	In-situ	Observational	Ophélie Ratel	none
1688	10.1016/j.biocon.2006.02.016	Rabin, L.A.	Unknown	The effects of wind turbines on antipredator behavior in California ground squirrels (Spermophilus beecheyi)	No-abstract	2006	English	Journal article	Study	Mammals	Industrial	wind turbines	Behaviour	USA	USA	In-situ	Experimental	Ophélie Ratel	none
1691	10.1258/la.2011.011040	Westlund, K.	Unknown	Physiological and behavioural stress responses in cynomolgus macaques (Macaca fascicularis) to noise associated with construction work	No-abstract	2012	English	Journal article	Study	Mammals	Industrial	dynamite explosions	Behaviour|Physiology	SWE	NA	Ex-situ	Experimental	Ophélie Ratel	none
1735	Unknown	Parris, K.M.	In Proc. XXI IBAC. International Bio-Acoustic Council.	Effects of traffic noise on acoustic communication in birds	No-abstract	2007	English	Conference object	Study	Birds	Transportation	traffic noise	Communication	AUS	AUS	Modeling	NA	Ophélie Ratel	biblio_doctype: meeting abstract among proceedings of The XXI IBAC Congress, CIBRA, University of Pavia, Italy, September 15-18, 2007
1741	Unknown	Busnel and Briot	Proceedings of the Third International Congress on noise as a Public Health Problem	Wildlife and airflied noise in France	No-abstract	1980	English	Conference object	Study	Birds|Mammals	Transportation	aircraft noise	Behaviour|Community	FRA	FRA	In-situ	Observational	Ophélie Ratel	biblio_doctype: manuscript presented at the "Third International Congress on noise as a Public Health Problem"
1764	Unknown	Jackson J.A.	Unknown	Possible effects of excessive noise on red-cockaded woodpeckers	No-abstract	1983	English	Book chapter	Study	Birds	Transportation|Industrial|Recreational|Military	transportation: highway|industrial: chainsaw operations|military: jet practice bombing runs|recreational: loud music	Behaviour|Reproduction	USA	USA	In-situ	Observational	Ophélie Ratel	biblio_doctype: chapter from book "Red-cockaded Woodpecker Symposium II PROCEEDINGS"|pagination: see pp. 38
1767	Unknown	Frank L. Miller and Anne Gunn	Unknown	Behavioral responses of muskox herds to simulation of cargo slinging by helicopter, Northwest Territories	No-abstract	1980	English	Journal article	Study	Mammals	Transportation	transportation: helicopter overflight	Behaviour	CAN	CAN	In-situ	Experimental	Ophélie Ratel	pagination: see pp. 52-60
1768	Unknown	Mosbech A. & Glahder C.	Unknown	Assessment of the impact of helicopter disturbance on moulting pink-footed geese, Anser brachyrhynchus, and barnacle geese, Branta leucopsis, in Jameson Land, Greenland	No-abstract	1991	English	Other	Study	Birds	Transportation	helicopter overflight	Behaviour	DNK	GRL	In-situ	Observational	Ophélie Ratel	biblio_doctype: abstract
1769	Unknown	Platt J.B.	Unknown	The breeding behavior of wild and captive gyrfalcons, in relation to their environment and human disturbance	No-abstract	1977	English	Other	Study	Birds	Transportation	helicopter overflight	Behaviour|Reproduction	Unknown	USA	In-situ	Experimental	Ophélie Ratel	biblio_doctype: abstract in Larkin R.P. 1996 included in the map (ID 1302)|doc_content: Unpublished Ph .D. Dissertation, Cornell University, Ithaca, New York
1770	Unknown	RUSSELL W, .A., JR. AND N .D. LEWIS	Unknown	Quantification of military noise in bald eagle habitat at Aberdeen Proving Ground, Maryland. Paper presented at the Raptor Research Foundation Annual Meeting Special Symposium on Adaptations of Raptors to Human-altered Environments	No-abstract	1994	English	Conference object	Study	Birds	Military	military noise	Behaviour|Space use|Reproduction	USA	USA	In-situ	Observational	Ophélie Ratel	biblio_doctype: meeting abstract from "ABSTRACTS OF PRESENTATIONS MADE AT THE ANNUAL MEETING OF THE RAPTOR RESEARCH FOUNDATION, INC., HELD AT CHARLOTTE, NORTH CAROLINA, ON 3-7 NOVEMBER 1993"|Pagination: 50
1771	Unknown	Ward, D. H. and Stehn, R. A.	Unknown	Response of brant and other geese to aircraft disturbances at Izembek Lagoon, Alaska (Final rept MMS-90/0046)	No-abstract	1989	English	Other	Study	Birds	Transportation	aircraft disturbance	Behaviour	USA	Unknown	In-situ	Experimental	Ophélie Ratel	biblio_doctype: abstract in Larkin R.P. 1996 included in the map (ID 1302)
1777	Unknown	Ward, D.H., E.J. Taylor, M.A. Wotawa, R.A. Stehn, D.V. Derksen and C.J. Lensink	Unknown	Behavior of Pacific black brant and other geese in response to aircraft overflights and other disturbances at Izembek Lagoon, Alaska. U.S	No-abstract	1986	English	Other	Study	Birds	Transportation	helicopter, aircraft	Behaviour	USA	USA	In-situ	Observational	Ophélie Ratel	biblio_doctype: abstract in Bowles et al. 1994 included in the map (ID 1760)
1794	Unknown	Ellie, Goodwin, Hunt	Effects of Noise on Wildlife	Wild life and electric power transmission	NA	1978	English	Book chapter	Study	Birds	Military	sonic booms	Behaviour|Reproduction	USA	NA	In-situ	Experimental	Ophélie Ratel	biblio_doctype: chapter from book "Effects of noise on wildlife" also included in the map (ID 1784)
1136	Unknown	Weiserbs, A., Jacob, J.-P.	Alauda	Is breeding bird distribution affected by motorway traffic noise? [Le Bruit Engendré par le Trafic Autoroutier Influence-T-Il la Répartition des Oiseaux Nicheurs?]	The effect of noise generated by road traffic on the distribution of bird territories was studied in woodland. The interest of the methodological approach was the direct measurement of noise parameters. Results show a linear correlation between noise and distribution of breeding territories. Comparison with other studies suggests that noise could have caused sensitive species in the study area to…	2001	French	Journal article	Study	Birds	Transportation	road traffic	Community|Reproduction	BEL	BEL	In-situ	Observational	Ophélie Ratel	none
1329	Unknown	Meillère, A.	NA	Influence de l'environnement urbain sur les passereaux : une approche éco-physiologique et éco-toxicologique	No-abstract	2016	French	Thesis	Study	Birds	Urban	urban traffic	Reproduction	FRA	FRA	In-situ	Experimental	Ophélie Ratel	none
