# Supplementary material for: What is the evidence for the impacts of airborne anthropogenic noise on wildlife? A systematic map update
Source: Environ Evid. 2025 Jul 26;14:14. doi: 10.1186/s13750-025-00368-3 (PMC12297495; doi:10.1186/s13750-025-00368-3)
Supplement: Supplementary file 8 — Additional file 8: Systematic map database [file 13750_2025_368_MOESM8_ESM.xlsx]

## Sheet: README
Additional File 8
Systematic map database
Terray et al.
How to read the different columns is explained in the CodeBook sheet

## Sheet: CodeBook
VARIABLE NAME	VARIABLE DEFINITION	VALUE ALLOWED
biblio_ID	[Search update] Unique key given by the review team to each publication; [Sordello et al.2020] Unique key given by Sordello et al.2020 team to each publication	Numeric character
biblio_origin	Was the article retrieved in Sordello et al. 2020 or during the search update?	Sordello et al. 2020 | Search update
biblio_pid	Persistent identifier assigned to the publication (DOI)	Alphanumeric string of characters if DOI exists
biblio_authors	Authors	Text
biblio_container	Container of the publication if applicable: journal title for articles, book title for chapters, etc	Text
biblio_title	Title of the publication	Text
biblio_year	Year of publication	YYYY
biblio_language	Language of the full-text publication	Text
biblio_doctype	Which is the type of the publication?	Journal article | Book | Book chapter | Conference object | Thesis | Preprint | Report | Other
biblio_content	Which is the content of the publication?	Study | Modeling
population	What is/are the population(s) studied?	Birds | Mammals | Amphibians | Reptiles | Insects | Arachnids | Other
exposition	What is/are the source(s) of the noise studied?	Industrial | Transportation | Urban | Military | Recreational | Other
outcome	What is the outcome studied?	Behaviour | Communication | Community | Physiology | Space use | Reproduction | Other
study_context	What is the context of the study? Is it an In-situ (field) or an Ex-situ/Captivity (laboratories, aquariums, cages, …)?	In-situ | Ex-situ | Modelled noise
study_design	Is it an observational or an experimental study?	Observational | Experimental | NA
research_lab_location	Country of the research lab that published the article	ISO 3166-1 alpha 3 code
study_location	Country where the study was carried out, or where the population studied comes from (the term '(zoo)' is added where the population is held in captivity in a zoo)	ISO 3166-1 alpha 3 code
GENERAL RULES
If applicable, multiple values are delimited with a pipe : |
NA is used as a substitute for "not applicable"
Unknown is used when information is not available
Only primary studies are coded. Reviews and meta-analyses are not coded.

## Sheet: Database
biblio_ID	biblio_origin	biblio_pid	biblio_authors	biblio_container	biblio_title	biblio_year	biblio_language	biblio_doctype	biblio_content	population	exposition	outcome	study_context	study_design	research_lab_location	study_location
23	Search update	10.1111/brv.12845	Cronin, AD; Smit, JAH; Muñoz, M; Poirier, A; Moran, PA; Jerem, P; Halfwerk, W	BIOLOGICAL REVIEWS	A comprehensive overview of the effects of urbanisation on sexual selection and sexual traits	2022	English	Journal article	Review	NA:review-metanalysis	NA:review-metanalysis	NA:review-metanalysis	NA:review-metanalysis	NA:review-metanalysis	NA:review-metanalysis	NA:review-metanalysis
110	Search update	10.1002/ece3.8602	Brewer, DE; Fudickar, AM	ECOLOGY AND EVOLUTION	A preliminary comparison of a songbird's song repertoire size and other song measures between an urban and a rural site	2022	English	Journal article	Study	Birds	Urban	Communication	In-situ	Observational	USA	USA
129	Search update	10.1080/09640568.2023.2228475	Brooker, RM; Carnell, PE; Pocklington, JB; Antos, MJ; Weston, MA	JOURNAL OF ENVIRONMENTAL PLANNING AND MANAGEMENT	A review of the potential effects of recreational wind-powered craft on coastal habitats and wildlife	2023	English	Journal article	Review	NA:review-metanalysis	NA:review-metanalysis	NA:review-metanalysis	NA:review-metanalysis	NA:review-metanalysis	NA:review-metanalysis	NA:review-metanalysis
336	Search update	10.3389/fevo.2022.833129	Perkins, SE; Shilling, F; Collinson, W	FRONTIERS IN ECOLOGY AND EVOLUTION	Anthropause Opportunities: Experimental Perturbation of Road Traffic and the Potential Effects on Wildlife	2022	English	Journal article	Review	NA:review-metanalysis	NA:review-metanalysis	NA:review-metanalysis	NA:review-metanalysis	NA:review-metanalysis	NA:review-metanalysis	NA:review-metanalysis
354	Search update	10.1093/cz/zoad019	Matyjasiak, P; Chacinska, P; Ksiazka, P	CURRENT ZOOLOGY	Anthropogenic noise interacts with the predation risk assessment in a free-ranging bird	2023	English	Journal article	Study	Birds	Industrial	Behaviour	In-situ	Experimental	POL	POL
385	Search update	10.3356/JRR-22-41	McClure, CJW; Potier, S; Barber, JR	JOURNAL OF RAPTOR RESEARCH	APPLIED STUDIES OF RAPTOR SENSORY ECOLOGY ARE RARE	2022	English	Journal article	Review	NA:review-metanalysis	NA:review-metanalysis	NA:review-metanalysis	NA:review-metanalysis	NA:review-metanalysis	NA:review-metanalysis	NA:review-metanalysis
528	Search update	10.3390/ani12040465	Wang, SJ; Zhou, LZ; Cai, JZ; Jiang, B; Xu, WB	ANIMALS	Behavioral Response of Bean Goose (Anser fabalis) to Simulated Ship Noises at Lake	2022	English	Journal article	Study	Birds	Transportation	Behaviour	In-situ	Experimental	CHN	CHN
614	Search update	10.1007/s10344-020-01390-1	Parsons, BM; Coops, NC; Stenhouse, GB; Burton, AC; Nelson, TA	EUROPEAN JOURNAL OF WILDLIFE RESEARCH	Building a perceptual zone of influence for wildlife: delineating the effects of roads on grizzly bear movement	2020	English	Journal article	Study	Mammals	Transportation	Behaviour	Modelled noise	NA	CAN	NA
640	Search update	10.1093/cz/zoad040	Grenat, P; Ferrero, M; Baraquet, M; Pollo, F; Otero, M; Salinas, Z; Salas, N; Martino, A	CURRENT ZOOLOGY	Changes in call properties of Boana pulchella (Anura, Hylidae) in response to different noise conditions	2023	English	Journal article	Study	Amphibians	Urban|Transportation	Communication	In-situ	Observational	ARG	ARG
711	Search update	10.1093/condor/duaa037	Ferraro, DM; Le, MLT; Francis, CD	CONDOR	Combined effect of anthropogenic noise and artificial night lighting negatively affect Western Bluebird chick development	2020	English	Journal article	Study	Birds	Transportation	Reproduction	In-situ	Experimental	USA	USA
956	Search update	10.1163/1568539X-bja10080	Jiménez-Vargas, GM; Vargas-Salinas, F	BEHAVIOUR	Does anthropogenic noise promotes advertisement call adjustments in the rubi poison frog Andinobates bombetes?	2021	English	Journal article	Study	Amphibians	Transportation	Communication	In-situ	Experimental	COL	COL
1044	Search update	10.1016/j.gecco.2021.e01554	Xie, SL; Wang, XK; Yang, T; Huang, BB; Wang, WJ; Lu, F; Zhang, L; Han, BL; Ouyang, ZY	GLOBAL ECOLOGY AND CONSERVATION	Effect of highways on breeding birds: Example of Hulunbeier, China	2021	English	Journal article	Study	Birds	Transportation	Community	In-situ	Observational	CHN	CHN
1083	Search update	10.1007/s11252-023-01329-9	Luscier, JD; Christopher, A; Synan, H; Wilson, KB	URBAN ECOSYSTEMS	Effects of light and noise pollution on occupancy of gray treefrogs (Hyla versicolor) and green frogs (Lithobates clamitans) in Syracuse, NY	2023	English	Journal article	Study	Amphibians	Urban	Space use	In-situ	Observational	USA	USA
1486	Search update	10.1007/978-3-030-54727-1_4	Smotherman, MS; Simmons, AM; Simmons, JA	50 YEARS OF BAT RESEARCH: Foundations and New Frontiers	How Noise Affects Bats and What It Reveals About Their Biosonar Systems	2021	English	Book chapter	Review	NA:review-metanalysis	NA:review-metanalysis	NA:review-metanalysis	NA:review-metanalysis	NA:review-metanalysis	NA:review-metanalysis	NA:review-metanalysis
1714	Search update	10.1038/s41598-023-39223-1	Wayman, JP; Atkinson, G; Jahangir, M; White, D; Matthews, TJ; Antoniou, M; Reynolds, SJ; Sadler, JP	SCIENTIFIC REPORTS	L-band radar quantifies major disturbance of birds by fireworks in an urban area	2023	English	Journal article	Study	Birds	Recreational	Behaviour	In-situ	Observational	GBR	GBR
1899	Search update	10.1007/s11252-021-01142-2	Nakamura-Garcia, MT; Ríos-Chelén, AA	URBAN ECOSYSTEMS	More than noise: light, moon phase, and singing behavior in a passerine	2022	English	Journal article	Study	Birds	Urban	Communication	In-situ	Observational	MEX	MEX
1947	Search update	10.1093/cz/zoaa069	Tan, XW; Yang, XR; Chen, CW; Wang, YP	CURRENT ZOOLOGY	Nestedness and underlying processes of bird assemblages in Nanjing urban parks	2021	English	Journal article	Study	Birds	Urban	Community	In-situ	Observational	CHN	CHN
2223	Search update	10.1002/zoo.21676	Harley, JJ; Rowden, LJ; Clifforde, LM; Power, A; Stanley, CR	ZOO BIOLOGY	Preliminary investigation of the effects of a concert on the behavior of zoo animals	2022	English	Journal article	Study	Mammals|Birds	Recreational	Behaviour	Ex-situ	Observational	GBR	IRL(zoo)
2334	Search update	10.3389/fevo.2022.810087	Sánchez, NV; Sandoval, L; Hedley, RW; St Clair, CC; Bayne, EM	FRONTIERS IN ECOLOGY AND EVOLUTION	Relative Importance for Lincoln's Sparrow (Melospiza lincolnii) Occupancy of Vegetation Type versus Noise Caused by Industrial Development	2022	English	Journal article	Study	Birds	Industrial	Space use	In-situ	Observational	CAN	CAN
2358	Search update	10.1016/j.ufug.2022.127766	Bian, Q; Wang, C; Sun, ZK; Yin, LQ; Jiang, SS; Cheng, H; Zhao, YL	URBAN FORESTRY & URBAN GREENING	Research on spatiotemporal variation characteristics of soundscapes in a newly established suburban forest park	2022	English	Journal article	Study	Birds|Insects|Amphibians	Transportation|Urban|Recreational	Community	In-situ	Observational	CHN	CHN
2548	Search update	10.1093/beheco/araa066	Grabarczyk, EE; Vonhof, MJ; Gill, SA	BEHAVIORAL ECOLOGY	Social context and noise affect within and between male song adjustments in a common passerine	2020	English	Journal article	Study	Birds	Transportation	Communication	In-situ	Observational	USA	USA
2832	Search update	10.1002/ece3.7981	Headland, T; Ostendorf, B; Taggart, D	ECOLOGY AND EVOLUTION	The behavioral responses of a nocturnal burrowing marsupial (Lasiorhinus latifrons) to drone flight	2021	English	Journal article	Study	Mammals	Recreational	Behaviour	In-situ	Observational	AUS	AUS
2867	Search update	10.1016/j.avrs.2022.100048	Zhao, YY; Pagani-Núñez, E; Liu, Y; Xing, XY; Zhang, ZQ; Pan, GJ; Song, LT; Li, X; Zhou, ZY; Chen, YQ; Li, DL; Liu, Y; Safran, RJ	AVIAN RESEARCH	The effect of urbanization and exposure to multiple environmental factors on life-history traits and breeding success of Barn Swallows (Hirundo rustica) across China	2022	English	Journal article	Study	Birds	Urban	Reproduction	In-situ	Observational	CHN	CHN
2868	Search update	10.1080/08927936.2021.1914432	Meade, J; Melfi, VA; Keith, M; Burns, AL	ANTHROZOOS	The Effect of Visitor Number on the Behavior of Zoo-Housed Macropods	2021	English	Journal article	Study	Mammals	Recreational	Behaviour	Ex-situ	Observational	AUS	AUS(zoo)
2903	Search update	10.3390/ani13071178	Williams, E; Hunton, V; Hosey, G; Ward, SJ	ANIMALS	The Impact of Visitors on Non-Primate Species in Zoos: A Quantitative Review	2023	English	Journal article	Review	NA:review-metanalysis	NA:review-metanalysis	NA:review-metanalysis	NA:review-metanalysis	NA:review-metanalysis	NA:review-metanalysis	NA:review-metanalysis
2993	Search update	10.19227/jzar.v8i4.523	Hashmi, A; Sullivan, M	JOURNAL OF ZOO AND AQUARIUM RESEARCH	The visitor effect in zoo-housed apes: the variable effect on behaviour of visitor number and noise	2020	English	Journal article	Study	Mammals	Recreational	Behaviour	Ex-situ	Observational	GBR	GBR(zoo)
3149	Search update	10.3389/fevo.2021.570420	Winandy, GSM; Félix, RP; Sacramento, RA; Mascarenhas, R; Batalha, H; Japyassú, HF; Izar, P; Slabbekoorn, H	FRONTIERS IN ECOLOGY AND EVOLUTION	Urban Noise Restricts Song Frequency Bandwidth and Syllable Diversity in Bananaquits: Increasing Audibility at the Expense of Signal Quality	2021	English	Journal article	Study	Birds	Urban	Communication	In-situ	Observational	BRA	BRA
3218	Search update	10.1002/zoo.21615	Rose, P; Badman-King, A; Hurn, S; Rice, T	ZOO BIOLOGY	Visitor presence and a changing soundscape, alongside environmental parameters, can predict enclosure usage in captive flamingos	2021	English	Journal article	Study	Birds	Recreational	Behaviour	In-situ	Observational	GBR	GBR
3367	Search update	10.3390/su15043501	Seol G.H.; Kim E.B.; Kim Y.E.; Kim N.C.; Kim H.	Sustainability (Switzerland)	A Design Proposal for an Eco-Tunnel for Anurans Based on Behavioral Experiments and Species Characteristics	2023	English	Journal article	Study	Amphibians	Transportation	Behaviour	In-situ	Experimental	KOR	KOR
3389	Search update	10.1002/ece3.9990	Guenat S.; Dallimer M.	Ecology and Evolution	A global meta-analysis reveals contrasting impacts of air, light, and noise pollution on pollination	2023	English	Journal article	Meta-analysis	NA:review-metanalysis	NA:review-metanalysis	NA:review-metanalysis	NA:review-metanalysis	NA:review-metanalysis	NA:review-metanalysis	NA:review-metanalysis
3391	Search update	10.1111/ibi.12949	Marín-Gómez O.H.; MacGregor-Fors I.	Ibis	A global synthesis of the impacts of urbanization on bird dawn choruses	2021	English	Journal article	Review	NA:review-metanalysis	NA:review-metanalysis	NA:review-metanalysis	NA:review-metanalysis	NA:review-metanalysis	NA:review-metanalysis	NA:review-metanalysis
3413	Search update	10.1111/1365-2664.13880	Duquette C.A.; Loss S.R.; Hovick T.J.	Journal of Applied Ecology	A meta-analysis of the influence of anthropogenic noise on terrestrial wildlife communication strategies	2021	English	Journal article	Review	NA:review-metanalysis	NA:review-metanalysis	NA:review-metanalysis	NA:review-metanalysis	NA:review-metanalysis	NA:review-metanalysis	NA:review-metanalysis
3431	Search update	10.1002/ece3.10259	Chen S.; Liu Y.; Patrick S.C.; Goodale E.; Safran R.J.; Pagani-Núñez E.	Ecology and Evolution	A multidimensional framework to quantify the effects of urbanization on avian breeding fitness	2023	English	Journal article	Review	NA:review-metanalysis	NA:review-metanalysis	NA:review-metanalysis	NA:review-metanalysis	NA:review-metanalysis	NA:review-metanalysis	NA:review-metanalysis
3471	Search update	10.3390/ani10112035	Fanning L.; Larsen H.; Taylor P.S.	Animals	A preliminary study investigating the impact of musical concerts on the behavior of captive fiordland penguins (Eudyptes pachyrhynchus) and collared peccaries (pecari tajacu)	2020	English	Journal article	Study	Birds|Mammals	Recreational	Behaviour	Ex-situ	Observational	AUS	AUS(zoo)
3507	Search update	10.1080/14888386.2020.1736154	Konstantopoulos K.; Moustakas A.; Vogiatzakis I.N.	Biodiversity	A spatially explicit impact assessment of road characteristics, road-induced fragmentation and noise on birds species in Cyprus	2020	English	Journal article	Study	Birds	Transportation	Community	Modelled noise	NA	CYP	NA
3511	Search update	10.1007/s00442-022-05171-2	Toth C.A.; Pauli B.P.; McClure C.J.W.; Francis C.D.; Newman P.; Barber J.R.; Fristrup K.	Oecologia	A stochastic simulation model for assessing the masking effects of road noise for wildlife, outdoor recreation, and bioacoustic monitoring	2022	English	Journal article	Modeling	Other	Transportation	Other	Modelled noise	NA	USA	NA
3535	Search update	10.3389/fevo.2021.765950	Halfwerk W.; Jerem P.	Frontiers in Ecology and Evolution	A Systematic Review of Research Investigating the Combined Ecological Impact of Anthropogenic Noise and Artificial Light at Night	2021	English	Journal article	Review	NA:review-metanalysis	NA:review-metanalysis	NA:review-metanalysis	NA:review-metanalysis	NA:review-metanalysis	NA:review-metanalysis	NA:review-metanalysis
3570	Search update	10.1016/j.landurbplan.2022.104508	Sangermano F.	Landscape and Urban Planning	Acoustic diversity of forested landscapes: Relationships to habitat structure and anthropogenic pressure	2022	English	Journal article	Study	Birds|Amphibians|Insects|Mammals	Transportation	Community	In-situ	Observational	USA	USA
3583	Search update	10.33256/33.2.3442	Muzzi G.M.; Duarte M.H.L.; Braga N.O.; Bastos R.P.; Nascimento L.B.	Herpetological Journal	Acoustic monitoring of anuran communities in road noise disturbed soundscapes	2023	English	Journal article	Study	Amphibians	Transportation	Communication	In-situ	Observational	BRA	BRA
3584	Search update	10.3390/ani13030352	Bittencourt E.; Vasconcellos A.D.S.; Sousa-Lima R.S.; Young R.J.; Duarte M.H.L.	Animals	Acoustic Monitoring of Black-Tufted Marmosets in a Tropical Forest Disturbed by Mining Noise	2023	English	Journal article	Study	Mammals	Industrial	Communication	In-situ	Observational	BRA	BRA
3586	Search update	10.1038/s41598-020-75371-4	Liang S.-H.; Walther B.A.; Jen C.-H.; Chen C.-C.; Chen Y.-C.; Shieh B.-S.	Scientific Reports	Acoustic preadaptation to transmit vocal individuality of savanna nightjars in noisy urban environments	2020	English	Journal article	Study	Birds	Urban	Communication	In-situ	Experimental	TWN	TWN
3625	Search update	10.1016/j.trd.2022.103375	Johnson C.; Jones D.; Matthews T.; Burke M.	Transportation Research Part D: Transport and Environment	Advancing avian road ecology research through systematic review	2022	English	Journal article	Review	NA:review-metanalysis	NA:review-metanalysis	NA:review-metanalysis	NA:review-metanalysis	NA:review-metanalysis	NA:review-metanalysis	NA:review-metanalysis
3627	Search update	10.1007/s42991-021-00101-w	Domer A.; Korine C.; Slack M.; Rojas I.; Mathieu D.; Mayo A.; Russo D.	Mammalian Biology	Adverse effects of noise pollution on foraging and drinking behaviour of insectivorous desert bats	2021	English	Journal article	Study	Mammals	Recreational	Behaviour	In-situ	Experimental	ISR|USA|ITA	ISR
3639	Search update	10.1007/s00265-022-03207-4	Önsal Ç.; Yelimlieş A.; Akçay Ç.	Behavioral Ecology and Sociobiology	Aggression and multi-modal signaling in noise in a common urban songbird	2022	English	Journal article	Study	Birds	Transportation	Behaviour|Communication	In-situ	Experimental	TUR	TUR
3648	Search update	10.1038/s41598-020-80380-4	Injaian A.S.; Lane E.D.; Klinck H.	Scientific Reports	Aircraft events correspond with vocal behavior in a passerine	2021	English	Journal article	Study	Birds	Transportation	Communication	In-situ	Observational	USA	USA
3653	Search update	10.1002/ece3.8976	Wang W.; Gao H.; Li C.; Deng Y.; Zhou D.; Li Y.; Zhou W.; Luo B.; Liang H.; Liu W.; Wu P.; Jing W.; Feng J.	Ecology and Evolution	Airport noise disturbs foraging behavior of Japanese pipistrelle bats	2022	English	Journal article	Study	Mammals	Transportation	Behaviour	In-situ	Observational	CHN	CHN
3726	Search update	10.1007/s11252-022-01234-7	Eddajjani A.; Hanane S.; Kandry A.E.; Qninba A.	Urban Ecosystems	An unexpected presence in urban environment: factors governing occurrence of the vulnerable European turtle-dove (Streptopelia turtur) in the city of Rabat, Morocco	2022	English	Journal article	Study	Birds	Other	Space use	In-situ	Observational	MAR	MAR
3752	Search update	10.3390/f12101316	Pawłat-Zawrzykraj A.; Oglęcki P.; Podawca K.	Forests	Analysis of the noise pollution in the bielański forest natura 2000 area in light of existing avifauna (Warsaw, poland)	2021	English	Journal article	Study	Birds	Transportation	Community	In-situ	Observational	POL	POL
3777	Search update	10.3389/fevo.2022.752665	Cory-Toussaint D.; Taylor P.J.	Frontiers in Ecology and Evolution	Anthropogenic Light, Noise, and Vegetation Cover Differentially Impact Different Foraging Guilds of Bat on an Opencast Mine in South Africa	2022	English	Journal article	Study	Mammals	Industrial	Community|Behaviour	In-situ	Observational	ZAF	ZAF
3778	Search update	10.1016/j.cois.2021.06.005	Classen-Rodríguez L.; Tinghitella R.; Fowler-Finn K.	Current Opinion in Insect Science	Anthropogenic noise affects insect and arachnid behavior, thus changing interactions within and between species	2021	English	Journal article	Review	NA:review-metanalysis	NA:review-metanalysis	NA:review-metanalysis	NA:review-metanalysis	NA:review-metanalysis	NA:review-metanalysis	NA:review-metanalysis
3779	Search update	10.1093/jue/juaa003	Phillips J.N.; Katti M.	Journal of Urban Ecology	Anthropogenic noise affects winter song structure of a long-distance migrant, Gambel's white-crowned sparrow	2020	English	Journal article	Study	Birds	Urban	Communication	In-situ	Observational	USA	USA
3781	Search update	10.1016/j.anbehav.2022.05.001	Tilgar V.; Hein K.; Viigipuu R.	Animal Behaviour	Anthropogenic noise alters the perception of a predator in a local community of great tits	2022	English	Journal article	Study	Birds	Transportation|Other	Communication|Community|Reproduction	In-situ	Experimental	EST	EST
3782	Search update	10.1007/s11252-021-01092-9	Sementili-Cardoso G.; Donatelli R.J.	Urban Ecosystems	Anthropogenic noise and atmospheric absorption of sound induce amplitude shifts in the songs of Southern House Wren (Troglodytes aedon musculus)	2021	English	Journal article	Study	Birds	Transportation	Communication	In-situ	Observational	BRA	BRA
3785	Search update	10.1016/j.envpol.2022.120426	Grunst A.S.; Grunst M.L.; Raap T.; Pinxten R.; Eens M.	Environmental Pollution	Anthropogenic noise and light pollution additively affect sleep behaviour in free-living birds in sex- and season-dependent fashions	2023	English	Journal article	Study	Birds	Urban	Behaviour	In-situ	Observational	BEL	BEL
3786	Search update	10.7717/peerj.15297	Petric R.; Kalcounis-Rueppell M.	PeerJ	Anthropogenic noise decreases activity and calling behavior in wild mice	2023	English	Journal article	Study	Mammals	Other	Behaviour|Communication	In-situ	Experimental	USA	USA
3788	Search update	10.3389/fevo.2023.1149097	Kleist N.J.; Fristrup K.M.; Buxton R.T.; McKenna M.F.; Job J.R.; Angeloni L.M.; Crooks K.; Wittemyer G.	Frontiers in Ecology and Evolution	Anthropogenic noise events perturb acoustic communication networks	2023	English	Journal article	Study	Birds	Transportation|Other	Communication	In-situ	Observational	USA	USA
3791	Search update	10.1016/j.envpol.2020.114032	Grunst M.L.; Grunst A.S.; Pinxten R.; Eens M.	Environmental Pollution	Anthropogenic noise is associated with telomere length and carotenoid-based coloration in free-living nestling songbirds	2020	English	Journal article	Study	Birds	Urban|Transportation	Physiology|Reproduction|Other	In-situ	Observational	BEL	BEL
3792	Search update	10.1080/09524622.2019.1621209	Grabarczyk E.E.; Gill S.A.	Bioacoustics	Anthropogenic noise masking diminishes house wren (Troglodytes aedon) song transmission in urban natural areas	2020	English	Journal article	Study	Birds	Urban|Transportation	Communication	In-situ	Experimental	USA	USA
3795	Search update	10.1111/jav.02341	Merrall E.S.; Evans K.L.	Journal of Avian Biology	Anthropogenic noise reduces avian feeding efficiency and increases vigilance along an urban–rural gradient regardless of species’ tolerances to urbanisation	2020	English	Journal article	Study	Birds	Urban	Behaviour	In-situ	Experimental	GBR	GBR
3796	Search update	10.1007/s00265-020-02868-3	Bowen A.E.; Gurule-Small G.A.; Tinghitella R.M.	Behavioral Ecology and Sociobiology	Anthropogenic noise reduces male reproductive investment in an acoustically signaling insect	2020	English	Journal article	Study	Insects	Transportation	Reproduction	Ex-situ	Experimental	USA	PYF
3797	Search update	10.1111/jav.02846	Diniz P.; Duca C.	Journal of Avian Biology	Anthropogenic noise, song, and territorial aggression in southern house wrens	2021	English	Journal article	Study	Birds	Urban	Communication	In-situ	Experimental	BRA	BRA
3843	Search update	10.1093/beheco/arz179	Akçay Ç.; Beck M.L.; Sewall K.B.	Behavioral Ecology	Are signals of aggressive intent less honest in urban habitats?	2020	English	Journal article	Study	Birds	Urban	Communication|Behaviour	In-situ	Experimental	USA	USA
3846	Search update	10.1111/ddi.13169	Planillo A.; Kramer-Schadt S.; Buchholz S.; Gras P.; von der Lippe M.; Radchuk V.	Diversity and Distributions	Arthropod abundance modulates bird community responses to urbanization	2021	English	Journal article	Study	Birds|Arachnids	Urban	Community	Modelled noise	NA	DEU	NA
3848	Search update	10.3390/d15020302	Hambuckers A.; Delcourt J.; Leborgne B.; Cahill J.R.A.	Diversity	Artificial Green Corridors in an Andean City as Effective Support of Avian Diversity	2023	English	Journal article	Study	Birds	Urban	Community	In-situ	Observational	BEL|BOL	BOL
3850	Search update	10.1016/j.scitotenv.2021.150223	Willems J.S.; Phillips J.N.; Francis C.D.	Science of the Total Environment	Artificial light at night and anthropogenic noise alter the foraging activity and structure of vertebrate communities	2022	English	Journal article	Study	Other	Other	Behaviour|Community	In-situ	Experimental	USA	USA
3852	Search update	10.1111/gcb.15663	Wilson A.A.; Ditmer M.A.; Barber J.R.; Carter N.H.; Miller E.T.; Tyrrell L.P.; Francis C.D.	Global Change Biology	Artificial night light and anthropogenic noise interact to influence bird abundance over a continental scale	2021	English	Journal article	Study	Birds	Urban	Community	In-situ|Modelled noise	Observational	USA	USA
3870	Search update	10.1002/2688-8319.12250	Hooker J.; Daley E.; Stone E.; Lintott P.	Ecological Solutions and Evidence	Assessing the impact of festival music on bat activity	2023	English	Journal article	Study	Mammals	Recreational	Behaviour	In-situ	Experimental	GBR	GBR
3957	Search update	10.1007/s11252-020-00936-0	Alquezar R.D.; Tolesano-Pascoli G.; Gil D.; Macedo R.H.	Urban Ecosystems	Avian biotic homogenization driven by airport-affected environments	2020	English	Journal article	Study	Birds	Transportation	Community	In-situ	Observational	BRA	BRA
3963	Search update	10.1016/j.gecco.2021.e01695	Zhan X.; Liang D.; Lin X.; Li L.; Wei C.; Dingle C.; Liu Y.	Global Ecology and Conservation	Background noise but not urbanization level impacted song frequencies in an urban songbird in the Pearl River Delta, Southern China	2021	English	Journal article	Study	Birds	Urban	Communication	In-situ	Observational	CHN	CHN
3969	Search update	10.1093/conphys/coz110	Injaian A.S.; Francis C.D.; Ouyang J.Q.; Dominoni D.M.; Donald J.W.; Fuxjager M.J.; Goymann W.; Hau M.; Husak J.F.; Johnson M.A.; Kircher B.K.; Knapp R.; Martin L.B.; Miller E.T.; Schoenle L.A.; Williams T.D.; Vitousek M.N.	Conservation Physiology	Baseline and stress-induced corticosterone levels across birds and reptiles do not reflect urbanization levels	2020	English	Journal article	Study	Birds|Reptiles	Other	Physiology	Modelled noise	NA	USA	NA
3988	Search update	10.1007/s11252-020-01079-y	Oliveira F.G.; Tapisso J.T.; von Merten S.; Rychlik L.; Fonseca P.J.; Mathias M.L.	Urban Ecosystems	Behavioral responses of rural and urban greater white-toothed shrews (Crocidura russula) to sound disturbance	2021	English	Journal article	Study	Mammals	Transportation	Behaviour|Physiology	Ex-situ	Experimental	PRT	POL
3989	Search update	10.1038/s41598-021-87905-5	Ortiz-Jiménez L.; Iglesias-Merchan C.; Barja I.	Scientific Reports	Behavioral responses of the European mink in the face of different threats: conspecific competitors, predators, and anthropic disturbances	2021	English	Journal article	Study	Mammals	Transportation|Other	Behaviour	Ex-situ	Experimental	ESP	Unknown
3990	Search update	10.3389/fevo.2022.891595	Collins A.C.; Vickers T.W.; Shilling F.M.	Frontiers in Ecology and Evolution	Behavioral responses to anthropogenic noise at highways vary across temporal scales	2022	English	Journal article	Study	Mammals	Transportation	Behaviour	In-situ	Observational	USA	USA
3993	Search update	10.1017/AWF.2023.34	de Abreu Rezende Y.G.; Queiroz M.B.; Young R.J.; da Silva Vasconcellos A.	Animal Welfare	Behavioural effects of noise on Linnaeus's two-toed sloth (Choloepus didactylus) in a walk-through enclosure	2023	English	Journal article	Study	Mammals	Recreational	Behaviour	Ex-situ	Observational	BRA|GBR	GBR(zoo)
3998	Search update	10.1007/s00359-022-01586-7	Lee N.; Vélez A.; Bee M.	Journal of Comparative Physiology A: Neuroethology, Sensory, Neural, and Behavioral Physiology	Behind the mask(ing): how frogs cope with noise	2023	English	Journal article	Review	NA:review-metanalysis	NA:review-metanalysis	NA:review-metanalysis	NA:review-metanalysis	NA:review-metanalysis	NA:review-metanalysis	NA:review-metanalysis
4027	Search update	10.1016/j.ufug.2023.127951	Norton B.A.; Mears M.; Warren P.H.; Siriwardena G.M.; Plummer K.E.; Turner T.; Hancock S.; Grafius D.R.; Evans K.L.	Urban Forestry and Urban Greening	Biodiversity and environmental stressors along urban walking routes	2023	English	Journal article	Study	Birds	Urban	Community	In-situ	Observational	GBR	GBR
4044	Search update	10.21068/C2021.V22N01A06	Santos S.G.; Pieretti N.; Young R.J.; Duarte M.	Biota Colombiana	Biophony in a noisy tropical urban forest fragment; [Biofonía en un ruidoso fragmento de bosque urbano tropical]	2021	English	Journal article	Study	Birds|Insects	Urban	Community	In-situ	Observational	BRA	BRA
4062	Search update	10.1371/journal.pone.0241035	Courter J.R.; Perruci R.J.; McGinnis K.J.; Rainieri J.K.	PLoS ONE	Black-capped chickadees (Poecile atricapillus) alter alarm call duration and peak frequency in response to traffic noise	2020	English	Journal article	Study	Birds	Transportation	Communication	In-situ	Experimental	USA	USA
4158	Search update	10.1007/s00265-020-02942-w	Liu Y.; Zollinger S.A.; Brumm H.	Behavioral Ecology and Sociobiology	Chronic exposure to urban noise during the vocal learning period does not lead to increased song frequencies in zebra finches	2021	English	Journal article	Study	Birds	Other	Other	Ex-situ	Experimental	DEU	Unknown
4161	Search update	10.1111/1365-2664.13710	Song S.; Chang Y.; Wang D.; Jiang T.; Feng J.; Lin A.	Journal of Applied Ecology	Chronic traffic noise increases food intake and alters gene expression associated with metabolism and disease in bats	2020	English	Journal article	Study	Mammals	Transportation	Behaviour|Physiology	Ex-situ	Experimental	CHN	CHN
4167	Search update	10.1007/s13364-020-00492-0	de Andrade A.C.; Medeiros S.; Chiarello A.G.	Mammal Research	City sloths and marmosets in Atlantic forest fragments with contrasting levels of anthropogenic disturbance	2020	English	Journal article	Study	Mammals	Transportation	Community	In-situ	Observational	BRA	BRA
4225	Search update	10.1016/j.anbehav.2023.05.016	Simberloff R.A.; Phillips J.N.; Derryberry G.E.; Mahoney M.C.; Derryberry E.P.	Animal Behaviour	Communication distance predicts territory size: implications for an urban songbird	2023	English	Journal article	Study	Birds	Other	Communication|Space use	In-situ	Observational	USA	USA
4246	Search update	10.3389/fevo.2023.1168585	Rosa P.; Koper N.	Frontiers in Ecology and Evolution	Comparison of impacts of oil infrastructure on grassland songbirds between landscape-scale noise addition and noise removal experiments	2023	English	Journal article	Study	Birds	Industrial	Community|Reproduction|Physiology	In-situ	Experimental|Observational	CAN|GRD	CAN
4274	Search update	10.1111/acv.12868	Nightingale J.; Gill J.A.; Þórisson B.; Potts P.M.; Gunnarsson T.G.; Alves J.A.	Animal Conservation	Conservation beyond Boundaries: using animal movement networks in Protected Area assessment	2023	English	Journal article	Modeling	Birds	Transportation	Space use	Modelled noise	NA	PRT|ISL|GBR	NA
4295	Search update	10.1016/j.ecolind.2022.109261	Ciach M.; Faraś H.; Fröhlich A.; Fedyń I.	Ecological Indicators	Contrasting effects of light and noise pollution interact with natural vegetation remnants: Human-related indicators of the habitat suitability for ungulates in the urban landscape	2022	English	Journal article	Study	Mammals	Transportation	Space use	In-situ|Modelled noise	NA	POL	NA
4316	Search update	10.34044/j.anres.2023.57.1.02	Chankhao A.; Meevanasukkul P.; Dumrongtawat N.; Bhumpakphan N.; Sukmasuang R.; Chimchome V.; Suksavate W.; Sutummawong N.; Pongcharoen C.; Nakmuenwai P.; Duengkae P.	Agriculture and Natural Resources	Correlation between resident birds and anthropogenic noise and particulate matter: A case study at Kasetsart University, Bangkok, Thailand	2023	English	Journal article	Study	Birds	Urban	Community	In-situ	Observational	THA	THA
4336	Search update	10.1016/j.scitotenv.2023.166328	Barbaro L.; Froidevaux J.S.P.; Valdés-Correcher E.; Calatayud F.; Tillon L.; Sourdril A.	Science of the Total Environment	COVID-19 shutdown revealed higher acoustic diversity and vocal activity of flagship birds in old-growth than in production forests	2023	English	Journal article	Study	Birds	Transportation	Community	In-situ	Observational	FRA	FRA
4494	Search update	10.1016/j.anbehav.2021.09.014	Zhao L.; Wang T.; Guo R.; Zhai X.; Zhou L.; Cui J.; Wang J.	Animal Behaviour	Differential effect of aircraft noise on the spectral-temporal acoustic characteristics of frog species	2021	English	Journal article	Study	Amphibians	Transportation	Communication	In-situ	Observational	CHN	CHN
4495	Search update	10.3389/fevo.2022.1058584	Monniez E.; Jiguet F.; Vignal C.; Biard C.	Frontiers in Ecology and Evolution	Differential effects of anthropogenic noise and vegetation cover on the breeding phenology and success of two urban passerines	2022	English	Journal article	Study	Birds	Urban	Reproduction	In-situ	Observational	FRA	FRA
4502	Search update	10.1098/rspb.2020.0176	Senzaki M.; Kadoya T.; Francis C.D.	Proceedings of the Royal Society B: Biological Sciences	Direct and indirect effects of noise pollution alter biological communities in and near noise-exposed environments	2020	English	Journal article	Study	Birds|Insects	Transportation	Behaviour	In-situ	Experimental	JPN	JPN
4522	Search update	10.1002/jwmg.22387	Veon J.T.; McClung M.R.	Journal of Wildlife Management	Disturbance of wintering waterbirds by simulated road traffic noise in Arkansas wetlands	2023	English	Journal article	Study	Birds	Transportation	Behaviour	In-situ	Experimental	USA	USA
4527	Search update	10.22194/JGIAS/10.991	Aslam M.F.R.; Rafique A.; Luqman M.	Journal of Global Innovations in Agricultural Sciences	Diversity and Distribution of Avian Fauna in Relation to Urban Landscape in Faisalabad City, Pakistan (a review)	2022	English	Journal article	Review	NA:review-metanalysis	NA:review-metanalysis	NA:review-metanalysis	NA:review-metanalysis	NA:review-metanalysis	NA:review-metanalysis	NA:review-metanalysis
4531	Search update	10.3161/15052249PJE2020.68.4.005	Bednarz P.A.	Polish Journal of Ecology	Do Decibels Matter? A Review of Effects of Traffic Noise on Terrestrial Small Mammals and Bats	2020	English	Journal article	Review	NA:review-metanalysis	NA:review-metanalysis	NA:review-metanalysis	NA:review-metanalysis	NA:review-metanalysis	NA:review-metanalysis	NA:review-metanalysis
4533	Search update	10.1080/03949370.2023.2248591	Sobroza T.V.; Dunn J.C.; Gordo M.; Barnett A.A.	Ethology Ecology and Evolution	Do pied tamarins increase scent-marking in response to urban noise?	2023	English	Journal article	Study	Mammals	Transportation	Communication|Behaviour	In-situ	Observational	BRA	BRA
4534	Search update	10.1371/journal.pone.0231301	Wiącek J.; Polak M.; Filipiuk M.; Kucharczyk M.; Dawidowicz Ł.	PLoS ONE	Do railway lines affect the distribution of woodland birds during autumn?	2020	English	Journal article	Study	Birds	Transportation	Community	In-situ	Observational	POL	POL
4539	Search update	10.5751/ES-12277-260232	Levenhagen M.J.; Miller Z.D.; Petrelli A.R.; Ferguson L.A.; Shr Y.-H.J.; Taff B.D.; Fristrup K.M.; McClure C.J.W.; Burson S.; Giamellaro M.; Newman P.; Francis C.D.; Barber J.R.	Ecology and Society	Does experimentally quieting traffic noise benefit people and birds?	2021	English	Journal article	Study	Birds	Transportation	Community	In-situ	Observational	USA	USA
4540	Search update	10.1007/s00265-023-03292-z	Rivera-Gutierrez H.F.; Jaramillo-Calle V.; Lopera-Salazar A.; Martinez-Alvarado D.	Behavioral Ecology and Sociobiology	Does learning matter? Birdsong-learning program determines coping strategies for living in urban noisy environments	2023	English	Journal article	Study	Birds	Urban	Communication	In-situ	Observational	COL	COL
4543	Search update	10.1016/j.beproc.2022.104763	Rose P.; Reed A.; Hurn S.; Badman-King A.; Rice T.	Behavioural Processes	Does the sound environment influence the behaviour of zoo-housed birds? A preliminary investigation of ten species across two zoos	2022	English	Journal article	Study	Birds	Recreational	Behaviour	Ex-situ	Observational	GBR	GBR(zoo)
4554	Search update	10.1016/j.ufug.2020.126908	Zorzal R.R.; Diniz P.; Oliveira R.D.; Duca C.	Urban Forestry and Urban Greening	Drivers of avian diversity in urban greenspaces in the Atlantic Forest	2021	English	Journal article	Study	Birds	Urban	Community|Other	In-situ	Observational	BRA	BRA
4560	Search update	10.1111/mms.12802	Palomino-González A.; Kovacs K.M.; Lydersen C.; Ims R.A.; Lowther A.D.	Marine Mammal Science	Drones and marine mammals in Svalbard, Norway	2021	English	Journal article	Study	Mammals	Recreational	Behaviour	In-situ	Experimental	NOR	NOR
4621	Search update	10.1086/712100	Alaasam V.J.; Keehn J.E.; Durso A.M.; French S.S.; Feldman C.R.	Physiological and biochemical zoology : PBZ	Ectoparasite Load Is Reduced in Side-Blotched Lizards (Uta stansburiana) at Wind Farms: Implications for Oxidative Stress	2021	English	Journal article	Study	Reptiles	Industrial	Physiology	In-situ	Observational	USA	USA
4632	Search update	10.12933/therya-22-1168	Lara-Nuñez A.C.; Guerrero J.A.; Rizo-Aguilar A.	Therya	Effect of anthropogenic noise on the echolocation pulses of the bats Molossus sinaloae and Mormoops megalophylla	2022	English	Journal article	Study	Mammals	Urban	Communication	In-situ	Observational	MEX	MEX
4639	Search update	10.3389/fevo.2022.1065966	Qu J.; Wang Y.; Kong Y.; Zhu H.; Yu Y.; Zhong L.	Frontiers in Ecology and Evolution	Effect of chronic traffic noise on behavior and physiology of plateau pikas (Ochotona curzoniae)	2022	English	Journal article	Study	Mammals	Transportation	Physiology|Behaviour	Ex-situ	Experimental	CHN	CHN
4644	Search update	10.1675/063.045.0307	Rodríguez-Casanova A.J.; Zuria I.; Hernández-Silva D.A.	Waterbirds	Effect of Firework Festivities on Bird Richness and Abundance at a Natural Protected Wetland in Central Mexico	2023	English	Journal article	Study	Birds	Recreational	Community	In-situ	Observational	MEX	MEX
4649	Search update	10.1007/s11252-019-00906-1	Lenis P.R.; Guillermo-Ferreira R.	Urban Ecosystems	Effect of noise on behavioural response to simulated territorial intrusion in the Great Kiskadee (Pitangus sulphuratus) (Aves: Tyrannidae)	2020	English	Journal article	Study	Birds	Urban	Behaviour	In-situ	Observational	BRA	BRA
4677	Search update	10.1080/09524622.2022.2070543	Zaffaroni-Caorsi V.; Both C.; Márquez R.; Llusia D.; Narins P.; Debon M.; Borges-Martins M.	Bioacoustics	Effects of anthropogenic noise on anuran amphibians	2023	English	Journal article	Review	NA:review-metanalysis	NA:review-metanalysis	NA:review-metanalysis	NA:review-metanalysis	NA:review-metanalysis	NA:review-metanalysis	NA:review-metanalysis
4678	Search update	10.1007/s10211-022-00406-0	Daria C.; Slevin M.C.; Anderson R.C.	Acta Ethologica	Effects of anthropogenic noise on cognition, bill color, and growth in the zebra finch (Taeniopygia guttata)	2022	English	Journal article	Study	Birds	Transportation	Other|Physiology	Ex-situ	Experimental	USA	USA
4688	Search update	10.1071/ZO20102	Potvin D.A.; Anderson M.K.; Levengood A.L.	Australian Journal of Zoology	Effects of ecotourism on eastern yellow robin (Eopsaltria australis) vocal behaviour	2021	English	Journal article	Study	Birds	Recreational	Communication	In-situ	Observational	AUS	AUS
4691	Search update	10.1038/s41598-023-31337-w	Morelli F.; Tryjanowski P.; Ibáñez-Álamo J.D.; Díaz M.; Suhonen J.; Pape Møller A.; Prosek J.; Moravec D.; Bussière R.; Mägi M.; Kominos T.; Galanaki A.; Bukas N.; Markó G.; Pruscini F.; Reif J.; Benedetti Y.	Scientific Reports	Effects of light and noise pollution on avian communities of European cities are correlated with the species’ diet	2023	English	Journal article	Study	Birds	Urban	Community	In-situ	Observational	CZE	CZE
4711	Search update	10.1080/14724049.2023.2202361	Potvin D.A.; Gilby B.L.; Anderson M.K.; Watson N.I.M.	Journal of Ecotourism	Effects of temporal variations in ecotourist noise on an avian community: a case study from a UNESCO world heritage site	2023	English	Journal article	Study	Birds	Recreational	Community	In-situ	Observational	AUS	AUS
4714	Search update	10.1007/s11356-022-19037-w	Ribeiro P.V.A.; Gonçalves V.F.; de Magalhães Tolentino V.C.; Baesse C.Q.; Pires L.P.; Paniago L.P.M.; de Melo C.	Environmental Science and Pollution Research	Effects of urbanisation and pollution on the heterophil/lymphocyte ratio in birds from Brazilian Cerrado	2022	English	Journal article	Study	Birds	Urban	Physiology	In-situ	Observational	BRA	BRA
4719	Search update	10.11609/jott.8074.14.9.21776-21785	Dhananjani D.M.T.; Mahaulpatha W.A.D.	Journal of Threatened Taxa	Effects of visitor disturbance on tetrapod vertebrates in the Horton Plains National Park, Sri Lanka	2022	English	Journal article	Study	Birds|Mammals|Amphibians|Reptiles	Transportation	Behaviour	In-situ	Observational	LKA	LKA
4733	Search update	10.1007/s10344-021-01516-z	Yosef R.; Kumbhojkar S.; Sharma S.; Morelli F.	European Journal of Wildlife Research	Electric vehicles minimize disturbance to mammals	2021	English	Journal article	Study	Mammals|Birds	Recreational	Behaviour	In-situ	Experimental	ISR|IND	IND
4766	Search update	10.1111/csp2.12882	Stevens T.K.; Hale A.M.; Williams D.A.	Conservation Science and Practice	Environmental and anthropogenic variables influence the distribution of a habitat specialist (Sylvilagus aquaticus) in a large urban forest	2023	English	Journal article	Study	Mammals	Transportation	Space use	Modelled noise	NA	USA	NA
4777	Search update	10.1016/j.scitotenv.2021.147015	Chowdhury R.B.; Khan A.; Mahiat T.; Dutta H.; Tasmeea T.; Binth Arman A.B.; Fardu F.; Roy B.B.; Hossain M.M.; Khan N.A.; Amin A.T.M.N.; Sujauddin M.	Science of the Total Environment	Environmental externalities of the COVID-19 lockdown: Insights for sustainability planning in the Anthropocene	2021	English	Journal article	Review	NA:review-metanalysis	NA:review-metanalysis	NA:review-metanalysis	NA:review-metanalysis	NA:review-metanalysis	NA:review-metanalysis	NA:review-metanalysis
4862	Search update	10.1007/s11356-021-12526-4	Salem H.S.	Environmental Science and Pollution Research	Evaluation of the Stone and Marble Industry in Palestine: environmental, geological, health, socioeconomic, cultural, and legal perspectives, in view of sustainable development	2021	English	Journal article	Review	NA:review-metanalysis	NA:review-metanalysis	NA:review-metanalysis	NA:review-metanalysis	NA:review-metanalysis	NA:review-metanalysis	NA:review-metanalysis
4875	Search update	10.3389/fevo.2023.1175732	Chavez-Mendoza N.E.; José-Ramírez S.; Ríos-Chelén A.A.	Frontiers in Ecology and Evolution	Evidence that traffic noise increases territorial response in vermilion flycatchers	2023	English	Journal article	Study	Birds	Transportation	Communication|Behaviour	In-situ	Experimental	MEX	MEX
4884	Search update	10.1093/beheco/arz159	Gallego-Abenza M.; Mathevon N.; Wheatcroft D.	Behavioral Ecology	Experience modulates an insect's response to anthropogenic noise	2020	English	Journal article	Study	Insects	Transportation	Communication	In-situ	Observational|Experimental	AUT|GRC	ESP
4890	Search update	10.1007/s00248-021-01924-3	Berlow M.; Wada H.; Derryberry E.P.	Microbial Ecology	Experimental Exposure to Noise Alters Gut Microbiota in a Captive Songbird	2022	English	Journal article	Study	Birds	Urban	Other|Physiology|Behaviour	Ex-situ	Experimental	USA	USA
4893	Search update	10.1093/ornithapp/duaa066	Williams D.P.; Avery J.D.; Gabrielson T.B.; Brittingham M.C.	Ornithological Applications	Experimental playback of natural gas compressor noise reduces incubation time and hatching success in two secondary cavity-nesting bird species	2021	English	Journal article	Study	Birds	Industrial	Reproduction	In-situ	Experimental	USA	USA
4930	Search update	10.1111/geb.13085	Cardoso G.C.; Klingbeil B.T.; La Sorte F.A.; Lepczyk C.A.; Fink D.; Flather C.H.	Global Ecology and Biogeography	Exposure to noise pollution across North American passerines supports the noise filter hypothesis	2020	English	Journal article	Study	Birds	Other	Communication|Physiology	Modelled noise	NA	USA	NA
4942	Search update	10.13157/arla.70.1.2023.ra4	Pagaldai N.; Rodríguez-Pérez J.; Arnaiz A.; Arizaga J.	Ardeola	Factors Shaping Occurrence Probability of a Generalist Raptor Species across an Urban-Rural Gradient; [FACTORES QUE AFECTAN A LA PROBABILIDAD DE PRESENCIA DE UNA RAPAZ GENERALISTA A LO LARGO DE UN GRADIENTE URBANO-RURAL]	2023	English	Journal article	Study	Birds	Urban	Space use	In-situ|Modelled noise	Observational	ESP	NA
4950	Search update	10.1098/rsos.221344	Ardila-Villamizar M.; Alarcón-Nieto G.; Maldonado-Chaparro A.A.	Royal Society Open Science	Fear in urban landscapes: Conspecific flock size drives escape decisions in tropical birds	2022	English	Journal article	Study	Birds	Urban	Behaviour	In-situ	Observational	COL	COL
5067	Search update	10.1111/jzo.12997	MacLeod K.J.; Naugle L.; Brittingham M.C.; Avery J.D.	Journal of Zoology	Gas compressor noise does not influence tree swallow nestling condition or immune response	2022	English	Journal article	Study	Birds	Industrial	Physiology|Reproduction	In-situ	Experimental	USA	USA
5080	Search update	10.1111/geb.13016	Klingbeil B.T.; La Sorte F.A.; Lepczyk C.A.; Fink D.; Flather C.H.	Global Ecology and Biogeography	Geographical associations with anthropogenic noise pollution for North American breeding birds	2020	English	Journal article	Study	Birds	Other	Reproduction|Space use|Physiology|Communication	Modelled noise	NA	USA	NA
5095	Search update	10.1007/s10164-022-00765-y	Viigipuu R.; Mägi M.; Tilgar V.	Journal of Ethology	Great tits alter incubation behaviour in noisy environments	2023	English	Journal article	Study	Birds	Urban	Reproduction	In-situ	Experimental	EST	EST
5126	Search update	10.1007/s10311-021-01291-y	He S.; Shao W.; Han J.	Environmental Chemistry Letters	Have artificial lighting and noise pollution caused zoonosis and the COVID-19 pandemic? A review	2021	English	Journal article	Review	NA:review-metanalysis	NA:review-metanalysis	NA:review-metanalysis	NA:review-metanalysis	NA:review-metanalysis	NA:review-metanalysis	NA:review-metanalysis
5169	Search update	10.1080/01584197.2023.2253837	da Silva J.N.; Banhos A.; de Azevedo C.S.; Diniz P.; Duca C.	Emu	Highway noise decreases the abundance of an understory rainforest bird	2023	English	Journal article	Study	Birds	Transportation	Community	In-situ	Experimental	BRA	BRA
5180	Search update	10.1016/j.beproc.2023.104942	Amorim P.S.; Guaraldo A.C.; Diniz P.	Behavioural Processes	Horneros consider their neighbors as precious foes regardless of territory size and human disturbance	2022	English	Journal article	Study	Birds	Urban|Transportation	Behaviour|Communication	In-situ	Observational	BRA	BRA
5184	Search update	10.1111/ibi.12844	Juárez R.; Araya-Ajoy Y.G.; Barrantes G.; Sandoval L.	Ibis	House Wrens Troglodytes aedon reduce repertoire size and change song element frequencies in response to anthropogenic noise	2021	English	Journal article	Study	Birds	Urban	Communication	In-situ	Observational	CRI	CRI
5186	Search update	10.3389/fevo.2023.1130075	Kok A.C.M.; Berkhout B.W.; Carlson N.V.; Evans N.P.; Khan N.; Potvin D.A.; Radford A.N.; Sebire M.; Shafiei Sabet S.; Shannon G.; Wascher C.A.F.	Frontiers in Ecology and Evolution	How chronic anthropogenic noise can affect wildlife communities	2023	English	Journal article	Review	NA:review-metanalysis	NA:review-metanalysis	NA:review-metanalysis	NA:review-metanalysis	NA:review-metanalysis	NA:review-metanalysis	NA:review-metanalysis
5190	Search update	10.26496/bjz.2023.108	Wiącek J.	Belgian Journal of Zoology	How farmland birds react to traffic noise?	2023	English	Journal article	Study	Birds	Transportation	Community	In-situ	Observational	POL	POL
5204	Search update	10.1002/ece3.8328	Heinen-Kay J.L.; Kay A.D.; Zuk M.	Ecology and Evolution	How urbanization affects sexual communication	2021	English	Journal article	Review	NA:review-metanalysis	NA:review-metanalysis	NA:review-metanalysis	NA:review-metanalysis	NA:review-metanalysis	NA:review-metanalysis	NA:review-metanalysis
5276	Search update	10.1080/03014223.2021.1905007	Davison K.; Farrell R.L.; Miller S.D.; King C.M.	New Zealand Journal of Zoology	Impacts of environmental and human disturbances on behaviour of captive kiwi (Apteryx mantelli)	2022	English	Journal article	Study	Birds	Recreational	Behaviour	Ex-situ	Observational	NZL	Unknown
5279	Search update	10.1111/1365-2664.13844	Phillips B.B.; Bullock J.M.; Gaston K.J.; Hudson-Edwards K.A.; Bamford M.; Cruse D.; Dicks L.V.; Falagan C.; Wallace C.; Osborne J.L.	Journal of Applied Ecology	Impacts of multiple pollutants on pollinator activity in road verges	2021	English	Journal article	Study	Insects	Transportation	Community|Behaviour	In-situ	Experimental	GRB	GRB
5280	Search update	10.1016/j.beproc.2020.104222	Passos M.F.D.O.; Beirão M.V.; Midamegbe A.; Duarte R.H.L.; Young R.J.; de Azevedo C.S.	Behavioural Processes	Impacts of noise pollution on the agonistic interactions of the saffron finch (Sicalis flaveola Linnaeus, 1766)	2020	English	Journal article	Study	Birds	Transportation	Behaviour	Ex-situ	Experimental	BRA	BRA
5281	Search update	10.1111/1365-2664.14075	Rosa P.; Koper N.	Journal of Applied Ecology	Impacts of oil well drilling and operating noise on abundance and productivity of grassland songbirds	2022	English	Journal article	Study	Birds	Industrial	Community|Reproduction	In-situ	Experimental	CAN	CAN
5285	Search update	10.3390/su142416805	Sander M.M.; Tietze D.T.	Sustainability (Switzerland)	Impacts of Traffic Infrastructure on Urban Bird Communities: A Review	2022	English	Journal article	Review	NA:review-metanalysis	NA:review-metanalysis	NA:review-metanalysis	NA:review-metanalysis	NA:review-metanalysis	NA:review-metanalysis	NA:review-metanalysis
5286	Search update	NA	Liu X.; Yuan M.; Wei X.; He X.	Proceedings of the International Congress on Sound and Vibration	IMPACTS OF TRAFFIC NOISE ON ANIMALS IN PROTECTED AREAS AND CONTROL - REVIEW	2023	English	Journal article	Review	NA:review-metanalysis	NA:review-metanalysis	NA:review-metanalysis	NA:review-metanalysis	NA:review-metanalysis	NA:review-metanalysis	NA:review-metanalysis
5322	Search update	10.1002/eap.2688	White J.H.; Heppner J.J.; Ouyang J.Q.	Ecological Applications	Increased lead and glucocorticoid concentrations reduce reproductive success in house sparrows along an urban gradient	2022	English	Journal article	Study	Birds	Other	Physiology	In-situ	Observational	USA	USA
5333	Search update	10.1080/26896583.2020.1715713	Abouee-Mehrizi A.; Rasoulzadeh Y.; Kazemi T.; Mesgari-Abbasi M.	Journal of Environmental Science and Health, Part C: Toxicology and Carcinogenesis	Inflammatory and immunological changes caused by noise exposure: A systematic review	2020	English	Journal article	Review	NA:review-metanalysis	NA:review-metanalysis	NA:review-metanalysis	NA:review-metanalysis	NA:review-metanalysis	NA:review-metanalysis	NA:review-metanalysis
5336	Search update	10.3390/su12020503	Ortiz-Urbina E.; Diaz-Balteiro L.; Iglesias-Merchan C.	Sustainability (Switzerland)	Influence of anthropogenic noise for predicting cinereous vulture nest distribution	2020	English	Journal article	Study	Birds	Transportation	Reproduction	In-situ|Modelled noise	Observational	ESP	ESP
5337	Search update	10.3389/fevo.2022.827440	Gomes L.; Solé M.; Sousa-Lima R.S.; Baumgarten J.E.	Frontiers in Ecology and Evolution	Influence of Anthropogenic Sounds on Insect, Anuran and Bird Acoustic Signals: A Meta-Analysis	2022	English	Journal article	Meta-analysis	NA:review-metanalysis	NA:review-metanalysis	NA:review-metanalysis	NA:review-metanalysis	NA:review-metanalysis	NA:review-metanalysis	NA:review-metanalysis
5355	Search update	10.1016/j.jcz.2022.07.002	Lima N.D.A.P.; Rebouças R.; Toledo L.F.; Lisboa C.S.	Zoologischer Anzeiger	Influence of urban noise in call traits of the Atlantic Forest treefrog Bokermannohyla hylax	2022	English	Journal article	Study	Amphibians	Transportation	Communication	In-situ	Observational	BRA	BRA
5376	Search update	10.1111/ibi.12885	Vincelette H.; Buxton R.; Kleist N.; McKenna M.F.; Betchkal D.; Wittemyer G.	Ibis	Insights on the effect of aircraft traffic on avian vocal activity	2021	English	Journal article	Study	Birds	Transportation	Community	In-situ	Observational	USA	USA
5404	Search update	10.1016/j.marpolbul.2023.115589	Martin M.; Gridley T.; Elwen S.; Charrier I.	Marine Pollution Bulletin	Inter-site variability in the Cape fur seal's behavioural response to boat noise exposure	2023	English	Journal article	Study	Mammals	Transportation	Behaviour	In-situ	Experimental	FRA	FRA
5407	Search update	10.1371/journal.pone.0290330	Chou T.L.; Krishna A.; Fossesca M.; Desai A.; Goldberg J.; Jones S.; Stephens M.; Basile B.M.; Gall M.D.	PLoS ONE	Interspecific differences in the effects of masking and distraction on anti-predator behavior in suburban anthropogenic noise	2023	English	Journal article	Study	Birds	Transportation	Behaviour|Communication	In-situ	Experimental	USA	USA
5411	Search update	10.1093/beheco/araa011	Eastcott E.; Kern J.M.; Morris-Drake A.; Radford A.N.	Behavioral Ecology	Intrapopulation variation in the behavioral responses of dwarf mongooses to anthropogenic noise	2020	English	Journal article	Study	Mammals	Transportation	Behaviour	In-situ	Experimental	ZAF	ZAF
5471	Search update	10.1016/j.gecco.2021.e01750	McClure C.J.W.	Global Ecology and Conservation	Knowledge gaps at the intersection of road noise and biodiversity	2021	English	Journal article	Review	NA:review-metanalysis	NA:review-metanalysis	NA:review-metanalysis	NA:review-metanalysis	NA:review-metanalysis	NA:review-metanalysis	NA:review-metanalysis
5474	Search update	10.1007/s00265-020-02865-6	Alquezar R.D.; Macedo R.H.; Sierro J.; Gil D.	Behavioral Ecology and Sociobiology	Lack of consistent responses to aircraft noise in dawn song timing of bird populations near tropical airports	2020	English	Journal article	Study	Birds	Transportation	Communication	In-situ	Observational	BRA	BRA
5516	Search update	10.1007/s10211-021-00378-7	Schou C.P.E.; Levengood A.L.; Potvin D.A.	Acta Ethologica	Limited effects of traffic noise on behavioural responses to conspecific mating calls in the eastern sedge frog Litoria fallax	2021	English	Thesis	Study	Amphibians	Transportation	Behaviour	In-situ	Experimental	AUS	AUS
5518	Search update	10.1111/ibi.13174	Sánchez N.V.; Bayne E.M.; Hilje B.	Ibis	Lincoln's sparrow (Melospiza lincolnii) increases singing rate in areas with chronic industrial noise	2023	English	Journal article	Study	Birds	Industrial	Communication	In-situ	Observational	CAN |CRI	CAN
5535	Search update	10.1007/s10764-022-00297-9	Hawkins E.; Papworth S.	International Journal of Primatology	Little Evidence to Support the Risk–Disturbance Hypothesis as an Explanation for Responses to Anthropogenic Noise by Pygmy Marmosets (Cebuella niveiventris) at a Tourism site in the Peruvian Amazon	2022	English	Journal article	Study	Mammals	Recreational	Behaviour	In-situ	Experimental	GBR	GBR
5536	Search update	10.1016/j.scitotenv.2020.144554	Grunst M.L.; Grunst A.S.; Pinxten R.; Eens M.	Science of the Total Environment	Little parental response to anthropogenic noise in an urban songbird, but evidence for individual differences in sensitivity	2021	English	Journal article	Study	Birds	Transportation	Reproduction	In-situ	Experimental	BEL	BEL
5557	Search update	10.1098/rspb.2022.0906	De Framond L.; Brumm H.	Proceedings of the Royal Society B: Biological Sciences	Long-term effects of noise pollution on the avian dawn chorus: A natural experiment facilitated by the closure of an international airport	2022	English	Journal article	Study	Birds	Transportation	Communication	In-situ	Observational	DEU	DEU
5648	Search update	10.1007/s10071-022-01671-z	Branstetter B.K.; Sills J.M.	Animal Cognition	Mechanisms of auditory masking in marine mammals	2022	English	Journal article	Review	NA:review-metanalysis	NA:review-metanalysis	NA:review-metanalysis	NA:review-metanalysis	NA:review-metanalysis	NA:review-metanalysis	NA:review-metanalysis
5673	Search update	10.1016/j.actao.2022.103875	Rawal P.; Chatrath D.; Shahabuddin G.	Acta Oecologica	Micro-scale patterns and drivers of bird visitation on street fig trees in Delhi, India	2023	English	Journal article	Study	Birds	Transportation|Urban	Community	In-situ	Observational	IND	IND
5682	Search update	10.1016/j.gecco.2021.e01500	Cross S.L.; Cross A.T.; Tomlinson S.; Clark-Ioannou S.M.; Nevill P.G.; Bateman P.W.	Global Ecology and Conservation	Mitigation and management plans should consider all anthropogenic disturbances to fauna	2021	English	Journal article	Review	NA:review-metanalysis	NA:review-metanalysis	NA:review-metanalysis	NA:review-metanalysis	NA:review-metanalysis	NA:review-metanalysis	NA:review-metanalysis
5734	Search update	10.1111/icad.12546	Rebrina F.; Reinhold K.; Tvrtković N.; Brigić A.	Insect Conservation and Diversity	Motorway proximity affects spatial dynamics of orthopteran assemblages in a grassland ecosystem	2022	English	Journal article	Study	Insects	Transportation	Community	In-situ	Observational	HRV	HRV
5748	Search update	10.1093/beheco/arab058	To A.W.Y.; Dingle C.; Collins S.A.	Behavioral Ecology	Multiple constraints on urban bird communication: Both abiotic and biotic noise shape songs in cities	2021	English	Journal article	Study	Birds	Urban	Communication	In-situ	Observational	HKG	HKG
5772	Search update	10.1093/beheco/arab141	Sweet K.A.; Sweet B.P.; Gomes D.G.E.; Francis C.D.; Barber J.R.	Behavioral Ecology	Natural and anthropogenic noise increase vigilance and decrease foraging behaviors in song sparrows	2022	English	Journal article	Study	Birds	Transportation	Behaviour	Ex-situ	Experimental	USA	USA
5788	Search update	10.1080/09524622.2021.2008495	Dharmasiri M.E.; Barber C.A.; Horn A.G.	Bioacoustics	Nestling European Starlings (Sturnus vulgaris) adjust their begging calls in noise	2022	English	Journal article	Study	Birds	Urban	Reproduction	In-situ	Experimental	CAN	CAN
5789	Search update	10.1093/biolinnean/blab007	Hasegawa M.; Arai E.; Nakamura M.	Biological Journal of the Linnean Society	Nestling, but not adult male, barn swallows emit short calls in noisy environments	2021	English	Journal article	Study	Birds	Urban	Communication	In-situ	Observational	JPN	JPN
5791	Search update	10.3390/ijerph20010591	Arcangeli G.; Lulli L.G.; Traversini V.; De Sio S.; Cannizzaro E.; Galea R.P.; Mucci N.	International Journal of Environmental Research and Public Health	Neurobehavioral Alterations from Noise Exposure in Animals: A Systematic Review	2023	English	Journal article	Review	NA:review-metanalysis	NA:review-metanalysis	NA:review-metanalysis	NA:review-metanalysis	NA:review-metanalysis	NA:review-metanalysis	NA:review-metanalysis
5808	Search update	10.1002/ecs2.3388	Willems J.S.; Phillips J.N.; Vosbigian R.A.; Villablanca F.X.; Francis C.D.	Ecosphere	Night lighting and anthropogenic noise alter the activity and body condition of pinyon mice (Peromyscus truei)	2021	English	Journal article	Study	Mammals	Industrial	Behaviour|Physiology	In-situ	Observational	USA	USA
5810	Search update	10.1186/s40657-020-00197-7	Marín-Gómez O.H.; García-Arroyo M.; Sánchez-Sarria C.E.; Sosa-López J.R.; Santiago-Alarcon D.; MacGregor-Fors I.	Avian Research	Nightlife in the city: Drivers of the occurrence and vocal activity of a tropical owl	2020	English	Journal article	Study	Birds	Urban	Communication|Community	In-situ	Observational	MEX	MEX
5818	Search update	10.1111/1365-2656.13416	Kleist N.J.; Buxton R.T.; Lendrum P.E.; Linares C.; Crooks K.R.; Wittemyer G.	Journal of Animal Ecology	Noise and landscape features influence habitat use of mammalian herbivores in a natural gas field	2021	English	Journal article	Study	Mammals	Other	Space use	In-situ	Observational	USA	USA
5820	Search update	10.1007/s11252-020-01021-2	da Silva B.F.; Pena J.C.; Viana-Junior A.B.; Vergne M.; Pizo M.A.	Urban Ecosystems	Noise and tree species richness modulate the bird community inhabiting small public urban green spaces of a Neotropical city	2021	English	Journal article	Study	Birds	Urban	Community	In-situ	Observational	BRA	BRA
5839	Search update	10.1016/j.beproc.2023.104844	Duarte R.H.L.; de Oliveira Passos M.F.; Beirão M.V.; Midamegbe A.; Young R.J.; de Azevedo C.S.	Behavioural Processes	Noise interfere on feeding behaviour but not on food preference of saffron finches (Sicalis flaveola)	2023	English	Journal article	Study	Birds	Transportation|Industrial	Behaviour	Ex-situ	Experimental	BRA	Unknown
5840	Search update	10.1016/j.landurbplan.2020.103769	Barbosa K.V.D.C.; Rodewald A.D.; Ribeiro M.C.; Jahn A.E.	Landscape and Urban Planning	Noise level and water distance drive resident and migratory bird species richness within a Neotropical megacity	2020	English	Journal article	Study	Birds	Urban	Community	In-situ	Observational	BRA	BRA
5846	Search update	10.1016/j.matpr.2022.07.282	Panda B.P.; Purohit S.; Parida S.P.; Dash A.K.; Mohapatra R.K.; Pradhan A.	Materials Today: Proceedings	Noise pollution effect on composition of avian structure in different urban gradients	2022	English	Journal article	Study	Birds	Other	Community	In-situ	Observational	IND	IND
5847	Search update	10.1016/j.rser.2022.112801	Teff-Seker Y.; Berger-Tal O.; Lehnardt Y.; Teschner N.	Renewable and Sustainable Energy Reviews	Noise pollution from wind turbines and its effects on wildlife: A cross-national analysis of current policies and planning regulations	2022	English	Journal article	Review	NA:review-metanalysis	NA:review-metanalysis	NA:review-metanalysis	NA:review-metanalysis	NA:review-metanalysis	NA:review-metanalysis	NA:review-metanalysis
5867	Search update	10.5751/ACE-01633-150204	Ng A.M.B.; Pontius M.L.; De Ruiter S.L.; Proppe D.S.	Avian Conservation and Ecology	Noise, avian abundance, and productivity at banding stations across the continental United States; [Bruit, abondance et productivité des oiseaux aux stations de baguage des États-Unis continentaux]	2020	English	Journal article	Study	Birds	Other	Community	Modelled noise	NA	USA	NA
5897	Search update	10.1186/s40657-020-00218-5	Carral-Murrieta C.O.; García-Arroyo M.; Marín-Gómez O.H.; Sosa-López J.R.; Macgregor-Fors I.	Avian Research	Noisy environments: Untangling the role of anthropogenic noise on bird species richness in a Neotropical City	2020	English	Journal article	Study	Birds	Other	Community	In-situ	Observational	MEX	MEX
5898	Search update	10.1071/MF22138	Iasiello L.; Colombelli-Négrel D.	Marine and Freshwater Research	Noisy neighbours: effects of construction noises on nesting seabirds	2023	English	Journal article	Study	Birds	Industrial	Behaviour|Physiology|Reproduction	In-situ	Experimental	AUS	AUS
5930	Search update	10.1016/j.biocon.2023.109992	Stevens T.K.; Williams D.A.; Hale A.M.	Biological Conservation	Occupancy models disentangle the drivers of avian urban avoidance in North America's largest urban forest	2023	English	Journal article	Study	Birds	Transportation	Other	Modelled noise	NA	USA	NA
5953	Search update	10.1007/s00267-022-01752-2	Des Brisay P.G.; Burns L.D.; Ellison K.; Anderson W.G.; Leonard M.; Koper N.	Environmental Management	Oil Infrastructure has Greater Impact than Noise on Stress and Habitat Selection in Three Grassland Songbirds	2023	English	Journal article	Study	Birds	Industrial	Physiology|Reproduction|Space use	In-situ	Experimental|Observational	CAN	CAN
6030	Search update	10.1038/s41598-021-00101-3	Jerem P.; Mathews F.	Scientific Reports	Passing rail traffic reduces bat activity	2021	English	Journal article	Review	NA:review-metanalysis	NA:review-metanalysis	NA:review-metanalysis	NA:review-metanalysis	NA:review-metanalysis	NA:review-metanalysis	NA:review-metanalysis
6036	Search update	10.1016/j.ygcen.2022.114159	Deviche P.; Sweazea K.; Angelier F.	General and Comparative Endocrinology	Past and future: Urbanization and the avian endocrine system	2023	English	Journal article	Review	NA:review-metanalysis	NA:review-metanalysis	NA:review-metanalysis	NA:review-metanalysis	NA:review-metanalysis	NA:review-metanalysis	NA:review-metanalysis
6038	Search update	10.1016/j.scitotenv.2021.149617	Liordos V.; Jokimäki J.; Kaisanlahti-Jokimäki M.-L.; Valsamidis E.; Kontsiotis V.J.	Science of the Total Environment	Patch, matrix and disturbance variables negatively influence bird community structure in small-sized managed green spaces located in urban core areas	2021	English	Journal article	Study	Birds	Urban	Community	In-situ	Observational	GRC|FIN	GRC|FIN
6157	Search update	10.1111/jzo.12968	Giordano A.; Hunninck L.; Sheriff M.J.	Journal of Zoology	Prey responses to predation risk under chronic road noise	2022	English	Journal article	Study	Mammals	Transportation	Behaviour	In-situ	Experimental	USA	USA
6269	Search update	10.1016/j.envpol.2021.117247	Bernat-Ponce E.; Gil-Delgado J.A.; López-Iborra G.M.	Environmental Pollution	Recreational noise pollution of traditional festivals reduces the juvenile productivity of an avian urban bioindicator	2021	English	Journal article	Study	Birds	Recreational	Reproduction	In-situ	Observational	ESP	ESP
6308	Search update	10.1530/REP-20-0154	Aulsebrook L.C.; Bertram M.G.; Martin J.M.; Aulsebrook A.E.; Brodin T.; Evans J.P.; Hall M.D.; O'Bryan M.K.; Pask A.J.; Tyler C.R.; Wong B.B.M.	Reproduction	Reproduction in a polluted world: Implications for wildlife	2020	English	Journal article	Review	NA:review-metanalysis	NA:review-metanalysis	NA:review-metanalysis	NA:review-metanalysis	NA:review-metanalysis	NA:review-metanalysis	NA:review-metanalysis
6309	Search update	10.1016/B978-0-323-89773-0.00072-2	Coppock R.W.; Dziwenka M.M.	Reproductive and Developmental Toxicology	Reproductive and developmental toxicity in avian species	2022	English	Book chapter	Review	NA:review-metanalysis	NA:review-metanalysis	NA:review-metanalysis	NA:review-metanalysis	NA:review-metanalysis	NA:review-metanalysis	NA:review-metanalysis
6352	Search update	10.7717/peerj.10417	Lineros L.M.H.; Chimènes A.; Maille A.; Dingess K.; Rumiz D.I.; Adret P.	PeerJ	Response of Bolivian gray titi monkeys (Plecturocebus donacophilus) to an anthropogenic noise gradient: Behavioral and hormonal correlates	2020	English	Journal article	Study	Mammals	Other	Behaviour|Physiology	In-situ	Observational	BOL	BOL
6356	Search update	10.3390/ani13050894	Cristaldi M.A.; Godoy I.N.; Leveau L.M.	Animals	Responses of Urban Bird Assemblages to Land-Sparing and Land-Sharing Development Styles in Two Argentinian Cities	2023	English	Journal article	Study	Birds	Other	Community	In-situ	Observational	ARG	ARG
6420	Search update	10.1080/09524622.2018.1563869	Antze B.; Koper N.	Bioacoustics	Savannah sparrows (Passerculus sandwichensis) nesting close to energy infrastructure alarm call at a lower frequency	2020	English	Journal article	Study	Birds	Industrial	Communication	In-situ	Observational	CAN	CAN
6451	Search update	10.1371/journal.pone.0257074	Deoniziak K.; Osiejuk T.S.	PLoS ONE	Seasonality and social factors, but not noise pollution, influence the song characteristics of two leaf warbler species	2021	English	Journal article	Study	Birds	Other	Communication	In-situ	Observational	POL	POL
6473	Search update	10.1038/s41586-020-2903-7	Senzaki M.; Barber J.R.; Phillips J.N.; Carter N.H.; Cooper C.B.; Ditmer M.A.; Fristrup K.M.; McClure C.J.W.; Mennitt D.J.; Tyrrell L.P.; Vukomanovic J.; Wilson A.A.; Francis C.D.	Nature	Sensory pollutants alter bird phenology and fitness across a continent	2020	English	Journal article	Study	Birds	Other	Reproduction	Modelled noise	NA	USA	NA
6527	Search update	10.1126/SCIENCE.ABD5777	Derryberry E.P.; Phillips J.N.; Derryberry G.E.; Blum M.J.; Luther D.	Science	Singing in a silent spring: Birds respond to a half-century soundscape reversion during the COVID-19 shutdown	2020	English	Journal article	Study	Birds	Urban	Communication	In-situ	Observational	USA	USA
6562	Search update	10.1093/beheco/araa030	Akçay C.; Porsuk Y.K.; Avşar A.; Çabuk D.; Bilgin C.C.	Behavioral Ecology	Song overlapping, noise, and territorial aggression in great tits	2020	English	Journal article	Study	Birds	Urban	Behaviour|Communication	In-situ	Observational	TUR	TUR
6675	Search update	10.1016/B978-0-12-409548-9.11999-2	Oden A.I.; Brandle J.R.; Burbach M.E.; Brown M.B.; Gerber J.E.; Quinn J.E.	Encyclopedia of the World's Biomes	Soundscapes and anthromes: A review of proximate effects of traffic noise on avian vocalization and communication	2020	English	Journal article	Review	NA:review-metanalysis	NA:review-metanalysis	NA:review-metanalysis	NA:review-metanalysis	NA:review-metanalysis	NA:review-metanalysis	NA:review-metanalysis
6714	Search update	10.1111/gcb.15428	Kunc H.P.; Schmidt R.	Global Change Biology	Species sensitivities to a global pollutant: A meta-analysis on acoustic signals in response to anthropogenic noise	2021	English	Journal article	Meta-analysis	NA:review-metanalysis	NA:review-metanalysis	NA:review-metanalysis	NA:review-metanalysis	NA:review-metanalysis	NA:review-metanalysis	NA:review-metanalysis
6717	Search update	10.3390/drones6010001	Wilson A.M.; Boyle K.S.; Gilmore J.L.; Kiefer C.J.; Walker M.F.	Drones	Species-specific responses of bird song output in the presence of drones	2022	English	Journal article	Study	Birds	Recreational	Communication	In-situ	Experimental	USA	USA
6720	Search update	10.1111/ibi.13161	Bermúdez-Cuamatzin E.; Slabbekoorn H.; Macías Garcia C.	Ibis	Spectral and temporal call flexibility of House Finches (Haemorhous mexicanus) from urban areas during experimental noise exposure	2023	English	Journal article	Study	Birds	Urban	Communication	In-situ|Ex-situ	Observational|Experimental	MEX|NLD	MEX
6733	Search update	10.1007/s10764-022-00310-1	Hutschenreiter A.; Kalan A.K.; Bonilla Moheno M.; Morales Mávil J.E.; Mandujano S.; Briseño Jaramillo M.; Spaan D.; Aureli F.	International Journal of Primatology	Spider Monkeys (Ateles geoffroyi) Habituate to Anthropogenic Pressure in a Low-Impact Tourism Area: Insights from a Multi-Method Approach	2022	English	Journal article	Study	Mammals	Other	Space use	In-situ	Observational	MEX	MEX
6764	Search update	10.3390/land12071465	Zhu X.; Srirangam S.; Mari T.	Land	Strategies for Green Space Management in Mountain Cities Based on the Habitat Suitability for Urban Birds Breeding	2023	English	Journal article	Study	Birds	Urban	Space use|Community	In-situ	Observational	MYS	MYS
6846	Search update	10.3161/00016454AO2022.57.2.005	Orlando G.; Chamberlain D.	Acta Ornithologica	Tawny Owl Strix aluco Distribution in the Urban Landscape: The Effect of Habitat, Noise and Light Pollution	2023	English	Journal article	Study	Birds	Transportation	Space use	In-situ	Experimental	ITA	ITA
6861	Search update	10.1007/s10980-020-01179-2	Gallardo Cruz K.V.; Paxton K.L.; Hart P.J.	Landscape Ecology	Temporal changes in songbird vocalizations associated with helicopter noise in Hawai'i's protected natural areas	2021	English	Journal article	Study	Birds	Transportation	Communication	In-situ	Observational	USA	USA
6876	Search update	10.3390/drones6110333	Mesquita G.P.; Mulero-Pázmány M.; Wich S.A.; Rodríguez-Teijeiro J.D.	Drones	Terrestrial Megafauna Response to Drone Noise Levels in Ex Situ Areas	2022	English	Journal article	Study	Mammals	Recreational	Behaviour	Ex-situ	Experimental	BRA|ESP	BRA(zoo)
6877	Search update	10.3389/fevo.2020.587120	Phillips J.N.; Cooper W.J.; Luther D.A.; Derryberry E.P.	Frontiers in Ecology and Evolution	Territory Quality Predicts Avian Vocal Performance Across an Urban-Rural Gradient	2020	English	Journal article	Study	Birds	Urban	Communication	In-situ	Observational	USA	USA
6886	Search update	10.1007/s10980-022-01462-4	Eddajjani A.; Hanane S.; Kandry A.E.; Qninba A.	Landscape Ecology	The association strength of landscape composition and spatial structure governs occurrence of invasive Eurasian collared-doves and expanding woodpigeons in a Mediterranean urban environment	2022	English	Journal article	Study	Birds	Urban	Space use	In-situ	Observational	MAR	MAR
6920	Search update	10.1080/09524622.2019.1703818	Sathyan R.; Couldridge V.	Bioacoustics	The effect of anthropogenic noise and weather conditions on male calls in the bladder grasshopper Bullacris unicolor	2021	English	Journal article	Study	Insects	Transportation	Communication	In-situ	Observational	ZAF	ZAF
6921	Search update	10.1016/j.applanim.2023.105989	Steinbrecher F.; Dunn J.C.; Price E.C.; Buck L.H.; Wascher C.A.F.; Clark F.E.	Applied Animal Behaviour Science	The effect of anthropogenic noise on foraging and vigilance in zoo housed pied tamarins	2023	English	Journal article	Study	Mammals	Other	Behaviour	Ex-situ	Experimental	GBR	GBR(zoo)
6922	Search update	10.1088/1742-6596/1460/1/012067	Abdullah; Shabrina A.; Khairil; Saputri M.; Syafrianti D.; Ala N.	Journal of Physics: Conference Series	The effect of antrophogenic noise on Sumatran Elephant's anti-predator behavior in the Elephant Conservation Center	2020	English	Journal article	Study	Mammals	Transportation|Other	Behaviour	Ex-situ	Experimental	IDN	IDN(zoo)
6932	Search update	10.1016/j.beproc.2020.104282	Méndez C.; Barrantes G.; Sandoval L.	Behavioural Processes	The effect of noise variation over time and between populations on the fine spectrotemporal characteristics of different vocalization types	2021	English	Journal article	Study	Birds	Other	Communication	In-situ	Observational	CRI	CRI
6947	Search update	10.1016/j.avrs.2023.100121	Yao X.; Wu N.; Cai Y.; Yang C.	Avian Research	The effects of anthropogenic noise on nest predation with respect to predator species across different habitats and seasons	2023	English	Journal article	Study	Birds	Other	Reproduction	In-situ	Experimental	CHN	CHN
6952	Search update	10.1007/978-3-030-97540-1_13	Erbe C.; Dent M.L.; Gannon W.L.; McCauley R.D.; Römer H.; Southall B.L.; Stansbury A.L.; Stoeger A.S.; Thomas J.A.	Exploring Animal Behavior Through Sound: Volume 1: Methods	The effects of noise on animals	2022	English	Book chapter	Review	NA:review-metanalysis	NA:review-metanalysis	NA:review-metanalysis	NA:review-metanalysis	NA:review-metanalysis	NA:review-metanalysis	NA:review-metanalysis
6953	Search update	10.26202/sylwan.2022053	Wiqcek J.; Polak M.; Filipiuk M.	Sylwan	The effects of railway modernization and noise pollution on forest birds; [Wpfyw rozwoju kolei i halasu na ptaki lesrie]	2022	English	Journal article	Study	Birds	Industrial	Community	In-situ	Observational	POL	POL
6957	Search update	10.1007/s11252-020-00933-3	Castaneda E.; Leavings V.R.; Noss R.F.; Grace M.K.	Urban Ecosystems	The effects of traffic noise on tadpole behavior and development	2020	English	Journal article	Study	Amphibians	Transportation	Physiology|Behaviour	Ex-situ	Experimental	USA	USA
6975	Search update	10.1038/s41598-021-96504-3	Montenegro C.; Service W.D.; Scully E.N.; Mischler S.K.; Sahu P.K.; Benowicz T.J.; Fox K.V.R.; Sturdy C.B.	Scientific Reports	The impact of anthropogenic noise on individual identification via female song in Black-capped chickadees (Poecile atricapillus)	2021	English	Journal article	Study	Birds	Transportation|Urban	Communication	Ex-situ	Experimental	CAN	CAN
6986	Search update	10.1002/ajp.23377	Gómez-Espinosa E.; Dias P.A.D.; Rangel-Negrín A.	American Journal of Primatology	The influence of anthropogenic noise on the behavior of male mantled howler monkeys	2022	English	Journal article	Study	Mammals	Other	Behaviour	In-situ	Observational	MEX	MEX
6992	Search update	10.1186/s40657-020-00234-5	Yang X.; Tan X.; Chen C.; Wang Y.	Avian Research	The influence of urban park characteristics on bird diversity in Nanjing, China	2020	English	Journal article	Study	Birds	Urban	Community	In-situ	Observational	CHN	CHN
6994	Search update	10.3390/ani13132228	Bandoli F.; Mace J.; Knight A.	Animals	The Integrated Effect of Environmental Conditions and Human Presence on the Behaviour of a Pair of Zoo-Housed Asian Small-Clawed Otters	2023	English	Journal article	Study	Mammals	Recreational	Behaviour	Ex-situ	Observational	ITA|GBR	ITA(zoo)
7025	Search update	10.1016/j.landurbplan.2023.104685	Pena J.C.; Ovaskainen O.; MacGregor-Fors I.; Teixeira C.P.; Ribeiro M.C.	Landscape and Urban Planning	The relationships between urbanization and bird functional traits across the streetscape	2023	English	Journal article	Study	Birds	Other	Other	Modelled noise	NA	BRA	NA
7043	Search update	10.3389/fevo.2023.1233911	Fossesca M.; Henry K.S.; Chou T.L.; Gall M.D.	Frontiers in Ecology and Evolution	The silent assumption of the masking hypothesis: avian auditory processing and implications for behavioral responses to anthropogenic noise	2023	English	Journal article	Review	NA:review-metanalysis	NA:review-metanalysis	NA:review-metanalysis	NA:review-metanalysis	NA:review-metanalysis	NA:review-metanalysis	NA:review-metanalysis
7044	Search update	10.3389/fevo.2023.1020982	Ritz-Radlinská A.; Barták V.; Hodačová L.; Maidlová K.; Zasadil P.	Frontiers in Ecology and Evolution	The singing activity of the Yellowhammer (Emberiza citrinella) under traffic noise around highways	2023	English	Journal article	Study	Birds	Transportation	Communication	In-situ	Observational	CZE	CZE
7117	Search update	10.1007/s11252-020-01025-y	Pereyra L.C.; Akmentins M.S.; Salica M.J.; Quiroga M.F.; Moreno C.E.; Vaira M.	Urban Ecosystems	Tolerant and avoiders in an urban landscape: anuran species richness and functional groups responses in the Yungas’ forest of NW Argentina	2021	English	Journal article	Study	Amphibians	Urban	Community	In-situ	Observational	ARG	ARG
7150	Search update	10.1016/j.beproc.2022.104775	Yantén A.V.; Cruz-Roa A.; Sánchez F.A.	Behavioural Processes	Traffic noise affects foraging behavior and echolocation in the Lesser Bulldog Bat, Noctilio albiventris (Chiroptera: Noctilionidae)	2022	English	Journal article	Study	Mammals	Transportation	Behaviour	In-situ	Experimental	COL	COL
7151	Search update	10.1080/01584197.2020.1830706	Hawkins C.E.; Ritrovato I.T.; Swaddle J.P.	Emu	Traffic noise alters individual social connectivity, but not space-use, of Red-backed Fairywrens	2020	English	Journal article	Study	Birds	Transportation	Behaviour	In-situ	Experimental	AUS	AUS
7152	Search update	10.1007/s10531-023-02584-0	Grenat P.; Michelli M.; Pollo F.; Otero M.; Baraquet M.; Martino A.	Biodiversity and Conservation	Traffic noise and breeding site characteristics influencing assemblage composition of anuran species associated to roads	2023	English	Journal article	Study	Amphibians	Transportation	Community	In-situ	Observational	ARG	ARG
7153	Search update	10.1111/eth.13013	Jung H.; Sherrod A.; LeBreux S.; Price J.M.; Freeberg T.M.	Ethology	Traffic noise and responses to a simulated approaching avian predator in mixed-species flocks of chickadees, titmice, and nuthatches	2020	English	Journal article	Study	Birds	Transportation	Behaviour|Communication	In-situ	Observational	USA	USA
7156	Search update	10.1111/eth.13009	Legett H.D.; Madden R.P.; Aihara I.; Bernal X.E.	Ethology	Traffic noise differentially impacts call types in a Japanese treefrog (Buergeria japonica)	2020	English	Journal article	Study	Amphibians	Transportation	Communication	In-situ	Experimental	USA	JPN
7157	Search update	10.1126/sciadv.abe2405	Brumm H.; Goymann W.; Derégnaucourt S.; Geberzahn N.; Zollinger S.A.	Science Advances	Traffic noise disrupts vocal development and suppresses immune function	2021	English	Journal article	Study	Birds	Transportation	Communication|Physiology	Ex-situ	Experimental	DEU	Unknown
7158	Search update	10.1111/jzo.12866	Higham V.; Deal N.D.S.; Chan Y.K.; Chanin C.; Davine E.; Gibbings G.; Keating R.; Kennedy M.; Reilly N.; Symons T.; Vran K.; Chapple D.G.	Journal of Zoology	Traffic noise drives an immediate increase in call pitch in an urban frog	2021	English	Journal article	Study	Amphibians	Transportation	Communication	In-situ	Observational	AUS	AUS
7160	Search update	10.1016/j.isci.2023.106650	Templeton C.N.; O'Connor A.; Strack S.; Meraz F.; Herranen K.	iScience	Traffic noise inhibits inhibitory control in wild-caught songbirds	2023	English	Journal article	Study	Birds	Transportation	Other	Ex-situ	Experimental	USA	USA
7161	Search update	10.1016/j.envpol.2020.114405	Finch D.; Schofield H.; Mathews F.	Environmental Pollution	Traffic noise playback reduces the activity and feeding behaviour of free-living bats	2020	English	Journal article	Study	Mammals	Transportation	Behaviour	In-situ	Experimental	GBR	GBR
7180	Search update	10.1111/cobi.13510	Jerem P.; Mathews F.	Conservation Biology	Trends and knowledge gaps in field research investigating effects of anthropogenic noise	2021	English	Journal article	Review	NA:review-metanalysis	NA:review-metanalysis	NA:review-metanalysis	NA:review-metanalysis	NA:review-metanalysis	NA:review-metanalysis	NA:review-metanalysis
7251	Search update	10.1016/j.avrs.2022.100067	Cicort-Lucaciu A.; Keshta H.-V.; Popovici P.-V.; Munkácsi D.; Telcean I.-C.; Gache C.	Avian Research	Urban avifauna distribution explained by road noise in an Eastern European city	2022	English	Journal article	Study	Birds	Transportation	Community	Modelled noise	NA	ROU	NA
7252	Search update	10.1016/j.landurbplan.2021.104063	Lehrer E.W.; Gallo T.; Fidino M.; Kilgour R.J.; Wolff P.J.; Magle S.B.	Landscape and Urban Planning	Urban bat occupancy is highly influenced by noise and the location of water: Considerations for nature-based urban planning	2021	English	Journal article	Study	Mammals	Urban	Space use	In-situ	Observational	USA	USA
7255	Search update	10.1111/ibi.12956	Diniz P.; Silva-Jr E.F.; Macedo R.H.	Ibis	Urban cycles of human activity do not significantly alter the behaviour of a duetting bird	2021	English	Journal article	Study	Birds	Urban	Behaviour|Reproduction|Communication	In-situ	Observational	BRA	BRA
7258	Search update	10.1080/01584197.2020.1857650	Heggie-Gracie S.D.; Krull C.R.; Stanley M.C.	Emu	Urban divide: predictors of bird communities in forest fragments and the surrounding urban matrix	2020	English	Journal article	Study	Birds	Urban	Community	In-situ	Observational	NZL	NZL
7267	Search update	10.1080/03949370.2021.2024263	Lukas K.; Stansell H.M.; Yeh P.J.; Nonacs P.	Ethology Ecology and Evolution	Urban junco flight initiation distances correlate with approach velocities of anthropogenic sounds	2023	English	Journal article	Study	Birds	Other	Behaviour	In-situ	Experimental	USA	USA
7268	Search update	10.1038/s41598-022-08654-7	Arévalo C.; Amaya-Espinel J.D.; Henríquez C.; Ibarra J.T.; Bonacic C.	Scientific Reports	Urban noise and surrounding city morphology influence green space occupancy by native birds in a Mediterranean-type South American metropolis	2022	English	Journal article	Study	Birds	Urban	Community|Space use	In-situ	Observational	CHL	CHL
7269	Search update	10.1016/j.anbehav.2022.03.021	Connelly F.; Hall M.L.; Johnsson R.D.; Elliot-Kerr S.; Dow B.R.; Lesku J.A.; Mulder R.A.	Animal Behaviour	Urban noise does not affect cognitive performance in wild Australian magpies	2022	English	Journal article	Study	Birds	Urban	Other	In-situ	Observational	AUS	AUS
7281	Search update	10.1080/01650521.2021.1974709	Carvajal-Castro J.D.; Ospina-L A.M.; Toro-López Y.; Pulido-G A.; Cabrera-Casas L.X.; Guerrero-Peláez S.; García-Merchán V.H.; Vargas-Salinas F.	Studies on Neotropical Fauna and Environment	Urbanization is associated to a loss of phylogenetic diversity of birds in a medium size city on the Andes of Colombia, South America	2021	English	Journal article	Study	Birds	Urban	Other	In-situ	Observational	COL	COL
7282	Search update	10.1080/03949370.2020.1837963	Sánchez-González K.; Aguirre-Obando O.A.; Ríos-Chelén A.A.	Ethology Ecology and Evolution	Urbanization levels are associated with the start of the dawn chorus in vermilion flycatchers in Colombia	2021	English	Journal article	Study	Birds	Urban	Communication	In-situ	Observational	COL	COL
7298	Search update	10.1007/s11252-023-01403-2	Pharr L.D.; Cooper C.B.; Evans B.; Moorman C.E.; Voss M.A.; Vukomanovic J.; Marra P.P.	Urban Ecosystems	Using citizen science data to investigate annual survival rates of resident birds in relation to noise and light pollution	2023	English	Journal article	Study	Birds	Other	Community	In-situ	Observational	USA	USA
7320	Search update	10.1016/j.scitotenv.2021.146338	Grunst M.L.; Grunst A.S.; Pinxten R.; Eens M.	Science of the Total Environment	Variable and consistent traffic noise negatively affect the sleep behavior of a free-living songbird	2021	English	Journal article	Study	Birds	Other|Transportation	Reproduction	In-situ	Experimental	BEL	BEL
7322	Search update	10.3389/fevo.2020.00246	Bermúdez-Cuamatzin E.; Delamore Z.; Verbeek L.; Kremer C.; Slabbekoorn H.	Frontiers in Ecology and Evolution	Variation in Diurnal Patterns of Singing Activity Between Urban and Rural Great Tits	2020	English	Journal article	Study	Birds	Urban	Communication	In-situ	Observational	NLD	NLD
7327	Search update	10.1016/j.gecco.2019.e00844	Buxton R.T.; McKenna M.F.; Brown E.; Ohms R.; Hammesfahr A.; Angeloni L.M.; Crooks K.R.; Wittemyer G.	Global Ecology and Conservation	Varying behavioral responses of wildlife to motorcycle traffic	2020	English	Journal article	Study	Birds|Mammals	Transportation	Behaviour|Space use	In-situ	Observational	USA	USA
7329	Search update	10.1089/ars.2023.0006	Münzel T.; Daiber A.	Antioxidants and Redox Signaling	Vascular Redox Signaling, Endothelial Nitric Oxide Synthase Uncoupling, and Endothelial Dysfunction in the Setting of Transportation Noise Exposure or Chronic Treatment with Organic Nitrates	2023	English	Journal article	Review	NA:review-metanalysis	NA:review-metanalysis	NA:review-metanalysis	NA:review-metanalysis	NA:review-metanalysis	NA:review-metanalysis	NA:review-metanalysis
7335	Search update	10.1007/s10211-022-00409-x	Muñoz-Santos I.; Ríos-Chelén A.A.	Acta Ethologica	Vermilion flycatchers avoid singing during sudden peaks of anthropogenic noise	2022	English	Journal article	Study	Birds	Transportation	Communication	In-situ	Experimental	MEX	MEX
7348	Search update	10.1111/oik.08166	Velilla E.; Collinson E.; Bellato L.; Berg M.P.; Halfwerk W.	Oikos	Vibrational noise from wind energy-turbines negatively impacts earthworm abundance	2021	English	Journal article	Study	Other	Industrial	Community	In-situ	Observational	NLD	NLD
7354	Search update	10.1093/beheco/arab051	Ratnayake C.P.; Zhou Y.; Dawson Pell F.S.E.; Potvin D.A.; Radford A.N.; Magrath R.D.	Behavioral Ecology	Visual obstruction, but not moderate traffic noise, increases reliance on heterospecific alarm calls	2021	English	Journal article	Study	Birds	Transportation	Behaviour	In-situ	Experimental	AUS	AUS
7362	Search update	10.1093/BEHECO/ARZ200	Shannon G.; McKenna M.F.; Wilson-Henjum G.E.; Angeloni L.M.; Crooks K.R.; Wittemyer G.	Behavioral Ecology	Vocal characteristics of prairie dog alarm calls across an urban noise gradient	2020	English	Journal article	Study	Mammals	Urban	Communication	In-situ	Observational	GBR	GBR
7364	Search update	10.13157/arla.68.1.2021.ra8	Barrero A.; Llusia D.; Traba J.; Iglesias-Merchan C.; Morales M.B.	Ardeola	Vocal Response to Traffic Noise in a Non-Passerine Bird: The Little Bustard Tetrax tetrax	2021	English	Journal article	Study	Birds	Transportation	Communication	Modelled noise	NA	ESP	NA
7376	Search update	10.1016/j.gecco.2021.e01898	Richard F.-J.; Southern I.; Gigauri M.; Bellini G.; Rojas O.; Runde A.	Global Ecology and Conservation	Warning on nine pollutants and their effects on avian communities	2021	English	Journal article	Review	NA:review-metanalysis	NA:review-metanalysis	NA:review-metanalysis	NA:review-metanalysis	NA:review-metanalysis	NA:review-metanalysis	NA:review-metanalysis
7397	Search update	10.1093/icb/icab131	Derryberry E.P.; Luther D.	Integrative and Comparative Biology	What is Known-and not Known-About Acoustic Communication in an Urban Soundscape	2021	English	Journal article	Review	NA:review-metanalysis	NA:review-metanalysis	NA:review-metanalysis	NA:review-metanalysis	NA:review-metanalysis	NA:review-metanalysis	NA:review-metanalysis
7414	Search update	10.2981/wlb.00737	Taubmann J.; Kämmerle J.-L.; Andrén H.; Braunisch V.; Storch I.; Fiedler W.; Suchant R.; Coppes J.	Wildlife Biology	Wind energy facilities affect resource selection of capercaillie Tetrao urogallus	2021	English	Journal article	Study	Birds	Industrial	Space use	Modelled noise	NA	DEU	NA
7415	Search update	10.1080/09524622.2023.2204325	de Oliveira R.F.; de Araujo Lira A.F.; Zaffaroni-Caorsi V.; de Moura G.J.B.	Bioacoustics	Wind farm noise and anuran diversity patterns: a case study in Brazilian seasonal dry tropical forest	2023	English	Journal article	Study	Mammals	Industrial	Community	In-situ	Observational	BRA	BRA
7416	Search update	10.1016/j.envpol.2022.119144	Gómez-Catasús J.; Barrero A.; Llusia D.; Iglesias-Merchan C.; Traba J.	Environmental Pollution	Wind farm noise shifts vocalizations of a threatened shrub-steppe passerine	2022	English	Journal article	Study	Birds	Industrial	Communication	In-situ	Observational	ESP	ESP
7420	Search update	10.3390/biology11040516	Park J.-K.; Do Y.	Biology	Wind Turbine Noise Behaviorally and Physiologically Changes Male Frogs	2022	English	Journal article	Study	Amphibians	Industrial	Communication|Physiology	In-situ|Ex-situ	Observational|Experimental	KOR	KOR
7432	Search update	10.1163/1568539X-bja10004	Liu Q.; Slabbekoorn H.; Riebel K.	Behaviour	Zebra finches show spatial avoidance of near but not far distance traffic noise	2020	English	Journal article	Study	Birds	Transportation	Behaviour	Ex-situ	Experimental	NLD	NLD
7821	Search update	NA	D Rebar, C Bishop, AC Hallett	Behavioral Ecology	Anthropogenic light and noise affect the life histories of female Gryllus veletis field crickets	2022	English	Journal article	Study	Insects	Transportation	Reproduction|Physiology|Behaviour	Ex-situ	Experimental	USA	Unknown
7822	Search update	NA	G Singh, S Kumar, K Chaudhary, G Sharma	NA	Anthropogenic noise affect the bird song frequency and behavioral response	2023	English	Book chapter	Review	NA:review-metanalysis	NA:review-metanalysis	NA:review-metanalysis	NA:review-metanalysis	NA:review-metanalysis	NA:review-metanalysis	NA:review-metanalysis
7834	Search update	NA	AM Bent, TC Ings, SL Mowles	Behavioral Ecology	Anthropogenic noise disrupts mate choice behaviors in female Gryllus bimaculatus	2021	English	Journal article	Study	Insects	Transportation	Behaviour|Communication	Ex-situ	Experimental	GBR	Unknown
7836	Search update	NA	C Schou	environlegacy.org.au	Anthropogenic noise effects on anuran mating behaviour	NA	English	Thesis	Study	Amphibians	Transportation	Behaviour	Ex-situ	Experimental	AUS	AUS
7844	Search update	NA	BW Berkhout, A Budria, DW Thieltges…	Trends in …	Anthropogenic noise pollution and wildlife diseases	2023	English	Journal article	Review	NA:review-metanalysis	NA:review-metanalysis	NA:review-metanalysis	NA:review-metanalysis	NA:review-metanalysis	NA:review-metanalysis	NA:review-metanalysis
7847	Search update	NA	FM Anthony, G Tiwari	… of Biodiversity and Environmental Sciences …	Anthropogenic noise reduces bird species richness and diversity along a Rur-urban gradient: A case study from a city in central India during nationwide lockdown …	2022	English	Journal article	Study	Birds	Urban	Community	In-situ	Observational	IND	IND
7902	Search update	NA	R Darling	NA	Assessing the relationship between anthropogenic nightlight, noise, and avian contributions to ecosystem services	2022	English	Thesis	Study	Birds	Other	Community	Modelled noise	NA	USA	NA
7966	Search update	NA	M Martin, T Gridley, SH Elwen, I Charrier	… Marine Biology and Ecology	Assessment of the impact of anthropogenic airborne noise on the behaviour of Cape fur seals during the breeding season in Namibia	2022	English	Journal article	Study	Mammals	Transportation	Behaviour	In-situ	Experimental	FRA	FRA
8022	Search update	NA	ME Kepas, LO Sermersheim, SB Hudson…	… Amphibian and Reptile …	Behavior, stress and metabolism of a parthenogenic lizard in response to flyover noise	2023	English	Journal article	Study	Reptiles	Military	Physiology|Behaviour	In-situ	Observational	USA	USA
8168	Search update	NA	GSM Winandy	NA	Consequências do ruído antropogênico sobre a elaboração do canto, valor do sinal e do sucesso reprodutivo: estudos de campo e de cativeiro em cambacicas …	2020	English	Thesis	Study	Birds	Other|Transportation	Communication|Reproduction	In-situ|Ex-situ	Observational|Experimental	BRA	BRA
8191	Search update	NA	S Arora, KD Bhaukhandi, PK Mishra	Science of the Total Environment	Coronavirus lockdown helped the environment to bounce back	2020	English	Journal article	Review	NA:review-metanalysis	NA:review-metanalysis	NA:review-metanalysis	NA:review-metanalysis	NA:review-metanalysis	NA:review-metanalysis	NA:review-metanalysis
8375	Search update	NA	R Bahía, SA Lambertucci, KL Speziale	NA	Effect of anthropogenic city noise on the vocalizations of four disparate forest birds	2023	English	Journal article	Study	Birds	Transportation	Communication	In-situ	Observational	ARG	ARG
8411	Search update	NA	A Kobisk	NA	Effects of Anthropogenic Light and Noise on Anuran Breeding Behavior	2021	English	Thesis	Study	Amphibians	Other	Communication	In-situ	Observational	USA	USA
8415	Search update	NA	A Hart	NA	Effects of anthropogenic noise on native birds and bats in Aotearoa New Zealand: a phantom road experiment	2022	English	Thesis	Study	Birds|Mammals	Transportation	Behaviour	In-situ	Experimental	NZL	NZL
8420	Search update	NA	AN Edes, E Baskir, KL Bauman…	… and Cognition, 8 …	Effects of crowd size, composition, and noise level on pool use in a mixed-species penguin colony	2021	English	Journal article	Study	Birds	Recreational	Behaviour	Ex-situ	Observational	USA	USA(zoo)
8427	Search update	NA	J Alpert	NA	Effects of intermittent noise from oil well infrastructure on abundance and nesting success of grassland songbirds	2023	English	Thesis	Study	Birds	Industrial	Community|Reproduction	In-situ	Experimental	CAN	CAN
8458	Search update	NA	KA Sanchez	NA	Effects of Noise, Light, and Landscape on Birds in a Recently Urbanized County	2022	English	Thesis	Study	Birds	Military	Community|Reproduction|Communication	In-situ	Observational	USA	USA
8474	Search update	NA	Y Lehnardt, JR Barber, O Berger‐Tal	Conservation Biology	Effects of wind turbine noise on songbird behavior during nonbreeding season	2023	English	Journal article	Study	Birds	Industrial	Community	In-situ	Experimental	ISR	ISR
8836	Search update	NA	N Madden	NA	How traits affect bird responses to anthropogenic noise-a meta-analysis	2020	English	Journal article	Meta-analysis	NA:review-metanalysis	NA:review-metanalysis	NA:review-metanalysis	NA:review-metanalysis	NA:review-metanalysis	NA:review-metanalysis	NA:review-metanalysis
8891	Search update	NA	SJ Menjivar	NA	Impacts of Human Disturbances on Alaskan Brown Bears (Ursus arctos): A Literature Review	2023	English	Thesis	Review	NA:review-metanalysis	NA:review-metanalysis	NA:review-metanalysis	NA:review-metanalysis	NA:review-metanalysis	NA:review-metanalysis	NA:review-metanalysis
8963	Search update	NA	JAH Smit, AD Cronin, I van der Wiel…	Frontiers in Ecology …	Interactive and independent effects of light and noise pollution on sexual signaling in frogs	2022	English	Journal article	Study	Amphibians	Urban	Communication	In-situ|Ex-situ	Observational|Experimental	NLD	NLD
8964	Search update	NA	F Seebacher	Molecular and Cellular Endocrinology	Interactive effects of anthropogenic environmental drivers on endocrine responses in wildlife	2022	English	Journal article	Review	NA:review-metanalysis	NA:review-metanalysis	NA:review-metanalysis	NA:review-metanalysis	NA:review-metanalysis	NA:review-metanalysis	NA:review-metanalysis
9034	Search update	NA	J Nelson-Olivieri, T Layden, E Antunez, A Khalighifar…	NA	It's not just noise: The consequences of inequitable noise for urban wildlife	2023	English	Journal article	Review	NA:review-metanalysis	NA:review-metanalysis	NA:review-metanalysis	NA:review-metanalysis	NA:review-metanalysis	NA:review-metanalysis	NA:review-metanalysis
9078	Search update	NA	HM Howerin, SL Foltz	Northeastern Naturalist	Lights, Noise, Nesting? Effects of Human Disturbances on Reproduction in Cavity-Nesting Songbirds	2023	English	Journal article	Study	Birds	Urban	Reproduction	In-situ	Observational	USA	USA
9156	Search update	NA	TP Fulk	NA	Maternal Personality May Mitigate the Negative Impacts of Anthropogenic Noise on a Free-living Bird	2020	English	Thesis	Study	Birds	Transportation	Reproduction|Physiology	In-situ	Experimental	USA	USA
9348	Search update	NA	M Senzaki, H Ando, T Kadoya	Ecology Letters	Noise pollution alters the diet composition of invertebrate consumers both in and beyond a noise-exposed grassland ecosystem.	2023	English	Journal article	Study	Birds|Insects	Transportation	Community	In-situ	Experimental	JPN	JPN
9659	Search update	NA	MS Nazir, N Ali, M Bilal, HMN Iqbal	Current Opinion in Environmental …	Potential environmental impacts of wind energy development: A global perspective	2020	English	Journal article	Review	NA:review-metanalysis	NA:review-metanalysis	NA:review-metanalysis	NA:review-metanalysis	NA:review-metanalysis	NA:review-metanalysis	NA:review-metanalysis
9757	Search update	NA	A Daiber, K Frenis, M Kuntic, H Li, E Wolf…	Antioxidants & Redox …	Redox regulatory changes of circadian rhythm by the environmental risk factors traffic noise and air pollution	2022	English	Journal article	Review	NA:review-metanalysis	NA:review-metanalysis	NA:review-metanalysis	NA:review-metanalysis	NA:review-metanalysis	NA:review-metanalysis	NA:review-metanalysis
9910	Search update	NA	B Cretois, IA Bick, C Balantic, F Gelderblom…	bioRxiv	Snowmobile noise alters bird vocalization patterns during winter and pre-breeding season	2023	English	Journal article	Study	Birds	Recreational	Communication	In-situ	Observational	NOR	NOR
10045	Search update	NA	L Roberts, DR Howard	Biotremology: Physiology, Ecology, and Evolution	Substrate-borne vibrational noise in the anthropocene: From land to sea	2022	English	Book chapter	Review	NA:review-metanalysis	NA:review-metanalysis	NA:review-metanalysis	NA:review-metanalysis	NA:review-metanalysis	NA:review-metanalysis	NA:review-metanalysis
10104	Search update	NA	I Ichikawa, T Kuriwada	Ecological Research	The combined effects of artificial light at night and anthropogenic noise on life history traits in ground crickets	2023	English	Journal article	Study	Insects	Transportation	Physiology|Reproduction	Ex-situ	Experimental	JPN	JPN
10152	Search update	NA	MKS Blanchett, E Finegan…	Anim. Behav …	The effects of increasing visitor and noise levels on birds within a free-flight aviary examined through enclosure use and behavior	2020	English	Journal article	Study	Birds	Recreational	Behaviour	Ex-situ	Observational	CAN	USA(zoo)
10324	Search update	NA	A Osbrink, MA Meatte, A Tran…	… of the Royal …	Traffic noise inhibits cognitive performance in a songbird	2021	English	Journal article	Study	Birds	Transportation	Behaviour	Ex-situ	Experimental	USA	Unknown
10521	Search update	10.1016/j.cub.2015.07.024	Ditmer, Mark A.; Vincent, John B.; Werden, Leland K.; Tanner, Jessie C.; Laske, Timothy G.; Iaizzo, Paul A.; Garshelis, David L.; Fieberg, John R.	Current Biology	Bears Show a Physiological but Limited Behavioral Response to Unmanned Aerial Vehicles	2015	English	Journal article	Study	Mammals	Recreational	Behaviour|Physiology	In-situ	Experimental	USA	USA
10523	Search update	10.1016/j.beproc.2014.10.002	Yang, Xiao-Jing; Slabbekoorn, Hans	Behavioural Processes	Timing vocal behavior: Lack of temporal overlap avoidance to fluctuating noise levels in singing Eurasian wrens	2014	English	Journal article	Study	Birds	Urban	Communication	In-situ	Observational	NLD	NLD
10540	Search update	10.1098/rsbl.2019.0649	Kunc, Hansjoerg P.; Schmidt, Rouven	Biology Letters	The effects of anthropogenic noise on animals: a meta-analysis	2019	English	Journal article	Meta-analysis	NA:review-metanalysis	NA:review-metanalysis	NA:review-metanalysis	NA:review-metanalysis	NA:review-metanalysis	NA:review-metanalysis	NA:review-metanalysis
10672	Search update	10.1016/j.applanim.2021.105453	Huskisson, SM; Doelling, CR; Ross, SR; Hopper, LM	APPLIED ANIMAL BEHAVIOUR SCIENCE	Assessing the potential impact of zoo visitors on the welfare and cognitive performance of Japanese macaques	2021	English	Journal article	Study	Mammals	Recreational	Other	Ex-situ	Observational	USA	USA(zoo)
10706	Search update	10.1890/120183	Francis, Clinton D; Barber, Jesse R	Frontiers in Ecology and the Environment	A framework for understanding noise impacts on wildlife: an urgent conservation priority	2013	English	Journal article	Review	NA:review-metanalysis	NA:review-metanalysis	NA:review-metanalysis	NA:review-metanalysis	NA:review-metanalysis	NA:review-metanalysis	NA:review-metanalysis
10745	Search update	10.1242/jeb.022863	Schaub, Andrea; Ostwald, Joachim; Siemers, Björn M.	The Journal of Experimental Biology	Foraging bats avoid noise	2008	English	Journal article	Study	Mammals	Transportation	Behaviour	In-situ	Experimental	DEU	DEU
10816	Search update		Velilla, Estefania; Halfwerk, Wouter	Encyclopedia of Animal Behavior (Second Edition)	Adjustments to Facilitate Communication in Noisy Environments	2019	English	Book chapter	Review	NA:review-metanalysis	NA:review-metanalysis	NA:review-metanalysis	NA:review-metanalysis	NA:review-metanalysis	NA:review-metanalysis	NA:review-metanalysis
10821	Search update	10.1093/beheco/arz148	Geipel, Inga; Amin, Bawan; Page, Rachel A; Halfwerk, Wouter	Behavioral Ecology	Does bat response to traffic noise support the misleading cue hypothesis?	2019	English	Journal article	Study	Mammals	Transportation	Behaviour	In-situ	Experimental	PAN	PAN
10860	Search update	10.1093/beheco/arz123	Hennigar, Bronwen; Ethier, Jeffrey P.; Wilson, David R.	Behavioral Ecology	Experimental traffic noise attracts birds during the breeding season	2019	English	Journal article	Study	Birds	Transportation	Behaviour|Space use	In-situ	Experimental	CAN	CAN
10874	Search update	10.1111/j.1461-0248.2011.01664.x	Kight, Caitlin R.; Swaddle, John P.	Ecology Letters	How and why environmental noise impacts animals: an integrative, mechanistic review	2011	English	Journal article	Review	NA:review-metanalysis	NA:review-metanalysis	NA:review-metanalysis	NA:review-metanalysis	NA:review-metanalysis	NA:review-metanalysis	NA:review-metanalysis
10876	Search update	10.1098/rspb.2012.0230	Francis, Clinton D.; Kleist, Nathan J.; Ortega, Catherine P.; Cruz, Alexander	Proceedings of the Royal Society B: Biological Sciences	Noise pollution alters ecological services: enhanced pollination and disrupted seed dispersal	2012	English	Journal article	Study	Mammals|Birds	Industrial		In-situ	Observational	USA	USA
10886	Search update	NA	Connelly, Farley; Johnsson, Robin D.; Aulsebrook, Anne E.; Mulder, Raoul A.; Hall, Michelle L.; Vyssotski, Alexei L.; Lesku, John A.	Environmental Pollution	Urban noise restricts, fragments, and lightens sleep in Australian magpies	2020	English	Journal article	Study	Birds	Urban	Behaviour	Ex-situ	Experimental	AUS	AUS
10890	Search update		Danielle Pharr, Lauren	NA	The Effects of Urban Noise and Light Pollution on Adult Avian Survivorship	2021	English	Thesis	Study	Birds	Other	Other	Modelled noise	NA	USA	NA
10917	Search update	10.1016/j.jenvman.2017.07.041	Francis, Clinton D.; Newman, Peter; Taff, B. Derrick; White, Crow; Monz, Christopher A.; Levenhagen, Mitchell; Petrelli, Alissa R.; Abbott, Lauren C.; Newton, Jennifer; Burson, Shan; Cooper, Caren B.; Fristrup, Kurt M.; McClure, Christopher J. W.; Mennitt, Daniel; Giamellaro, Michael; Barber, Jesse R.	Journal of Environmental Management	Acoustic environments matter: Synergistic benefits to humans and ecological communities	2017	English	Journal article	Review	NA:review-metanalysis	NA:review-metanalysis	NA:review-metanalysis	NA:review-metanalysis	NA:review-metanalysis	NA:review-metanalysis	NA:review-metanalysis
10923	Search update	10.3390/ani9070455	Rast, Wanja; Barthel, Leon M. F.; Berger, Anne	ANIMALS	Music Festival Makes Hedgehogs Move: How Individuals Cope Behaviorally in Response to Human-Induced Stressors	2019	English	Journal article	Study	Mammals	Recreational	Space use|Behaviour	In-situ	Observational	DEU	DEU
10927	Search update	10.1111/brv.12480	Reid, A.J., Carlson, A.K., Creed, I.F., Eliason, E.J., Gell, P.A., Johnson, P.T.J., Kidd, K.A., MacCormack, T.J., Olden, J.D., Ormerod, S.J., Smol, J.P., Taylor, W.W., Tockner, K., Vermaire, J.C., Dudgeon, D., Cooke, S.J.	Biological Reviews	Emerging threats and persistent conservation challenges for freshwater biodiversity	2019	English	Journal article	Review	NA:review-metanalysis	NA:review-metanalysis	NA:review-metanalysis	NA:review-metanalysis	NA:review-metanalysis	NA:review-metanalysis	NA:review-metanalysis
10929	Search update	Unknown	Lowry, Hélène; Lill, Alan; Wong, Bob B. M.	NA	Do the Calls of a Bird, the Noisy Miner (Manorina melanocephala), Need Adjustment for Efficient Communication in Urban Anthropogenic Noise?	2019	English	Journal article	Study	Birds	Urban	Communication	In-situ	Observational	AUS	AUS
10932	Search update	10.1007/s10071-018-01235-0	Jiang, Tinglei; Guo, Xiong; Lin, Aiqing; Wu, Hui; Sun, Congnan; Feng, Jiang; Kanwal, Jagmeet S.	Animal Cognition	Bats increase vocal amplitude and decrease vocal complexity to mitigate noise interference during social communication	2019	English	Journal article	Study	Birds	Transportation	Communication	Ex-situ	Experimental	CHN	CHN
10933	Search update	10.1007/s10336-019-01733-z	Walthers, AR; Barber, CA	JOURNAL OF ORNITHOLOGY	Traffic noise as a potential stressor to offspring of an urban bird, the European Starling	2020	English	Journal article	Study	Birds	Urban	Reproduction	In-situ	Experimental	CAN	CAN
10951	Search update	10.1093/beheco/arz114	Harding, HR; Gordon, TAC; Eastcott, E; Simpson, SD; Radford, AN	BEHAVIORAL ECOLOGY	Causes and consequences of intraspecific variation in animal responses to anthropogenic noise	2019	English	Journal article	Review	NA:review-metanalysis	NA:review-metanalysis	NA:review-metanalysis	NA:review-metanalysis	NA:review-metanalysis	NA:review-metanalysis	NA:review-metanalysis
10955	Search update	10.1093/conphys/coz056	Zollinger, SA; Dorado-Correa, A; Goymann, W; Forstmeier, W; Knief, U; Bastidas-Urrutia, AM; Brumm, H	CONSERVATION PHYSIOLOGY	Traffic noise exposure depresses plasma corticosterone and delays offspring growth in breeding zebra finches	2019	English	Journal article	Study	Birds	Transportation	Physiology|Reproduction	Ex-situ	Experimental	DEU|GBR	DEU
10960	Search update	10.1016/j.pecon.2019.08.003	Alquezar, RD; Macedo, RH	PERSPECTIVES IN ECOLOGY AND CONSERVATION	Airport noise and wildlife conservation: What are we missing?	2019	English	Journal article	Review	NA:review-metanalysis	NA:review-metanalysis	NA:review-metanalysis	NA:review-metanalysis	NA:review-metanalysis	NA:review-metanalysis	NA:review-metanalysis
10961	Search update	10.17576/jsm-2019-4810-01	Hanafi, S; Puan, CL; Maruthaveeran, S; Yeong, KL	SAINS MALAYSIANA	Vocal Response of Oriental Magpie Robin (Copsychus saularis) to Urban Environmental Factors in Peninsular Malaysia	2019	English	Journal article	Study	Birds	Urban	Communication	In-situ	Observational	MYS	MYS
10967	Search update	10.1098/rstb.2018.0055	Candolin, U; Wong, BBM	PHILOSOPHICAL TRANSACTIONS OF THE ROYAL SOCIETY B-BIOLOGICAL SCIENCES	Mate choice in a polluted world: consequences for individuals, populations and communities	2019	English	Journal article	Review	NA:review-metanalysis	NA:review-metanalysis	NA:review-metanalysis	NA:review-metanalysis	NA:review-metanalysis	NA:review-metanalysis	NA:review-metanalysis
10969	Search update	10.1098/rsos.190867	Phillips, JN; Ruef, SK; Garvin, CM; Le, MLT; Francis, CD	ROYAL SOCIETY OPEN SCIENCE	Background noise disrupts host-parasitoid interactions	2019	English	Journal article	Study	Insects	Transportation	Community	In-situ	Experimental	USA	USA
10970	Search update	10.1016/j.baae.2019.08.003	Lee, MB; Peabotuwage, I; Gu, H; Zhou, WJ; Goodale, E	BASIC AND APPLIED ECOLOGY	Factors affecting avian species richness and occupancy in a tropical city in southern China: Importance of human disturbance and open green space	2019	English	Journal article	Study	Birds	Other	Community	In-situ	Observational	CHN	CHN
10975	Search update	10.1111/1365-2656.13059	Wolfenden, AD; Slabbekoorn, H; Kluk, K; de Kort, SR	JOURNAL OF ANIMAL ECOLOGY	Aircraft sound exposure leads to song frequency decline and elevated aggression in wild chiffchaffs	2019	English	Journal article	Study	Birds	Transportation	Communication	In-situ	Observational|Experimental	GBR	GBR
10978	Search update	10.3390/ani9080504	Jakob-Hoff, R; Kingan, M; Fenemore, C; Schmid, G; Cockrem, JF; Crackle, A; Van Bemmel, E; Connor, R; Descovich, K	ANIMALS	Potential Impact of Construction Noise on Selected Zoo Animals	2019	English	Journal article	Study	Mammals|Reptiles|Birds	Industrial	Behaviour|Physiology	Ex-situ	Experimental	NZL	NZL(zoo)
10979	Search update	10.1111/1365-2664.13449	Mejia, EC; McClure, CJW; Barber, JR	JOURNAL OF APPLIED ECOLOGY	Large-scale manipulation of the acoustic environment can alter the abundance of breeding birds: Evidence from a phantom natural gas field	2019	English	Journal article	Study	Birds	Industrial	Community	In-situ	Experimental	USA	USA
10981	Search update	10.1111/eth.12876	LaZerte, SE; Slabbekoorn, H; Otter, KA	ETHOLOGY	A field test of the audibility of urban versus rural songs in mountain chickadees	2019	English	Journal article	Study	Birds	Urban	Behaviour	In-situ	Observational	CAN	CAN
10989	Search update	10.1093/auk/ukz045	Stuart, CJ; Grabarczyk, EE; Vonhof, MJ; Gill, SA	AUK	Social factors, not anthropogenic noise or artificial light, influence onset of dawn singing in a common songbird	2019	English	Journal article	Study	Birds	Urban	Communication	In-situ	Observational	USA	USA
10992	Search update	10.1121/1.5119125	Duarte, MHL; Caliari, EP; Scarpelli, MDA; Lobregat, GO; Young, RJ; Sousa-Lima, RS	JOURNAL OF THE ACOUSTICAL SOCIETY OF AMERICA	Effects of mining truck traffic on cricket calling activity	2019	English	Journal article	Study	Insects	Industrial	Communication	In-situ	Observational	BRA	BRA
10994	Search update	10.1371/journal.pone.0218775	Carvajal-Castro, JD; Ospina, AM; Toro-Lopez, Y; Pulido, A; Cabrera-Casas, LX; Guerrero-Pelaez, S; Garcia-Merchan, VH; Vargas-Salinas, F	PLOS ONE	Birds vs bricks: Patterns of species diversity in response to urbanization in a Neotropical Andean city	2019	English	Journal article	Study	Birds	Urban	Community	In-situ	Observational	COL	COL
10995	Search update	10.1186/s13750-019-0165-3	Berger-Tal, O; Wong, BBM; Candolin, U; Barber, J	ENVIRONMENTAL EVIDENCE	What evidence exists on the effects of anthropogenic noise on acoustic communication in animals? A systematic map protocol	2019	English	Journal article	Review	NA:review-metanalysis	NA:review-metanalysis	NA:review-metanalysis	NA:review-metanalysis	NA:review-metanalysis	NA:review-metanalysis	NA:review-metanalysis
10998	Search update	10.1242/jeb.178749	Raboin, M; Elias, DO	JOURNAL OF EXPERIMENTAL BIOLOGY	Anthropogenic noise and the bioacoustics of terrestrial invertebrates	2019	English	Journal article	Review	NA:review-metanalysis	NA:review-metanalysis	NA:review-metanalysis	NA:review-metanalysis	NA:review-metanalysis	NA:review-metanalysis	NA:review-metanalysis
11000	Search update	10.1007/s10211-019-00311-z	Petroczki, K; Vainikka, A; Kortet, R	ACTA ETHOLOGICA	Does acoustic environment modify boldness and related life-history traits in field cricket nymphs?	2019	English	Journal article	Study	Insects	Transportation	Behaviour	Ex-situ	Experimental	FIN|HUN	Unknown
11001	Search update	10.1007/s11356-019-05063-8	Frohlich, A; Ciach, M	ENVIRONMENTAL SCIENCE AND POLLUTION RESEARCH	Nocturnal noise and habitat homogeneity limit species richness of owls in an urban environment	2019	English	Journal article	Study	Birds	Transportation	Community	Modelled noise	NA	POL	NA
11002	Search update	10.1111/gcb.14610	Gurule-Small, GA; Tinghitella, RM	GLOBAL CHANGE BIOLOGY	Life history consequences of developing in anthropogenic noise	2019	English	Journal article	Study	Insects	Transportation	Reproduction	Ex-situ	Experimental	USA	USA
11004	Search update	10.1016/j.ygcen.2019.02.017	Injaiana, AS; Gonzalez-Gomez, PL; Taff, CC; Bird, AK; Ziur, AD; Patricelli, GL; Haussmann, MF; Wingfield, JC	GENERAL AND COMPARATIVE ENDOCRINOLOGY	Traffic noise exposure alters nestling physiology and telomere attrition through direct, but not maternal, effects in a free-living bird	2019	English	Journal article	Study	Birds	Transportation	Reproduction	In-situ	Experimental	USA	USA
11007	Search update	10.1093/condor/duz002	Walters, MJ; Guralnick, RP; Kleist, NJ; Robinson, SK	CONDOR	Urban background noise affects breeding song frequency and syllable-type composition in the Northern Mockingbird	2019	English	Journal article	Study	Birds	Urban	Communication	In-situ	Observational	USA	USA
11010	Search update	10.3390/d11050081	Dean, WRJ; Seymour, CL; Joseph, GS; Foord, SH	DIVERSITY-BASEL	A Review of the Impacts of Roads on Wildlife in Semi-Arid Regions	2019	English	Journal article	Review	NA:review-metanalysis	NA:review-metanalysis	NA:review-metanalysis	NA:review-metanalysis	NA:review-metanalysis	NA:review-metanalysis	NA:review-metanalysis
11018	Search update	10.1002/ajp.22967	Sheehan, RL; Papworth, S	AMERICAN JOURNAL OF PRIMATOLOGY	Human speech reduces pygmy marmoset (Cebuella pygmaea) feeding and resting at a Peruvian tourist site, with louder volumes decreasing visibility	2019	English	Journal article	Study	Mammals	Other	Behaviour	In-situ	Experimental	GBR	GBR
11020	Search update	10.1007/s11252-018-0814-2	Pearson, T; Clarke, JA	URBAN ECOSYSTEMS	Urban noise and grey-headed flying-fox vocalisations: evidence of the silentium effect	2019	English	Journal article	Study	Mammals	Urban	Communication	In-situ	Observational	AUS	AUS
11023	Search update	10.3813/AAA.919312	Singh, M; Jaiswal, A; Ulman, Y; Kumar, K	ACTA ACUSTICA UNITED WITH ACUSTICA	Vocal Adjustments in Purple Sunbird (Cinnyris asiaticus) at Noisy Habitats	2019	English	Journal article	Study	Birds	Urban	Communication	In-situ	Observational	IND	IND
11034	Search update	10.1007/s00265-018-2624-1	Caorsi, V; Sprau, P; Zollinger, SA; Brumm, H	BEHAVIORAL ECOLOGY AND SOCIOBIOLOGY	Nocturnal resting behaviour in urban great tits and its relation to anthropogenic disturbance and microclimate	2019	English	Journal article	Study	Birds	Urban	Behaviour	In-situ	Observational	DEU	DEU
11036	Search update	10.1093/conphys/coy067	Ditmer, MA; Werden, LK; Tanner, JC; Vincent, JB; Callahan, P; Iaizzo, PA; Laske, TG; Garshelis, DL	CONSERVATION PHYSIOLOGY	Bears habituate to the repeated exposure of a novel stimulus, unmanned aircraft systems	2019	English	Journal article	Study	Mammals	Recreational	Physiology	Ex-situ	Experimental	USA	USA
11040	Search update	10.1007/s00300-019-02563-8	Eftestol, S; Flydal, K; Tsegaye, D; Colman, JE	POLAR BIOLOGY	Mining activity disturbs habitat use of reindeer in Finnmark, Northern Norway	2019	English	Journal article	Study	Mammals	Industrial	Space use	In-situ	Observational	NOR	NOR
11043	Search update	10.26107/RBZ-2019-0007	Yi, YZ; Sheridan, JA	RAFFLES BULLETIN OF ZOOLOGY	Effects of traffic noise on vocalisations of the rhacophorid tree frog Kurixalus chaseni (Anura: Rhacophoridae) in Borneo	2019	English	Journal article	Study	Amphibians	Transportation	Communication	In-situ	Experimental	SGP	SGP
11047	Search update	10.12775/EQ.2019.006	Lukanov, S; Naumov, B	ECOLOGICAL QUESTIONS	Effect of anthropogenic noise on call parameters of Hyla arborea (Ahura: Hylidae)	2019	English	Journal article	Study	Amphibians	Industrial	Communication	In-situ	Observational	BGR	BGR
11050	Search update	Unknown	Spier	Unknown	Traffic Noise and Sexual Selection: Studies of Anthropogenic Impact on Bird Songs and Undergraduate Student Reasoning of Evolutionary Mechanisms	2019	English	Thesis	Study	Birds	Transportation	Communication|Community	In-situ	Observational	USA	USA
11053	Search update	Unknown	Rashidi M., Chamani A., Moshtaghi M.	Ekologia Bratislava	The Influence of Transport Infrastructure Development on Bird Diversity and Abundance	2019	English	Journal article	Study	Birds	Transportation	Community	In-situ	Observational	IRN	IRN
11055	Search update	10.1016/j.ecolind.2018.12.014	Grenat P.R., Pollo F.E., Ferrero M.A., Martino A.L.	Ecological Indicators	Differential and additive effects of natural biotic and anthropogenic noise on call properties of Odontophrynus americanus (Anura, Odontophryinidae): Implications for the conservation of anurans inhabiting noisy environments	2019	English	Journal article	Study	Amphibians	Transportation	Communication	In-situ	Observational	ARG	ARG
11057	Search update	Unknown	Brumm H., Horn A.G.	Encyclopedia of Animal Behavior	Noise pollution and conservation	2019	English	Journal article	Review	NA:review-metanalysis	NA:review-metanalysis	NA:review-metanalysis	NA:review-metanalysis	NA:review-metanalysis	NA:review-metanalysis	NA:review-metanalysis
11058	Search update	10.1371/journal.pone.0225347	Flamand A., Rebout N., Bordes C., Guinnefollau L., Bergès M., Ajak F., Siutz C., Millesi E., Weber C., Petit O.	PLoS ONE	Hamsters in the city: A study on the behaviour of a population of common hamsters (Cricetus cricetus) in urban environment	2019	English	Journal article	Study	Mammals	Urban	Behaviour|Space use	In-situ	Observational	AUT	AUT
11086	Search update	10.1016/j.ygcen.2013.06.014	Dickens, Molly J.; Romero, L. Michael	General and comparative endocrinology	A consensus endocrine profile for chronically stressed wild animals does not exist.	2013	English	Journal article	Review	NA:review-metanalysis	NA:review-metanalysis	NA:review-metanalysis	NA:review-metanalysis	NA:review-metanalysis	NA:review-metanalysis	NA:review-metanalysis
11089	Search update	10.1111/ibi.12430	Marzluff, John M.	Ibis	A decadal review of urban ornithology and a prospectus for the future	2016	English	Journal article	Review	NA:review-metanalysis	NA:review-metanalysis	NA:review-metanalysis	NA:review-metanalysis	NA:review-metanalysis	NA:review-metanalysis	NA:review-metanalysis
11183	Search update	10.1146/annurev-ecolsys-112414-054258	McDonnell, Mark J.; Hahs, Amy K.	Annual Review of Ecology, Evolution, and Systematics	Adaptation and Adaptedness of Organisms to Urban Environments	2015	English	Journal article	Review	NA:review-metanalysis	NA:review-metanalysis	NA:review-metanalysis	NA:review-metanalysis	NA:review-metanalysis	NA:review-metanalysis	NA:review-metanalysis
11291	Search update	10.1093/beheco/ary126	Bent, Adam M; Ings, Thomas C.; Mowles, Sophie L.	Behavioral Ecology	Anthropogenic noise disrupts mate searching in Gryllus bimaculatus	2018	English	Journal article	Study	Insects	Transportation	Behaviour	Ex-situ	Experimental	GBR	NA
11410	Search update	10.1111/1749-4877.12387	Song, Shengjing; Lin, Aiqing; Jiang, Tinglei; Zhao, Xin; Metzner, Walter; Feng, Jiang	Integrative zoology	Bats adjust temporal parameters of echolocation pulses but not those of communication calls in response to traffic noise.	2019	English	Journal article	Study	Mammals	Transportation	Communication	Ex-situ	Experimental	CHN	CHN
11436	Search update	10.1093/beheco/aru183	Wong, Bob B. M.; Candolin, Ulrika	Behavioral Ecology	Behavioral responses to changing environments	2014	English	Journal article	Review	NA:review-metanalysis	NA:review-metanalysis	NA:review-metanalysis	NA:review-metanalysis	NA:review-metanalysis	NA:review-metanalysis	NA:review-metanalysis
11447	Search update	10.1111/j.1469-185x.2010.00164.x	Tuomainen, Ulla; Candolin, Ulrika	Biological reviews of the Cambridge Philosophical Society	Behavioural responses to human-induced environmental change.	2010	English	Journal article	Review	NA:review-metanalysis	NA:review-metanalysis	NA:review-metanalysis	NA:review-metanalysis	NA:review-metanalysis	NA:review-metanalysis	NA:review-metanalysis
11534	Search update	10.7818/ecos.2354	Díaz, Mario; Ramos, Anna; Concepción, Elena D.	Ecosistemas	Changing urban bird diversity: how to manage adaptively our closest relation with wildlife	2022	English	Journal article	Review	NA:review-metanalysis	NA:review-metanalysis	NA:review-metanalysis	NA:review-metanalysis	NA:review-metanalysis	NA:review-metanalysis	NA:review-metanalysis
11680	Search update	10.1017/s0962728600014445	Shepherdson, DJ; Carlstead, KC; Wielebnowski, N	Animal Welfare	Cross-institutional assessment of stress responses in zoo animals using longitudinal monitoring of faecal corticoids and behaviour	2004	English	Journal article	Study	Birds	Recreational|Industrial	Physiology|Behaviour	Ex-situ	Observational	USA	USA(zoo)
11690	Search update	10.1016/s0006-3207(02)00236-7	Frid, Alejandro	Biological Conservation	Dall's sheep responses to overflights by helicopter and fixed-wing aircraft	2003	English	Journal article	Study	Mammals	Transportation	Behaviour	In-situ	Experimental	CAN	CAN
11815	Search update	10.1007/1-4020-4504-2_1	Kelly, Thomas C.; Allan, John R.	The Ecology of Transportation: Managing Mobility for the Environment	Ecological effects of aviation	2006	English	Journal article	Review	NA:review-metanalysis	NA:review-metanalysis	NA:review-metanalysis	NA:review-metanalysis	NA:review-metanalysis	NA:review-metanalysis	NA:review-metanalysis
11923	Search update	10.2307/3802110	Bradshaw, Corey J. A.; Boutin, Stan; Hebert, Daryll M.	The Journal of Wildlife Management	Effects of petroleum exploration on woodland Caribou in northeastern Alberta	1997	English	Journal article	Study	Mammals	Industrial	Behaviour|Space use	In-situ	Experimental	CAN	CAN
11928	Search update	10.1080/07420528.2020.1862858	Issad, Salem Mamoun; Benhafri, Nadir; Allali, Khalid El; Farsi, Hicham; Ouali-Hassenaoui, Saliha; Dekar-Madoui, Aicha	Chronobiology international	Effects of prolonged night-time light exposure and traffic noise on the behavior and body temperature rhythmicity of the wild desert rodent, Gerbillus tarabuli.	2021	English	Journal article	Study	Mammals	Transportation	Physiology	Ex-situ	Experimental	DZA	DZA
11932	Search update	10.5751/es-02815-140121	Fahrig, Lenore; Rytwinski, Trina	Ecology and Society	Effects of Roads on Animal Abundance: an Empirical Review and Synthesis	2009	English	Journal article	Review	NA:review-metanalysis	NA:review-metanalysis	NA:review-metanalysis	NA:review-metanalysis	NA:review-metanalysis	NA:review-metanalysis	NA:review-metanalysis
11991	Search update	10.2307/1563871	Dimmitt, Mark A.; Ruibal, Rodolfo	Journal of Herpetology	Environmental correlates of emergence in spadefoot toads (Scaphiopus).	1980	English	Journal article	Study	Amphibians	Other	Behaviour	Ex-situ	Experimental	USA	USA
12003	Search update	10.1016/j.renene.2014.10.074	Dai, Kaoshan; Bergot, Anthony; Liang, Chao; Xiang, Wei-Ning; Huang, Zhenhua	Renewable Energy	Environmental issues associated with wind energy – A review	2015	English	Journal article	Review	NA:review-metanalysis	NA:review-metanalysis	NA:review-metanalysis	NA:review-metanalysis	NA:review-metanalysis	NA:review-metanalysis	NA:review-metanalysis
12011	Search update	10.1578/am.45.2.2019.125	Southall, Brandon L.; Finneran, James J.; Reichmuth, Colleen; Nachtigall, Paul E.; Ketten, Darlene R.; Bowles, Ann E.; Ellison, William T.; Nowacek, Douglas P.; Tyack, Peter L.	Aquatic Mammals	Errata: Marine Mammal Noise Exposure Criteria: Updated Scientific Recommendations for Residual Hearing Effects	2019	English	Journal article	Review	NA:review-metanalysis	NA:review-metanalysis	NA:review-metanalysis	NA:review-metanalysis	NA:review-metanalysis	NA:review-metanalysis	NA:review-metanalysis
12022	Search update	10.1016/j.applanim.2006.05.040	Tarlow, Elisa M.; Blumstein, Daniel T.	Applied Animal Behaviour Science	Evaluating methods to quantify anthropogenic stressors on wild animals	2007	English	Journal article	Review	NA:review-metanalysis	NA:review-metanalysis	NA:review-metanalysis	NA:review-metanalysis	NA:review-metanalysis	NA:review-metanalysis	NA:review-metanalysis
12037	Search update	10.1111/j.1752-4571.2010.00166.x	Sih, Andrew; Ferrari, Maud C. O.; Harris, David J.	Evolutionary applications	Evolution and behavioural responses to human-induced rapid environmental change.	2011	English	Journal article	Review	NA:review-metanalysis	NA:review-metanalysis	NA:review-metanalysis	NA:review-metanalysis	NA:review-metanalysis	NA:review-metanalysis	NA:review-metanalysis
12040	Search update	10.1146/annurev-ecolsys-012021-021402	Diamond, Sarah E.; Martin, Ryan	Annual Review of Ecology, Evolution, and Systematics	Evolution in Cities	2021	English	Journal article	Review	NA:review-metanalysis	NA:review-metanalysis	NA:review-metanalysis	NA:review-metanalysis	NA:review-metanalysis	NA:review-metanalysis	NA:review-metanalysis
12045	Search update	10.1126/science.aam8327	Johnson, Marc T. J.; Munshi-South, Jason	Science (New York, N.Y.)	Evolution of life in urban environments.	2017	English	Journal article	Review	NA:review-metanalysis	NA:review-metanalysis	NA:review-metanalysis	NA:review-metanalysis	NA:review-metanalysis	NA:review-metanalysis	NA:review-metanalysis
12072	Search update	10.1093/conphys/coab002	Elmer, Laura K.; Madliger, Christine L.; Blumstein, Daniel T.; Elvidge, Chris K.; Fernández-Juricic, Esteban; Horodysky, Andrij Z.; Johnson, Nicholas S.; McGuire, Liam P.; Swaisgood, Ronald R.; Cooke, Steven J.	Conservation physiology	Exploiting common senses: sensory ecology meets wildlife conservation and management.	2021	English	Journal article	Review	NA:review-metanalysis	NA:review-metanalysis	NA:review-metanalysis	NA:review-metanalysis	NA:review-metanalysis	NA:review-metanalysis	NA:review-metanalysis
12124	Search update	NA	Goosem, Miriam	Current Science	Fragmentation impacts caused by roads through rainforests	2007	English	Journal article	Review	NA:review-metanalysis	NA:review-metanalysis	NA:review-metanalysis	NA:review-metanalysis	NA:review-metanalysis	NA:review-metanalysis	NA:review-metanalysis
12125	Search update	10.7882/az.1990.005	Andrews, Annabelle	Australian Zoologist	Fragmentation of Habitat by Roads and Utility Corridors: A Review	1990	English	Journal article	Review	NA:review-metanalysis	NA:review-metanalysis	NA:review-metanalysis	NA:review-metanalysis	NA:review-metanalysis	NA:review-metanalysis	NA:review-metanalysis
12145	Search update	10.1016/j.jtrangeo.2006.11.006	Coffin, Alisa W.	Journal of Transport Geography	From roadkill to road ecology : a review of the ecological effects of roads	2007	English	Journal article	Review	NA:review-metanalysis	NA:review-metanalysis	NA:review-metanalysis	NA:review-metanalysis	NA:review-metanalysis	NA:review-metanalysis	NA:review-metanalysis
12189	Search update	10.1016/j.scitotenv.2020.141589	Felappi, Jéssica Francine; Sommer, Jan Henning; Falkenberg, Timo; Terlau, Wiltrud; Kötter, Theo	The Science of the total environment	Green infrastructure through the lens of “One Health”: A systematic review and integrative framework uncovering synergies and trade-offs between mental health and wildlife support in cities	2020	English	Journal article	Review	NA:review-metanalysis	NA:review-metanalysis	NA:review-metanalysis	NA:review-metanalysis	NA:review-metanalysis	NA:review-metanalysis	NA:review-metanalysis
12275	Search update	10.1016/j.anbehav.2016.07.014	Wiley, R. Haven	Animal Behaviour	How noise determines the evolution of communication	2017	English	Journal article	Review	NA:review-metanalysis	NA:review-metanalysis	NA:review-metanalysis	NA:review-metanalysis	NA:review-metanalysis	NA:review-metanalysis	NA:review-metanalysis
12279	Search update	10.3389/fevo.2020.573545	Halfwerk, Wouter	Frontiers in Ecology and Evolution	How Should We Study Urban Speciation	2021	English	Journal article	Review	NA:review-metanalysis	NA:review-metanalysis	NA:review-metanalysis	NA:review-metanalysis	NA:review-metanalysis	NA:review-metanalysis	NA:review-metanalysis
12325	Search update	10.1007/978-3-319-91689-7_13	Isaksson, Caroline	Fascinating Life Sciences	Impact of Urbanization on Birds	2018	English	Book chapter	Review	NA:review-metanalysis	NA:review-metanalysis	NA:review-metanalysis	NA:review-metanalysis	NA:review-metanalysis	NA:review-metanalysis	NA:review-metanalysis
12326	Search update	10.1016/j.biocon.2021.109037	Schöll, Eva Maria; Nopp-Mayr, Ursula	Biological Conservation	Impact of wind power plants on mammalian and avian wildlife species in shrub- and woodlands	2021	English	Book chapter	Review	NA:review-metanalysis	NA:review-metanalysis	NA:review-metanalysis	NA:review-metanalysis	NA:review-metanalysis	NA:review-metanalysis	NA:review-metanalysis
12525	Search update	10.1002/ps.3848	Polajnar, Jernej; Eriksson, A.; Lucchi, Andrea; Anfora, Gianfranco; Virant-Doberlet, Meta; Mazzoni, Valerio	Pest management science	Manipulating behaviour with substrate-borne vibrations--potential for insect pest control.	2014	English	Journal article	Review	NA:review-metanalysis	NA:review-metanalysis	NA:review-metanalysis	NA:review-metanalysis	NA:review-metanalysis	NA:review-metanalysis	NA:review-metanalysis
12606	Search update	10.1111/j.1365-294x.2009.04322.x	Balkenhol, Niko; Waits, Lisette P.	Molecular ecology	Molecular road ecology: exploring the potential of genetics for investigating transportation impacts on wildlife	2009	English	Journal article	Review	NA:review-metanalysis	NA:review-metanalysis	NA:review-metanalysis	NA:review-metanalysis	NA:review-metanalysis	NA:review-metanalysis	NA:review-metanalysis
12908	Search update	10.1016/j.tree.2016.09.001	Greggor, Alison L.; Berger-Tal, Oded; Blumstein, Daniel T.; Angeloni, Lisa M.; Bessa-Gomes, Carmen; Blackwell, Bradley F.; St. Clair, Colleen Cassady; Crooks, Kevin R.; de Silva, Shermin; Fernández-Juricic, Esteban; Goldenberg, Shifra Z.; Mesnick, Sarah L.; Owen, Megan A.; Price, Catherine J.; Saltz, David; Schell, Christopher J.; Suarez, Andrew V.; Swaisgood, Ronald R.; Winchell, Clark S.; Suthe…	Trends in ecology & evolution	Research Priorities from Animal Behaviour for Maximising Conservation Progress.	2016	English	Journal article	Review	NA:review-metanalysis	NA:review-metanalysis	NA:review-metanalysis	NA:review-metanalysis	NA:review-metanalysis	NA:review-metanalysis	NA:review-metanalysis
12938	Search update	10.5751/es-02753-140127	Bissonette, John A.; Rosa, Silvia	Ecology and Society	Road Zone Effects in Small-Mammal Communities	2009	English	Journal article	Study	Mammals	Transportation	Community	In-situ	Observational	USA	USA
13022	Search update	10.1007/978-3-642-41494-7_2	Wiley, R. Haven	Animal Signals and Communication	Signal Detection, Noise, and the Evolution of Communication	2013	English	Book chapter	Review	NA:review-metanalysis	NA:review-metanalysis	NA:review-metanalysis	NA:review-metanalysis	NA:review-metanalysis	NA:review-metanalysis	NA:review-metanalysis
13076	Search update	10.1093/jue/juy022	Mena, Lucía Manzanares; Garcia, Constantino Macías	Journal of Urban Ecology	Songbird community structure changes with noise in an urban reserve	2019	English	Journal article	Study	Birds	Transportation	Community|Communication	In-situ	Observational	USA	NA
13127	Search update	10.1016/j.tree.2018.08.007	Thompson, Ken A.; Rieseberg, Loren H.; Schluter, Dolph	Trends in ecology & evolution	Speciation and the City	2018	English	Journal article	Review	NA:review-metanalysis	NA:review-metanalysis	NA:review-metanalysis	NA:review-metanalysis	NA:review-metanalysis	NA:review-metanalysis	NA:review-metanalysis
13225	Search update	10.1007/978-0-387-47796-1_3	Wells, Kentwood D.; Schwartz, Joshua J.	Hearing and Sound Communication in Amphibians	The Behavioral Ecology of Anuran Communication	2006	English	Book chapter	Review	NA:review-metanalysis	NA:review-metanalysis	NA:review-metanalysis	NA:review-metanalysis	NA:review-metanalysis	NA:review-metanalysis	NA:review-metanalysis
13237	Search update	10.1016/j.tree.2019.07.004	Leavell, Brian C.; Bernal, Ximena E.	Trends in ecology & evolution	The Cognitive Ecology of Stimulus Ambiguity: A Predator-Prey Perspective.	2019	English	Journal article	Review	NA:review-metanalysis	NA:review-metanalysis	NA:review-metanalysis	NA:review-metanalysis	NA:review-metanalysis	NA:review-metanalysis	NA:review-metanalysis
13266	Search update	10.1007/1-4020-4504-2	Davenport, John; Davenport, Julia L.	NA	The Ecology of Transportation: Managing Mobility for the Environment - The ecology of transportation : managing mobility for the environment	2006	English	Book	Review	NA:review-metanalysis	NA:review-metanalysis	NA:review-metanalysis	NA:review-metanalysis	NA:review-metanalysis	NA:review-metanalysis	NA:review-metanalysis
13319	Search update	10.1146/annurev.es.25.110194.001453	Gerhardt, H C	Annual Review of Ecology and Systematics	THE EVOLUTION OF VOCALIZATION IN FROGS AND TOADS	1994	English	Journal article	Review	NA:review-metanalysis	NA:review-metanalysis	NA:review-metanalysis	NA:review-metanalysis	NA:review-metanalysis	NA:review-metanalysis	NA:review-metanalysis
13327	Search update	10.1016/j.biocon.2020.108728	Manenti, Raoul; Mori, Emiliano; Di Canio, Viola; Mercurio, S.; Picone, Marco; Caffi, Mario; Brambilla, Mattia; Ficetola, Gentile Francesco; Rubolini, Diego	Biological conservation	The good, the bad and the ugly of COVID-19 lockdown effects on wildlife conservation: Insights from the first European locked down country	2020	English	Journal article	Review	NA:review-metanalysis	NA:review-metanalysis	NA:review-metanalysis	NA:review-metanalysis	NA:review-metanalysis	NA:review-metanalysis	NA:review-metanalysis
13347	Search update	10.1016/j.biocon.2010.02.009	Benítez-López, Ana; Alkemade, Rob; Verweij, Pita A.	Biological Conservation	The impacts of roads and other infrastructure on mammal and bird populations: a meta-analysis.	2010	English	Journal article	Meta-analysis	NA:review-metanalysis	NA:review-metanalysis	NA:review-metanalysis	NA:review-metanalysis	NA:review-metanalysis	NA:review-metanalysis	NA:review-metanalysis
13506	Search update	10.1016/j.anbehav.2013.02.017	Sih, Andrew	Animal Behaviour	Understanding variation in behavioural responses to human-induced rapid environmental change: a conceptual overview	2013	English	Journal article	Review	NA:review-metanalysis	NA:review-metanalysis	NA:review-metanalysis	NA:review-metanalysis	NA:review-metanalysis	NA:review-metanalysis	NA:review-metanalysis
13524	Search update	10.1016/j.landurbplan.2004.08.007	Chace, Jameson F.; Walsh, John J.	Landscape and Urban Planning	Urban effects on native avifauna: a review	2006	English	Journal article	Review	NA:review-metanalysis	NA:review-metanalysis	NA:review-metanalysis	NA:review-metanalysis	NA:review-metanalysis	NA:review-metanalysis	NA:review-metanalysis
13527	Search update	10.3389/fevo.2016.00054	Hutton, Pierce; McGraw, Kevin J.	Frontiers in Ecology and Evolution	Urban Impacts on Oxidative Balance and Animal Signals	2016	English	Journal article	Review	NA:review-metanalysis	NA:review-metanalysis	NA:review-metanalysis	NA:review-metanalysis	NA:review-metanalysis	NA:review-metanalysis	NA:review-metanalysis
13535	Search update	10.1038/s41598-018-25834-6	Phillips, Jennifer N.; Derryberry, Elizabeth P.	Scientific reports	Urban sparrows respond to a sexually selected trait with increased aggression in noise	2018	English	Journal article	Study	Birds	Urban	Behaviour	In-situ	Experimental	USA	USA
13538	Search update	10.1007/978-3-319-25220-9_2	Jung, Kirsten; Threlfall, Caragh G.	Bats in the Anthropocene: Conservation of Bats in a Changing World	Urbanisation and Its Effects on Bats—A Global Meta-Analysis	2015	English	Book chapter	Review	NA:review-metanalysis	NA:review-metanalysis	NA:review-metanalysis	NA:review-metanalysis	NA:review-metanalysis	NA:review-metanalysis	NA:review-metanalysis
13548	Search update	10.1111/j.1523-1739.2010.01559.x	Wrege, Peter H.; Rowland, Elizabeth D.; Thompson, Bruce G.; Batruch, Nikolas	Conservation biology : the journal of the Society for Conservation Biology	Use of acoustic tools to reveal otherwise cryptic responses of forest elephants to oil exploration.	2010	English	Journal article	Study	Mammals	Industrial	Community|Behaviour|Communication	In-situ	Observational	USA	GAB
13555	Search update	10.1002/ps.3656	Hofstetter, Richard W.; Dunn, David D; McGuire, Reagan; Potter, Kristen A.	Pest management science	Using acoustic technology to reduce bark beetle reproduction.	2014	English	Journal article	Study	Insects	Recreational	Behaviour|Reproduction	Ex-situ	Experimental	USA	USA
13656	Search update	10.1111/eth.12940	Whalen, Cara E.; Brown, Mary Bomberger; McGee, JoAnn; Powell, Larkin A.; Walsh, Edward J.	Ethology	Wind turbine noise limits propagation of greater prairie‐chicken boom chorus, but does it matter?	2019	English	Journal article	Study	Birds	Industrial	Communication	In-situ	Observational	USA	USA
13667	Search update	NA	Komenda-Zehnder S, Cevallos M, Bruderer B.	Proceedings of the International Bird Strike Committee	Effects of disturbance by aircraft overflight on waterbirds-an experimental approach	2003	English	Journal article	Study	Birds	Transportation	Community|Behaviour	In-situ	Experimental	CHE	CHE
13669	Search update	NA	Tomlinson S, Buckingham J, Erwin R, Carpenter B, Wilhote S.	NA	Physiological response of birds to approaching aircraft	1991	English	Report	Study	Birds	Transportation	Physiology	Ex-situ	Experimental	USA	USA
13678	Search update	NA	Dawe, G. and Goosem, M.	Report to Queensland Department of Main Roads	Noise disturbance along highways Kuranda Range road upgrade project	2007	English	Report	Study	Birds	Transportation	Communication|Community	In-situ	Observational	AUS	AUS
13683	Search update	10.1016/0006-3207(87)90002-4	Pedevillano, C. and Gerald Wright, R.	Bioi. Conserv.	The influence of visitors on mountain goat activities in Glacier National Park, Montana	1987	English	Journal article	Study	Mammals	Transportation	Behaviour	In-situ	Observational	USA	USA
13695	Search update	10.1644/07-MAMM-A-320.1	Fahrig L, Ford AT	Journal of Mammalogy	Movement patterns of eastern chipmunks (Tamias striatus) near roads	2009	English	Journal article	Study	Mammals	Transportation	Behaviour	Ex-situ	Observational	CAN	CAN
1	Sordello et al. 2020	10.1002/(SICI)1098-2361(1999)18:1<35::AID-ZOO5>3.0.CO.,2-L	Carlstead, K., Fraser, J., Bennett, C., and Kleiman, DG	ZOO BIOLOGY	Black rhinoceros (Diceros bicornis) in US zoos: II. Behavior, breeding success, and mortality in relation to housing facilities	1999	English	Journal article	Study	Mammals	Recreational	Behaviour|Space use|Reproduction	Ex-situ	Observational	USA	USA(zoo)
6	Sordello et al. 2020	10.1002/aqc.2668	Osterrieder, SK., Kent, CS., and Robinson, RW	AQUATIC CONSERVATION-MARINE AND FRESHWATER ECOSYSTEMS	Responses of Australian sea lions, Neophoca cinerea, to anthropogenic activities in the Perth metropolitan area, Western Australia	2017	English	Journal article	Study	Mammals	Transportation|Recreational	Behaviour	In-situ	Observational	AUS	AUS
7	Sordello et al. 2020	10.1002/aqc.2693	Jain-Schlaepfer, SMR., Blouin-Demers, G., Cooke, SJ., and Bulte, G	AQUATIC CONSERVATION-MARINE AND FRESHWATER ECOSYSTEMS	Do boating and basking mix? The effect of basking disturbances by motorboats on the body temperature and energy budget of the northern map turtle	2017	English	Journal article	Study	Reptiles	Transportation	Behaviour|Physiology	In-situ	Experimental	CAN	CAN
10	Sordello et al. 2020	10.1002/eap.1437	Kleist, NJ., Guralnick, RP., Cruz, A., and Francis, CD	ECOLOGICAL APPLICATIONS	Sound settlement: noise surpasses land cover in explaining breeding habitat selection of secondary cavity-nesting birds	2017	English	Journal article	Study	Birds	Industrial	Space use|Reproduction	In-situ	Observational	USA	USA
11	Sordello et al. 2020	10.1002/ece3.2357	Dominoni, DM., Greif, S., Nemeth, E., and Brumm, H	ECOLOGY AND EVOLUTION	Airport noise predicts song timing of European birds	2016	English	Journal article	Study	Birds	Transportation	Communication	In-situ	Observational	NLD	DEU
12	Sordello et al. 2020	10.1002/ece3.2608	Long, AM., Colon, MR., Bosman, JL., Robinson, DH., Pruett, HL., McFarland, TM., Mathewson, HA., Szewczak, JM., Newnam, JC., and Morrison, ML	ECOLOGY AND EVOLUTION	A before-after control-impact assessment to understand the potential impacts of highway construction noise and activity on an endangered songbird	2017	English	Journal article	Study	Birds	Transportation|Industrial	Communication|Space use|Reproduction	In-situ	Observational|Experimental	USA	USA
13	Sordello et al. 2020	10.1002/ece3.2622	Nelson, DV., Klinck, H., Carbaugh-Rutland, A., Mathis, CL., Morzillo, AT., and Garcia, TS	ECOLOGY AND EVOLUTION	Calling at the highway: The spatiotemporal constraint of road noise on Pacific chorus frog communication	2017	English	Journal article	Study	Amphibians	Transportation	Communication	In-situ	Observational	USA	USA
15	Sordello et al. 2020	10.1002/ece3.3037	Derryberry, EP., Gentry, K., Derryberry, GE., Phillips, JN., Danner, RM., Danner, JE., and Luther, DA	ECOLOGY AND EVOLUTION	White-crowned sparrow males show immediate flexibility in song amplitude but not in song minimum frequency in response to changes in noise levels in the field	2017	English	Journal article	Study	Birds	Urban	Communication	In-situ	Observational	USA	USA
17	Sordello et al. 2020	10.1002/ecs2.1259	Kleist, NJ., Guralnick, RP., Cruz, A., and Francis, CD	ECOSPHERE	Anthropogenic noise weakens territorial response to intruder's songs	2016	English	Journal article	Study	Birds	Industrial	Communication	In-situ	Experimental	USA	USA
21	Sordello et al. 2020	10.1002/ecs2.2127	Rosa, P., and Koper, N	ECOSPHERE	Integrating multiple disciplines to understand effects of anthropogenic noise on animal communication	2018	English	Journal article	Review	NA:review-metanalysis	NA:review-metanalysis	NA:review-metanalysis	NA:review-metanalysis	NA:review-metanalysis	NA:review-metanalysis	NA:review-metanalysis
22	Sordello et al. 2020	10.1002/ecs2.2440	Phillips, JN., Gentry, KE., Luther, DA., and Derryberry, EP	ECOSPHERE	Surviving in the city: higher apparent survival for urban birds but worse condition on noisy territories	2018	English	Journal article	Study	Birds	Urban	Physiology	In-situ	Observational	USA	USA
23	Sordello et al. 2020	10.1002/ecy.1770/suppinfo	McMahon, TA., Rohr, JR., and Bernal, XE	ECOLOGY	Light and noise pollution interact to disrupt interspecific interactions	2017	English	Journal article	Study	Amphibians	Urban	NA	In-situ	Experimental	USA	PAN
25	Sordello et al. 2020	10.1002/jwmg.467	Bennett, VJ., and Zurcher, AA	JOURNAL OF WILDLIFE MANAGEMENT	When corridors collide: Road-related disturbance in commuting bats	2013	English	Journal article	Study	Mammals	Transportation	Behaviour	In-situ	Observational	USA	USA
26	Sordello et al. 2020	10.1002/jwmg.925	Hillman, MD., Karpanty, SM., Fraser, JD., and Derose-Wilson, A	JOURNAL OF WILDLIFE MANAGEMENT	Effects of Aircraft and Recreation on Colonial Waterbird Nesting Behavior	2015	English	Journal article	Study	Birds	Transportation	Reproduction	In-situ	Observational	USA	USA
27	Sordello et al. 2020	10.1002/wmon.3	Delaney, DK., Pater, LL., Carlile, LD., Spadgenske, EW., Beaty, TA., and Melton, RH	WILDLIFE MOnoGRAPHS	Response of Red-Cockaded Woodpeckers to Military Training Operations	2011	English	Journal article	Study	Birds	Military	Behaviour|Reproduction	In-situ	Observational	USA	USA
28	Sordello et al. 2020	10.1002/wsb.6	Lackey, MA., Morrison, ML., Loman, ZG., Fisher, N., Farrell, SL., Collier, BA., and Wilkins, RN	WILDLIFE SOCIETY BULLETIN	Effects of Road Construction noise on the Endangered Golden-Cheeked Warbler	2011	English	Journal article	Study	Birds	Transportation|Industrial	Community|Space use|Reproduction	In-situ	Experimental	USA	USA
29	Sordello et al. 2020	10.1002/wsb.777	Long, AM., Colon, MR., Bosman, JL., McFarland, TM., Locatelli, AJ., Stewart, LR., Mathewson, HA., Newnam, JC., Morrison, ML	WILDLIFE SOCIETY BULLETIN	Effects of Road Construction noise on Golden-Cheeked Warblers: An Update	2017	English	Journal article	Study	Birds	Transportation|Industrial	Behaviour|Communication|Space use|Reproduction	In-situ	Experimental	USA	USA
30	Sordello et al. 2020	10.1002/zoo.10124	Owen, MA., Swaisgood, RR., Czekala, NM., Steinman, K., and Lindburg, DG	ZOO BIOLOGY	Monitoring stress in captive giant pandas (Ailuropoda melanoleuca): Behavioral and hormonal responses to ambient noise	2004	English	Journal article	Study	Mammals	Urban	Physiology	Ex-situ	Observational	USA	USA(zoo)
31	Sordello et al. 2020	10.1002/zoo.20098	Powell, DM., Carlstead, K., Tarou, LR., Brown, JL., and Monfort, SL	ZOO BIOLOGY	Effects of construction noise on behavior and cortisol levels in a pair of captive giant pandas (Ailuropoda melanoleuca)	2006	English	Journal article	Study	Mammals	Industrial	Behaviour|Physiology	Ex-situ	Observational	USA	USA(zoo)
40	Sordello et al. 2020	10.1006/jsvi.2001.3899	Niu, X., and Canlon, B	JOURNAL OF SOUND AND VIBRATION	Protecting against noise trauma by sound conditioning	2002	English	Journal article	Review	NA:review-metanalysis	NA:review-metanalysis	NA:review-metanalysis	NA:review-metanalysis	NA:review-metanalysis	NA:review-metanalysis	NA:review-metanalysis
71	Sordello et al. 2020	10.1007/978-1-4939-2981-8_142	Tennessen, JB., Parks, SE., and Langkilde, TL	Advances in experimental medicine and biology	Anthropogenic noise and Physiological Stress in Wildlife	2016	English	Book chapter	Review	NA:review-metanalysis	NA:review-metanalysis	NA:review-metanalysis	NA:review-metanalysis	NA:review-metanalysis	NA:review-metanalysis	NA:review-metanalysis
79	Sordello et al. 2020	10.1007/978-1-4939-2981-8_28	Dooling, RJ., and Blumenrath, SH	Advances in experimental medicine and biology	Masking Experiments in Humans and Birds Using Anthropogenic noises	2016	English	Book chapter	Study	Birds	Urban|Transportation|Industrial	Physiology	Ex-situ	Experimental	USA	NA
100	Sordello et al. 2020	10.1007/978-3-319-28890-1_3	Balakrishnan, R	INSECT HEARING: WITH 53 ILLUSTRATIONS	Behavioral Ecology of Insect Acoustic Communication	2016	English	Book chapter	Review	NA:review-metanalysis	NA:review-metanalysis	NA:review-metanalysis	NA:review-metanalysis	NA:review-metanalysis	NA:review-metanalysis	NA:review-metanalysis
102	Sordello et al. 2020	10.1007/s00265-009-0857-8	Ripmeester, EAP., Kok, JS., van Rijssel, JC., and Slabbekoorn, H	BEHAVIORAL ECOLOGY AND SOCIOBIOLOGY	Habitat-related birdsong divergence: a multi-level study on the influence of territory density and ambient noise in European blackbirds	2010	English	Journal article	Study	Birds	Urban	Communication	In-situ	Observational	NLD	NLD
103	Sordello et al. 2020	10.1007/s00265-012-1434-0	Rios-Chelen, AA., Quiros-Guerrero, E., Gil, D., and Garcia, CM	BEHAVIORAL ECOLOGY AND SOCIOBIOLOGY	Dealing with urban noise: vermilion flycatchers sing longer songs in noisier territories	2013	English	Journal article	Study	Birds	Urban	Communication	In-situ	Observational	MEX	MEX
104	Sordello et al. 2020	10.1007/s00265-014-1838-0	Grace, MK., Anderson, RC	BEHAVIORAL ECOLOGY AND SOCIOBIOLOGY	No frequency shift in the "D" notes of Carolina chickadee calls in response to traffic noise	2015	English	Journal article	Study	Birds	Transportation	Communication	In-situ	Observational	USA	USA
105	Sordello et al. 2020	10.1007/s00265-015-1928-7	Rios-Chelen, AA., Lee, GC., and Patricelli, GL	BEHAVIORAL ECOLOGY AND SOCIOBIOLOGY	Anthropogenic noise is associated with changes in acoustic but not visual signals in red-winged blackbirds	2015	English	Journal article	Study	Birds	Transportation	Communication	In-situ	Observational	USA	USA
106	Sordello et al. 2020	10.1007/s00265-016-2243-7	Rios-Chelen, AA., McDonald, AN., Berger, A., Perry, AC., Krakauer, AH., and Patricelli, GL	BEHAVIORAL ECOLOGY AND SOCIOBIOLOGY	Do birds vocalize at higher pitch in noise, or is it a matter of measurement?	2017	English	Journal article	Study	Birds	Transportation	Communication	In-situ	Experimental	USA	USA
107	Sordello et al. 2020	10.1007/s00267-003-3024-4	Pepper, CB., Nascarella, MA., and Kendall, RJ	ENVIRONMENTAL MANAGEMENT	A review of the effects of aircraft noise on wildlife and humans, current control mechanisms, and the need for further study	2003	English	Journal article	Review	NA:review-metanalysis	NA:review-metanalysis	NA:review-metanalysis	NA:review-metanalysis	NA:review-metanalysis	NA:review-metanalysis	NA:review-metanalysis
109	Sordello et al. 2020	10.1007/s00267-015-0528-7	Wiacek, J., Polak, M., Filipiuk, M., Kucharczyk, M., and Bohatkiewicz, J	ENVIRONMENTAL MANAGEMENT	Do Birds Avoid Railroads as Has Been Found for Roads?	2015	English	Journal article	Study	Birds	Transportation	Community|Space use	In-situ	Observational	POL	POL
110	Sordello et al. 2020	10.1007/s00300-008-0492-2	Hughes, KA., Waluda, CM., Stone, RE., Ridout, MS., and Shears, JR	POLAR BIOLOGY	Short-term responses of king penguins Aptenodytes patagonicus to helicopter disturbance at South Georgia	2008	English	Journal article	Study	Birds	Transportation	Behaviour|Reproduction	In-situ	Observational	GBR	GBR
112	Sordello et al. 2020	10.1007/s00359-014-0955-6	Schmidt, AKD., and Balakrishnan, R	JOURNAL OF COMPARATIVE PHYSIOLOGY A-NEUROETHOLOGY SENSORY NEURAL AND BEHAVIORAL PHYSIOLOGY	Ecology of acoustic signalling and the problem of masking interference in insects	2015	English	Journal article	Review	NA:review-metanalysis	NA:review-metanalysis	NA:review-metanalysis	NA:review-metanalysis	NA:review-metanalysis	NA:review-metanalysis	NA:review-metanalysis
117	Sordello et al. 2020	10.1007/s10211-011-0105-x	Shieh, BS., Liang, SH., Chen, CC., Loa, HH., and Liao, CY	ACTA ETHOLOGICA	Acoustic adaptations to anthropogenic noise in the cicada Cryptotympana takasagona Kato (Hemiptera: Cicadidae)	2012	English	Journal article	Study	Insects	Transportation	Communication	In-situ	Observational	TWN	TWN
118	Sordello et al. 2020	10.1007/s10329-017-0629-4	Duarte, MHL., Kaizer, MC., Young, RJ., Rodrigues, M., Sousa-Lima, RS	PRIMATES	Mining noise affects loud call structures and emission patterns of wild black-fronted titi monkeys	2018	English	Journal article	Study	Mammals	Industrial	Communication	In-situ	Observational	BRA	BRA
119	Sordello et al. 2020	10.1007/s10336-012-0839-x	Zhou, DQ., Chu, LM	JOURNAL OF ORNITHOLOGY	How would size, age, human disturbance, and vegetation structure affect bird communities of urban parks in different seasons?	2012	English	Journal article	Study	Birds	Urban|Recreational	Community|Space use	In-situ	Observational	HKG	HKG
120	Sordello et al. 2020	10.1007/s10342-013-0732-z	Polak, M., Wiacek, J., Kucharczyk, M., Orzechowski, R	EUROPEAN JOURNAL OF FOREST RESEARCH	The effect of road traffic on a breeding community of woodland birds	2013	English	Journal article	Study	Birds	Transportation	Community|Space use	In-situ	Observational	POL	POL
121	Sordello et al. 2020	10.1007/s10344-015-0964-y	Padie, S., Morellet, N., Cargnelutti, B., Hewison, AJM., Martin, JL., Chamaille-Jammes, S	EUROPEAN JOURNAL OF WILDLIFE RESEARCH	Time to leave? Immediate response of roe deer to experimental disturbances using playbacks	2015	English	Journal article	Study	Mammals	Industrial|Other	Behaviour	In-situ	Experimental	FRA	FRA
122	Sordello et al. 2020	10.1007/s10344-018-1178-x	Cianchetti-Benedetti, M., Becciu, P., Massa, B., Dell'Omo, G	EUROPEAN JOURNAL OF WILDLIFE RESEARCH	Conflicts between touristic recreational activities and breeding shearwaters: short-term effect of artificial light and sound on chick weight	2018	English	Journal article	Study	Birds	Recreational	Physiology|Reproduction	In-situ	Observational	ITA	ITA
123	Sordello et al. 2020	10.1007/s10531-009-9675-6	Karp, DS., Root, TL	BIODIVERSITY AND CONSERVATION	Sound the stressor: how Hoatzins (Opisthocomus hoazin) react to ecotourist conversation	2009	English	Journal article	Study	Birds	Recreational	Behaviour	In-situ	Experimental	USA	PER
126	Sordello et al. 2020	10.1007/s10531-015-0873-0	Jack, J., Rytwinski, T., Fahrig, L., Francis, CM	BIODIVERSITY AND CONSERVATION	Influence of traffic mortality on forest bird abundance	2015	English	Journal article	Study	Birds	Transportation	Community	In-situ	Observational	CAN	CAN|USA
128	Sordello et al. 2020	10.1007/s10661-018-6573-y	Iglesias-Merchan, C., Horcajada-Sanchez, F., Diaz-Balteiro, L., Escribano-Avila, G., Lara-Romero, C., Virgos, E., Planillo, A., Barja, I	ENVIRONMENTAL MONITORING AND ASSESSMENT	A new large-scale index (AcED) for assessing traffic noise disturbance on wildlife: stress response in a roe deer (Capreolus capreolus) population	2018	English	Journal article	Study	Mammals	Transportation	Physiology	In-situ	Observational	ESP	ESP
129	Sordello et al. 2020	10.1007/s10682-012-9591-1	Potvin, DA., Parris, KM., Mulder, RA	EVOLUTIONARY ECOLOGY	Limited genetic differentiation between acoustically divergent populations of urban and rural silvereyes (Zosterops lateralis)	2013	English	Journal article	Study	Birds	Urban	Communication|Other	In-situ	Observational	AUS	AUS
135	Sordello et al. 2020	10.1007/s10980-011-9609-z	Francis, CD., Paritsis, J., Ortega, CP., Cruz, A	LANDSCAPE ECOLOGY	Landscape patterns of avian habitat use and nest success are affected by chronic gas well compressor noise	2011	English	Journal article	Study	Birds	Industrial	Space use|Reproduction	In-situ	Observational|Experimental	USA	USA
137	Sordello et al. 2020	10.1007/s11252-011-0156-9	Fontana, CS., Burger, MI., Magnusson, WE	URBAN ECOSYSTEMS	Bird diversity in a subtropical South-American City: effects of noise levels, arborisation and human population density	2011	English	Journal article	Study	Birds	Urban	Community	In-situ	Observational	BRA	BRA
138	Sordello et al. 2020	10.1007/s11252-011-0158-7	Herrera-Montes, MI., Aide, TM	URBAN ECOSYSTEMS	Impacts of traffic noise on anuran and bird communities	2011	English	Journal article	Study	Amphibians|Birds	Urban	Community	In-situ	Observational	USA	PRI
139	Sordello et al. 2020	10.1007/s11252-013-0318-z	Cartwright, LA., Taylor, DR., Wilson, DR., Chow-Fraser, P	URBAN ECOSYSTEMS	Urban noise affects song structure and daily patterns of song production in Red-winged Blackbirds (Agelaius phoeniceus)	2014	English	Journal article	Study	Birds	Urban|Transportation	Communication	In-situ	Observational	CAN	CAN
140	Sordello et al. 2020	10.1007/s11252-014-0374-z	Vargas-Salinas, F., Cunnington, GM., Amezquita, A., Fahrig, L	URBAN ECOSYSTEMS	Does traffic noise alter calling time in frogs and toads? A case study of anurans in Eastern Ontario, Canada	2014	English	Journal article	Study	Amphibians	Transportation	Communication	In-situ	Observational	COL	CAN
141	Sordello et al. 2020	10.1007/s11252-015-0498-9	Pettinga, D., Kennedy, J., Proppe, DS	URBAN ECOSYSTEMS	Common urban birds continue to perceive predator calls that are overlapped by road noise	2016	English	Journal article	Study	Birds	Transportation	Communication	In-situ	Experimental	USA	USA
142	Sordello et al. 2020	10.1007/s11252-016-0613-6	Ciach, M., Frohlich, A	URBAN ECOSYSTEMS	Habitat type, food resources, noise and light pollution explain the species composition, abundance and stability of a winter bird assemblage in an urban environment	2017	English	Journal article	Study	Birds	Transportation	Community	In-situ	Observational	POL	POL
143	Sordello et al. 2020	10.1007/s11252-017-0652-7	LaZerte, SE., Otter, KA., Slabbekoorn, H	URBAN ECOSYSTEMS	Mountain chickadees adjust songs, calls and chorus composition with increasing ambient and experimental anthropogenic noise	2017	English	Journal article	Study	Birds	Urban	Communication	In-situ	Observational	CAN	CAN
144	Sordello et al. 2020	10.1007/s11252-017-0690-1	Rios-Chelen, AA., Cuatianquiz-Lima, C., Bautista, A., Martinez-Gomez, M	URBAN ECOSYSTEMS	No reliable evidence for immediate noise-induced song flexibility in a suboscine	2018	English	Journal article	Study	Birds	Urban	Communication	In-situ	Experimental	MEX	MEX
145	Sordello et al. 2020	10.1007/s11284-016-1349-8	Kruger, DJD., Du Preez, LH	ECOLOGICAL RESEARCH	The effect of airplane noise on frogs: a case study on the Critically Endangered Pickersgill's reed frog (Hyperolius pickersgilli)	2016	English	Journal article	Study	Amphibians	Transportation	Communication	In-situ	Observational	ZAF	ZAF
149	Sordello et al. 2020	10.1016/0006-3207(95)00074-7	Reijnen, R., Foppen, R., Meeuwsen, H	BIOLOGICAL CONSERVATION	The effects of traffic on the density of breeding birds in Dutch agricultural grasslands	1996	English	Journal article	Study	Birds	Transportation	Community|Reproduction	In-situ	Observational	NLD	NLD
150	Sordello et al. 2020	10.1016/0143-1471(83)90011-9	Burger, J.	ENVIRONMENTAL POLLUTION SERIES A-ECOLOGICAL AND BIOLOGICAL	JET AIRCRAFT NOISE AND BIRD STRIKES - WHY MORE BIRDS ARE BEING HIT	1983	English	Journal article	Study	Birds	Transportation	Behaviour|Community	In-situ	Observational	USA	USA
151	Sordello et al. 2020	10.1016/0160-4120(90)90029-6	Brown, A.L.	ENVIRONMENT INTERNATIONAL	MEASURING THE EFFECT OF AIRCRAFT noISE ON SEA BIRDS	1990	English	Journal article	Study	Birds	Transportation	Behaviour	In-situ	Experimental	AUS	AUS
157	Sordello et al. 2020	10.1016/j.actao.2010.06.002	Cunnington, GM., Fahrig, L	ACTA OECOLOGICA-INTERNATIONAL JOURNAL OF ECOLOGY	Plasticity in the vocalizations of anurans in response to traffic noise	2010	English	Journal article	Study	Amphibians	Transportation	Communication	In-situ	Experimental	CAN	CAN
162	Sordello et al. 2020	10.1016/j.anbehav.2009.06.016	Nemeth, E., Brumm, H	ANIMAL BEHAVIOUR	Blackbirds sing higher-pitched songs in cities: adaptation to habitat acoustics or side-effect of urbanization?	2009	English	Journal article	Study	Birds	Urban	Communication	In-situ	Observational	DEU	AUT
163	Sordello et al. 2020	10.1016/j.anbehav.2009.09.005	Pohl, NU., Slabbekoorn, H., Klump, GM., Langemann, U	ANIMAL BEHAVIOUR	Effects of signal features and environmental noise on signal detection in the great tit, Parus major	2009	English	Journal article	Study	Birds	Urban	Communication	Ex-situ	Experimental	DEU	DEU
165	Sordello et al. 2020	10.1016/j.anbehav.2009.12.036	Hu, Y., Cardoso, GC	ANIMAL BEHAVIOUR	Which birds adjust the frequency of vocalizations in urban noise?	2010	English	Journal article	Study	Birds	Urban	Communication	In-situ	Observational	AUS	AUS
167	Sordello et al. 2020	10.1016/j.anbehav.2011.12.019	Pohl, NU., Leadbeater, E., Slabbekoorn, H., Klump, GM., Langemann, U	ANIMAL BEHAVIOUR	Great tits in urban noise benefit from high frequencies in song detection and discrimination	2012	English	Journal article	Study	Birds	Urban	Communication	In-situ	Experimental	DEU	DEU
168	Sordello et al. 2020	10.1016/j.anbehav.2012.01.034	Luther, DA., Derryberry, EP	ANIMAL BEHAVIOUR	Birdsongs keep pace with city life: changes in song over time in an urban songbird affects communication	2012	English	Journal article	Study	Birds	Urban|Transportation	Communication	In-situ	Experimental	USA	USA
170	Sordello et al. 2020	10.1016/j.anbehav.2013.01.021	Slabbekoorn, H	ANIMAL BEHAVIOUR	Songs of the city: noise-dependent spectral plasticity in the acoustic phenotype of urban birds	2013	English	Journal article	Review	NA:review-metanalysis	NA:review-metanalysis	NA:review-metanalysis	NA:review-metanalysis	NA:review-metanalysis	NA:review-metanalysis	NA:review-metanalysis
177	Sordello et al. 2020	10.1016/j.anbehav.2014.03.033	Luther, D., Magnotti, J	ANIMAL BEHAVIOUR	Can animals detect differences in vocalizations adjusted for anthropogenic noise?	2014	English	Journal article	Study	Birds	Urban	Communication	In-situ	Observational	USA	USA
178	Sordello et al. 2020	10.1016/j.anbehav.2014.05.009	Costello, RA., Symes, LB	ANIMAL BEHAVIOUR	Effects of anthropogenic noise on male signalling behaviour and female phonotaxis in Oecanthus tree crickets	2014	English	Journal article	Study	Insects	Transportation	Communication	Ex-situ	Experimental	USA	USA
179	Sordello et al. 2020	10.1016/j.anbehav.2014.05.018	Schmidt, R., Morrison, A., Kunc, HP	ANIMAL BEHAVIOUR	Sexy voices - no choices: male song in noise fails to attract females	2014	English	Journal article	Study	Insects	Transportation	Communication	Ex-situ	Experimental	GBR	NA
180	Sordello et al. 2020	10.1016/j.anbehav.2014.06.004	Shannon, G., Angeloni, LM., Wittemyer, G., Fristrup, KM., Crooks, KR	ANIMAL BEHAVIOUR	Road traffic noise modifies behaviour of a keystone species	2014	English	Journal article	Study	Mammals	Transportation	Behaviour	In-situ	Experimental	USA	USA
181	Sordello et al. 2020	10.1016/j.anbehav.2014.09.026	Potvin, DA., Mulder, RA., Parris, KM	ANIMAL BEHAVIOUR	Silvereyes decrease acoustic frequency but increase efficacy of alarm calls in urban noise	2014	English	Journal article	Study	Birds	Urban	Communication	In-situ	Observational	AUS	AUS
183	Sordello et al. 2020	10.1016/j.anbehav.2015.06.021	Potvin, DA., MacDougall-Shackleton, SA	ANIMAL BEHAVIOUR	Experimental chronic noise exposure affects adult song in zebra finches	2015	English	Journal article	Study	Birds	Urban	Communication	Ex-situ	Experimental	CAN	NA
186	Sordello et al. 2020	10.1016/j.anbehav.2016.02.021	Klett-Mingo, JI., Pavon, I., Gil, D	ANIMAL BEHAVIOUR	Great tits, Parus major, increase vigilance time and reduce feeding effort during peaks of aircraft noise	2016	English	Journal article	Study	Birds	Transportation	Behaviour	In-situ	Observational	ESP	ESP
189	Sordello et al. 2020	10.1016/j.anbehav.2017.12.003	Injaian, AS., Taff, CC., Patricelli, GL	ANIMAL BEHAVIOUR	Experimental anthropogenic noise impacts avian parental behaviour, nestling growth and nestling oxidative stress	2018	English	Journal article	Study	Birds	Transportation	Behaviour|Physiology|Reproduction	In-situ	Experimental	USA	USA
191	Sordello et al. 2020	10.1016/j.apacoust.2003.10.005	Peris, SJ., Pescador, M	APPLIED ACOUSTICS	Effects of traffic noise on paserine populations in Mediterranean wooded pastures	2004	English	Journal article	Study	Birds	Transportation	Community	In-situ	Observational	ESP	ESP
193	Sordello et al. 2020	10.1016/j.applanim.2014.02.005	Larsen, MJ., Sherwen, SL., Rault, JL	APPLIED ANIMAL BEHAVIOUR SCIENCE	Number of nearby visitors and noise level affect vigilance in captive koalas	2014	English	Journal article	Study	Mammals	Recreational	Behaviour	Ex-situ	Observational	AUS	AUS
194	Sordello et al. 2020	10.1016/j.applanim.2014.04.002	Quadros, S., Goulart, VDL., Passos, L., Vecci, MAM., Young, RJ	APPLIED ANIMAL BEHAVIOUR SCIENCE	Zoo visitor effect on mammal behaviour: Does noise matter?	2014	English	Journal article	Study	Mammals	Recreational	Behaviour	Ex-situ	Observational	BRA	BRA(zoo)
195	Sordello et al. 2020	10.1016/j.applanim.2017.08.008	Mancera, KF., Lisle, A., Allavena, R., Phillips, CJC	APPLIED ANIMAL BEHAVIOUR SCIENCE	The effects of mining machinery noise of different frequencies on the behaviour, faecal corticosterone and tissue morphology of wild mice (Mus musculus)	2017	English	Journal article	Study	Mammals	Industrial	Behaviour|Physiology	Ex-situ	Experimental	AUS	AUS
205	Sordello et al. 2020	10.1016/j.beproc.2013.12.001	McMullen, H., Schmidt, R., Kunc, HP	BEHAVIOURAL PROCESSES	Anthropogenic noise affects vocal interactions	2014	English	Journal article	Study	Birds	Transportation	Communication	In-situ	Experimental	GBR	GBR
206	Sordello et al. 2020	10.1016/j.beproc.2014.02.015	Lenske, AK., La, VT	BEHAVIOURAL PROCESSES	White-throated sparrows alter songs differentially in response to chorusing anurans and other background noise	2014	English	Journal article	Study	Birds	Transportation	Communication	In-situ	Observational	CAN	CAN
207	Sordello et al. 2020	10.1016/j.beproc.2014.08.007	Troianowski, M., Melot, G., Lengagne, T	BEHAVIOURAL PROCESSES	Multimodality: A way to cope with road traffic noise? The case of European treefrog (Hyla arborea)	2014	English	Journal article	Study	Amphibians	Urban	Communication	Ex-situ	Experimental	FRA	FRA
210	Sordello et al. 2020	10.1016/j.beproc.2016.06.002	Guo, FY., Bonebrake, TC., Dingle, C	BEHAVIOURAL PROCESSES	Low frequency dove coos vary across noise gradients in an urbanized environment	2016	English	Journal article	Study	Birds	Urban	Communication	In-situ	Observational	HKG	HKG
211	Sordello et al. 2020	10.1016/j.biocon.2004.05.017	Sun, JWC., Narins, PA	BIOLOGICAL CONSERVATION	Anthropogenic sounds differentially affect amphibian call rate	2005	English	Journal article	Study	Amphibians	Transportation	Communication	In-situ	Experimental	USA	THA
213	Sordello et al. 2020	10.1016/j.biocon.2008.05.017	Lengagne, T	BIOLOGICAL CONSERVATION	Traffic noise affects communication behaviour in a breeding anuran, Hyla arborea	2008	English	Journal article	Study	Amphibians	Transportation	Communication	Ex-situ	Experimental	FRA	FRA
214	Sordello et al. 2020	10.1016/j.biocon.2008.06.026	Stankowich, T	BIOLOGICAL CONSERVATION	Ungulate flight responses to human disturbance: A review and meta-analysis	2008	English	Journal article	Review|Meta-analysis	NA:review-metanalysis	NA:review-metanalysis	NA:review-metanalysis	NA:review-metanalysis	NA:review-metanalysis	NA:review-metanalysis	NA:review-metanalysis
215	Sordello et al. 2020	10.1016/j.biocon.2010.01.017	Rabanal, LI., Kuehl, HS., Mundry, R., Robbins, MM., Boesch, C	BIOLOGICAL CONSERVATION	Oil prospecting and its impact on large rainforest mammals in Loango National Park, Gabon	2010	English	Journal article	Study	Mammals	Industrial	Space use	In-situ	Observational	DEU	GAB
218	Sordello et al. 2020	10.1016/j.biocon.2012.03.007	Shier, DM., Lea, AJ., Owen, MA	BIOLOGICAL CONSERVATION	Beyond masking: Endangered Stephen's kangaroo rats respond to traffic noise with footdrumming	2012	English	Journal article	Study	Mammals	Transportation	Behaviour	In-situ	Experimental	USA	USA
224	Sordello et al. 2020	10.1016/j.biocon.2015.10.003	Chen, HL., Koprowski, JL	BIOLOGICAL CONSERVATION	Animal occurrence and space use change in the landscape of anthropogenic noise	2015	English	Journal article	Study	Mammals	Transportation	Community|Space use	In-situ	Observational	USA	USA
226	Sordello et al. 2020	10.1016/j.biocon.2016.04.009	Mason, JT., McClure, CJW., Barber, JR	BIOLOGICAL CONSERVATION	Anthropogenic noise impairs owl hunting behavior	2016	English	Journal article	Study	Birds	Industrial	Behaviour	In-situ	Experimental	USA	NA
227	Sordello et al. 2020	10.1016/j.biocon.2016.11.002	Bernath-Plaisted, J., Koper, N	BIOLOGICAL CONSERVATION	Physical footprint of oil and gas infrastructure, not anthropogenic noise, reduces nesting success of some grassland songbirds	2016	English	Journal article	Study	Birds	Transportation|Industrial	Reproduction	In-situ	Observational	CAN	CAN
228	Sordello et al. 2020	10.1016/j.biocon.2017.11.014	Nenninger, HR., Koper, N	BIOLOGICAL CONSERVATION	Effects of conventional oil wells on grassland songbird abundance are caused by presence of infrastructure, not noise	2018	English	Journal article	Study	Birds	Industrial	Community	In-situ	Observational	CAN	CAN
231	Sordello et al. 2020	10.1016/j.cbpa.2017.05.003	Casasole, G., Raap, T., Costantini, D., AbdElgawad, H., Asard, H., Pinxten, R., Eens, M	COMPARATIVE BIOCHEMISTRY AND PHYSIOLOGY A-MOLECULAR & INTEGRATIVE PHYSIOLOGY	Neither artificial light at night, anthropogenic noise nor distance from roads are associated with oxidative status of nestlings in an urban population of songbirds	2017	English	Journal article	Study	Birds	Transportation	Physiology|Reproduction	In-situ	Observational	BEL	BEL
234	Sordello et al. 2020	10.1016/j.cub.2006.10.043	Brumm, H	CURRENT BIOLOGY	Animal communication: City birds have changed their tune	2006	English	Journal article	Review	NA:review-metanalysis	NA:review-metanalysis	NA:review-metanalysis	NA:review-metanalysis	NA:review-metanalysis	NA:review-metanalysis	NA:review-metanalysis
235	Sordello et al. 2020	10.1016/j.cub.2008.10.005	Jones, G	CURRENT BIOLOGY	Sensory Ecology: noise Annoys Foraging Bats	2008	English	Journal article	Review	NA:review-metanalysis	NA:review-metanalysis	NA:review-metanalysis	NA:review-metanalysis	NA:review-metanalysis	NA:review-metanalysis	NA:review-metanalysis
236	Sordello et al. 2020	10.1016/j.cub.2009.06.052	Francis, CD., Ortega, CP., Cruz, A	CURRENT BIOLOGY	Noise Pollution Changes Avian Communities and Species Interactions	2009	English	Journal article	Study	Birds	Industrial	Community	In-situ	Observational	USA	USA
237	Sordello et al. 2020	10.1016/j.cub.2009.07.002	Slabbekoorn, H., Halfwerk, W	CURRENT BIOLOGY	Behavioural Ecology: noise Annoys at Community Level	2009	English	Journal article	Review	NA:review-metanalysis	NA:review-metanalysis	NA:review-metanalysis	NA:review-metanalysis	NA:review-metanalysis	NA:review-metanalysis	NA:review-metanalysis
244	Sordello et al. 2020	10.1016/j.envpol.2016.03.015	Lucass, C., Eens, M., Muller, W	ENVIRONMENTAL POLLUTION	When ambient noise impairs parent-offspring communication	2016	English	Journal article	Study	Birds	Transportation	Behaviour|Communication|Reproduction	In-situ	Experimental	BEL	BEL
247	Sordello et al. 2020	10.1016/j.envpol.2016.08.049	Kern, JM., Radford, AN	ENVIRONMENTAL POLLUTION	Anthropogenic noise disrupts use of vocal information about predation risk	2016	English	Journal article	Study	Mammals	Transportation	Behaviour	In-situ	Experimental	GBR	ZAF
248	Sordello et al. 2020	10.1016/j.envpol.2017.01.049	Morris-Drake, A., Bracken, AM., Kern, JM., Radford, AN	ENVIRONMENTAL POLLUTION	Anthropogenic noise alters dwarf mongoose responses to heterospecific alarm calls	2017	English	Journal article	Study	Mammals	Transportation	Communication	In-situ	Experimental	GBR	ZAF
251	Sordello et al. 2020	10.1016/j.envpol.2018.01.045	Tolentino, VCD., Baesse, CQ., de Melo, C	ENVIRONMENTAL POLLUTION	Dominant frequency of songs in tropical bird species is higher in sites with high noise pollution	2018	English	Journal article	Study	Birds	Urban	Communication	In-situ	Observational	BRA	BRA
256	Sordello et al. 2020	10.1016/j.gecco.2014.11.002	Bunkley, JP., McClure, CJW., Kleist, NJ., Francis, CD., Barber, JR	GLOBAL ECOLOGY AND CONSERVATION	Anthropogenic noise alters bat activity levels and echolocation calls	2015	English	Journal article	Study	Mammals	Industrial	Behaviour|Communication	In-situ	Observational	USA	USA
265	Sordello et al. 2020	10.1016/j.landurbplan.2010.08.013	Mendes, S., Colino-Rabanal, VJ., Peris, SJ	LANDSCAPE AND URBAN PLANNING	Bird song variations along an urban gradient: The case of the European blackbird (Turdus merula)	2011	English	Journal article	Study	Birds	Urban	Communication	In-situ	Observational	ESP	ESP
266	Sordello et al. 2020	10.1016/j.landurbplan.2010.12.008	Carbo-Ramirez, P., Zuria, I	LANDSCAPE AND URBAN PLANNING	The value of small urban greenspaces for birds in a Mexican city	2011	English	Journal article	Study	Birds	Urban	Community	In-situ	Observational	MEX	MEX
268	Sordello et al. 2020	10.1016/j.landurbplan.2011.09.001	Gonzalez-Oreja, JA., De La Fuente-Diaz-Ordaz, AA., Hernandez-Santin, L., Bonache-Regidor, C., Buzo-Franco, D	LANDSCAPE AND URBAN PLANNING	Can human disturbance promote nestedness? Songbirds and noise in urban parks as a case study	2012	English	Journal article	Study	Birds	Urban	Community|Reproduction	In-situ	Observational	MEX	MEX
269	Sordello et al. 2020	10.1016/j.landurbplan.2011.09.002	Paton, D., Romero, F., Cuenca, J., Escudero, JC	LANDSCAPE AND URBAN PLANNING	Tolerance to noise in 91 bird species from 27 urban gardens of Iberian Peninsula	2012	English	Journal article	Study	Birds	Urban	Community	In-situ	Observational	ESP	ESP|PRT
270	Sordello et al. 2020	10.1016/j.landurbplan.2014.10.016	Wiacek, J., Polak, M., Kucharczyk, M., Bohatkiewicz, J	LANDSCAPE AND URBAN PLANNING	The influence of road traffic on birds during autumn period: Implications for planning and management of road network	2015	English	Journal article	Study	Birds	Transportation	Community|Space use	In-situ	Observational	POL	POL
271	Sordello et al. 2020	10.1016/j.landurbplan.2016.05.032	Gonzalez-Oreja, JA	LANDSCAPE AND URBAN PLANNING	Relationships of area and noise with the distribution and abundance of songbirds in urban greenspaces	2017	English	Journal article	Study	Birds	Urban	Community	In-situ	Observational	MEX	MEX
311	Sordello et al. 2020	10.1016/j.ocecoaman.2017.11.024	Yan, HK., Wang, N., Wu, N., Lin, WN	OCEAN & COASTAL MANAGEMENT	Maritime construction site selection from the perspective of ecological protection: The relationship between the Dalian offshore airport and spotted seals (Phoca largha) in China based on the noise pollution	2018	English	Journal article	Study	Mammals	Industrial	Communication|Physiology	In-situ	Observational	CHN	CHN
314	Sordello et al. 2020	10.1016/j.rser.2012.02.041	Katsaprakakis, DA	RENEWABLE & SUSTAINABLE ENERGY REVIEWS	A review of the environmental and human impacts from wind parks. A case study for the Prefecture of Lasithi, Crete	2012	English	Journal article	Review	NA:review-metanalysis	NA:review-metanalysis	NA:review-metanalysis	NA:review-metanalysis	NA:review-metanalysis	NA:review-metanalysis	NA:review-metanalysis
315	Sordello et al. 2020	10.1016/j.rser.2015.04.137	Wang, SF., Wang, SC	RENEWABLE & SUSTAINABLE ENERGY REVIEWS	Impacts of wind energy on environment: A review	2015	English	Journal article	Review	NA:review-metanalysis	NA:review-metanalysis	NA:review-metanalysis	NA:review-metanalysis	NA:review-metanalysis	NA:review-metanalysis	NA:review-metanalysis
318	Sordello et al. 2020	10.1016/j.scitotenv.2011.08.062	Saha, DC., Padhy, PK	SCIENCE OF THE TOTAL ENVIRONMENT	Effect of air and noise pollution on species diversity and population density of forest birds at Lalpahari, West Bengal, India	2011	English	Journal article	Study	Birds	Transportation|Industrial	Community	In-situ	Observational	IND	IND
321	Sordello et al. 2020	10.1016/j.trd.2014.05.004	Polak, M	TRANSPORTATION RESEARCH PART D-TRANSPORT AND ENVIRONMENT	Relationship between traffic noise levels and song perch height in a common passerine bird	2014	English	Journal article	Study	Birds	Transportation	Communication	In-situ	Observational	POL	POL
322	Sordello et al. 2020	10.1016/j.trd.2014.05.006	Morelli, F., Beim, M., Jerzak, L., Jones, D., Tryjanowski, P	TRANSPORTATION RESEARCH PART D-TRANSPORT AND ENVIRONMENT	Can roads, railways and related structures have positive effects on birds? - A review	2014	English	Journal article	Review	NA:review-metanalysis	NA:review-metanalysis	NA:review-metanalysis	NA:review-metanalysis	NA:review-metanalysis	NA:review-metanalysis	NA:review-metanalysis
323	Sordello et al. 2020	10.1016/j.tree.2003.12.006	Katti, M., Warren, PS	TRENDS IN ECOLOGY & EVOLUTION	Tits, noise and urban bioacoustics	2004	English	Journal article	Review	NA:review-metanalysis	NA:review-metanalysis	NA:review-metanalysis	NA:review-metanalysis	NA:review-metanalysis	NA:review-metanalysis	NA:review-metanalysis
336	Sordello et al. 2020	10.1017/S0030605314001070	Cerboncini, RAS., Roper, JJ., Passos, FC	ORYX	Edge effects without habitat fragmentation? Small mammals and a railway in the Atlantic Forest of southern Brazil	2015	English	Journal article	Study	Mammals	Transportation	Community	In-situ	Observational	BRA	BRA
341	Sordello et al. 2020	10.1023/A:1016651827287	Canaday, C., Rivadeneyra, J	BIODIVERSITY AND CONSERVATION	Initial effects of a petroleum operation on Amazonian birds: terrestrial insectivores retreat	2001	English	Journal article	Study	Birds	Industrial	Community	In-situ	Observational	ECU	ECU
342	Sordello et al. 2020	10.1023/A:1018385312751	Reijnen, R., Foppen, R., Veenbaas, G	BIODIVERSITY AND CONSERVATION	Disturbance by traffic of breeding birds: Evaluation of the effect and considerations in planning and managing road corridors	1997	English	Journal article	Review	NA:review-metanalysis	NA:review-metanalysis	NA:review-metanalysis	NA:review-metanalysis	NA:review-metanalysis	NA:review-metanalysis	NA:review-metanalysis
343	Sordello et al. 2020	10.1038/424267a	Slabbekoorn, H., Peet, M	NATURE	Ecology: Birds sing at a higher pitch in urban noise - Great tits hit the high notes to ensure that their mating calls are heard above the city's din.	2003	English	Journal article	Study	Birds	Urban|Transportation	Behaviour|Communication	In-situ	Observational	NLD	NLD
362	Sordello et al. 2020	10.1038/srep30602	Senzaki, M., Yamaura, Y., Francis, CD., Nakamura, F	SCIENTIFIC REPORTS	Traffic noise reduces foraging efficiency in wild owls	2016	English	Journal article	Study	Birds	Transportation	Behaviour	In-situ	Experimental	JPN	JPN
363	Sordello et al. 2020	10.1038/srep32519	Shieh, BS., Liang, SH., Chiu, YW., Lin, SY	SCIENTIFIC REPORTS	Interspecific comparison of traffic noise effects on dove coo transmission in urban environments	2016	English	Journal article	Study	Birds	Transportation	Behaviour	In-situ	Experimental	TWN	TWN
368	Sordello et al. 2020	10.1046/j.1523-1739.2000.99088.x	Forman, RTT., Deblinger, RD	CONSERVATION BIOLOGY	The ecological road-effect zone of a Massachusetts (USA) suburban highway	2000	English	Journal article	Review	NA:review-metanalysis	NA:review-metanalysis	NA:review-metanalysis	NA:review-metanalysis	NA:review-metanalysis	NA:review-metanalysis	NA:review-metanalysis
369	Sordello et al. 2020	10.1046/j.1523-1739.2000.99299.x	Forman, RTT	CONSERVATION BIOLOGY	Estimate of the area affected ecologically by the road system in the United States	2000	English	Journal article	Review	NA:review-metanalysis	NA:review-metanalysis	NA:review-metanalysis	NA:review-metanalysis	NA:review-metanalysis	NA:review-metanalysis	NA:review-metanalysis
374	Sordello et al. 2020	10.1071/WR11010	Byrnes, P., Goosem, M., Turton, SM	WILDLIFE RESEARCH	Are less vocal rainforest mammals susceptible to impacts from traffic noise?	2012	English	Journal article	Study	Mammals	Transportation	Behaviour|Space use	In-situ	Experimental	AUS	AUS
375	Sordello et al. 2020	10.1071/WR12060	Zhang, M., Cheong, KT., Leong, KF., Zou, FS	WILDLIFE RESEARCH	Effect of traffic noise on black-faced spoonbills in the Taipa-Coloane Wetland Reserve, Macao	2012	English	Journal article	Study	Birds	Transportation	Behaviour|Space use	In-situ	Observational	CHN	CHN
376	Sordello et al. 2020	10.1071/WR14182	Francis, MJ., Spooner, PG., Matthews, A	WILDLIFE RESEARCH	The influence of urban encroachment on squirrel gliders (Petaurus norfolcensis): effects of road density, light and noise pollution	2015	English	Journal article	Study	Mammals	Urban	Community	In-situ	Observational	AUS	AUS
378	Sordello et al. 2020	10.1071/WR18039	Linley, GD., Kostoglou, K., Jit, R., Weston, MA	WILDLIFE RESEARCH	Australian magpies exhibit increased tolerance of aircraft noise on an airport, and are more responsive to take-off than to landing noises	2018	English	Journal article	Study	Birds	Transportation	Behaviour	In-situ	Experimental	AUS	AUS
382	Sordello et al. 2020	10.1073/pnas.1504710112	Ware, HE., McClure, CJW., Carlisle, JD., Barber, JR	PROCEEDINGS OF THE NATIONAL ACADEMY OF SCIENCES OF THE UNITED STATES OF AMERICA	A phantom road experiment reveals traffic noise is an invisible source of habitat degradation	2015	English	Journal article	Study	Birds	Transportation	Behaviour|Space use|Physiology	In-situ	Experimental	USA	USA
383	Sordello et al. 2020	10.1073/pnas.1516050112	Laurance, WF	PROCEEDINGS OF THE NATIONAL ACADEMY OF SCIENCES OF THE UNITED STATES OF AMERICA	Wildlife struggle in an increasingly noisy world	2015	English	Journal article	Review	NA:review-metanalysis	NA:review-metanalysis	NA:review-metanalysis	NA:review-metanalysis	NA:review-metanalysis	NA:review-metanalysis	NA:review-metanalysis
385	Sordello et al. 2020	10.1073/pnas.1709200115	Kleist, NJ., Guralnick, RP., Cruz, A., Lowry, CA., Francis, CD	PROCEEDINGS OF THE NATIONAL ACADEMY OF SCIENCES OF THE UNITED STATES OF AMERICA	Chronic anthropogenic noise disrupts glucocorticoid signaling and has multiple effects on fitness in an avian community	2018	English	Journal article	Study	Birds	Industrial	Physiology|Reproduction	In-situ	Observational	USA	USA
386	Sordello et al. 2020	10.1079/WPS19930004	Maxwell, M.H.	WORLDS POULTRY SCIENCE JOURNAL	AVIAN BLOOD LEUKOCYTE RESPONSES TO STRESS	1993	English	Journal article	Review	NA:review-metanalysis	NA:review-metanalysis	NA:review-metanalysis	NA:review-metanalysis	NA:review-metanalysis	NA:review-metanalysis	NA:review-metanalysis
387	Sordello et al. 2020	10.1080/01426397.2014.910294	Menon, M., Devi, MP., Rangaswamy, M	LANDSCAPE RESEARCH	Avifaunal Richness and Abundance Along an Urban Rural Gradient with Emphasis on Vegetative and Anthropogenic Attributes in Tiruchirappalli, India	2016	English	Journal article	Study	Birds	Urban	Community	In-situ	Observational	IND	IND
389	Sordello et al. 2020	10.1080/03949370.2011.554881	Hamao, S., Watanabe, M., Mori, Y	ETHOLOGY ECOLOGY & EVOLUTION	Urban noise and male density affect songs in the great tit Parus major	2011	English	Journal article	Study	Birds	Urban	Communication	In-situ	Observational	JAP	JAP
394	Sordello et al. 2020	10.1080/09524622.2017.1289123	Curry, CM., Antze, B., Warrington, MH., Des Brisay, P., Rosa, P., Koper, N	BIOACOUSTICS-THE INTERNATIONAL JOURNAL OF ANIMAL SOUND AND ITS RECORDING	Ability to alter song in two grassland songbirds exposed to simulated anthropogenic noise is not related to pre-existing variability	2017	English	Journal article	Study	Birds	Industrial	Communication	In-situ	Experimental	CAN	CAN
395	Sordello et al. 2020	10.1080/09524622.2017.1303645	Gentry, KE., McKenna, MF., Luther, DA	BIOACOUSTICS-THE INTERNATIONAL JOURNAL OF ANIMAL SOUND AND ITS RECORDING	Evidence of suboscine song plasticity in response to traffic noise fluctuations and temporary road closures	2017	English	Journal article	Study	Birds	Transportation	Communication	In-situ	Observational	USA	USA
397	Sordello et al. 2020	10.1086/655428	Gross, K., Pasinelli, G., Kunc, HP	AMERICAN NATURALIST	Behavioral Plasticity Allows Short-Term Adjustment to a novel Environment	2010	English	Journal article	Study	Birds	Transportation	Communication	In-situ	Experimental	CHE	CHE
398	Sordello et al. 2020	10.1086/656275	Nemeth, E., Brumm, H	AMERICAN NATURALIST	Birds and Anthropogenic noise: Are Urban Songs Adaptive?	2010	English	Journal article	Study	Birds	Urban	Communication	In-situ	Observational	DEU	AUT
400	Sordello et al. 2020	10.1086/671906	Parris, KM., McCarthy, MA	AMERICAN NATURALIST	Predicting the Effect of Urban noise on the Active Space of Avian Vocal Signals	2013	English	Journal article	Meta-analysis	NA:review-metanalysis	NA:review-metanalysis	NA:review-metanalysis	NA:review-metanalysis	NA:review-metanalysis	NA:review-metanalysis	NA:review-metanalysis
405	Sordello et al. 2020	10.1093/beheco/arq210	Diaz, M., Parra, A., Gallardo, C	BEHAVIORAL ECOLOGY	Serins respond to anthropogenic noise by increasing vocal activity	2011	English	Journal article	Study	Birds	Urban	Communication	In-situ	Observational	ESP	ESP
406	Sordello et al. 2020	10.1093/beheco/arr176	Dowling, JL., Luther, DA., Marra, PP	BEHAVIORAL ECOLOGY	Comparative effects of urban development and anthropogenic noise on bird songs	2012	English	Journal article	Study	Birds	Urban	Communication	In-situ	Observational	USA	USA
409	Sordello et al. 2020	10.1093/beheco/art075	Potvin, DA., Mulder, RA	BEHAVIORAL ECOLOGY	Immediate, independent adjustment of call pitch and amplitude in response to varying background noise by silvereyes (Zosterops lateralis)	2013	English	Journal article	Study	Birds	Transportation	Communication	In-situ	Experimental	AUS	AUS
412	Sordello et al. 2020	10.1093/beheco/aru103	Da Silva, A., Samplonius, JM., Schlicht, E., Valcu, M., Kempenaers, B	BEHAVIORAL ECOLOGY	Artificial night lighting rather than traffic noise affects the daily timing of dawn and dusk singing in common European songbirds	2014	English	Journal article	Study	Birds	Transportation	Communication	In-situ	Observational	DEU	DEU
415	Sordello et al. 2020	10.1093/beheco/aru207	Gil, D., Honarmand, M., Pascual, J., Perez-Mena, E., and Garcia, CM	BEHAVIORAL ECOLOGY	Birds living near airports advance their dawn chorus and reduce overlap with aircraft noise	2015	English	Journal article	Study	Birds	Transportation	Communication	In-situ	Observational	ESP	ESP|DEU
417	Sordello et al. 2020	10.1093/beheco/aru232	Meillere, A., Brischoux, F., Angelier, F	BEHAVIORAL ECOLOGY	Impact of chronic noise exposure on antipredator behavior: an experiment in breeding house sparrows	2015	English	Journal article	Study	Birds	Urban|Transportation	Behaviour|Reproduction	In-situ	Experimental	FRA	FRA
418	Sordello et al. 2020	10.1093/beheco/arv128	Zwart, MC., Dunn, JC., McGowan, PJK., Whittingham, MJ	BEHAVIORAL ECOLOGY	Wind farm noise suppresses territorial defense behavior in a songbird	2016	English	Journal article	Study	Birds	Industrial	Behaviour|Reproduction	In-situ	Experimental	GBR	GBR
419	Sordello et al. 2020	10.1093/beheco/arv162	Luther, DA., Phillips, J., Derryberry, EP	BEHAVIORAL ECOLOGY	Not so sexy in the city: urban birds adjust songs to noise but compromise vocal performance	2016	English	Journal article	Study	Birds	Urban	Communication	In-situ	Experimental	USA	USA
420	Sordello et al. 2020	10.1093/beheco/arv197	Narango, DL., Rodewald, AD	BEHAVIORAL ECOLOGY	Urban-associated drivers of song variation along a rural-urban gradient	2015	English	Journal article	Study	Birds	Urban	Communication	In-situ	Observational	USA	USA
421	Sordello et al. 2020	10.1093/beheco/arw058	Shannon, G., Crooks, KR., Wittemyer, G., Fristrup, KM., Angeloni, LM	BEHAVIORAL ECOLOGY	Road noise causes earlier predator detection and flight response in a free-ranging mammal	2016	English	Journal article	Study	Mammals	Transportation	Behaviour	In-situ	Experimental	USA	USA
422	Sordello et al. 2020	10.1093/beheco/arw060	Roca, IT., Desrochers, L., Giacomazzo, M., Bertolo, A., Bolduc, P., Deschesnes, R., Martin, CA., Rainville, V., Rheault, G., Proulx, R	BEHAVIORAL ECOLOGY	Shifting song frequencies in response to anthropogenic noise: a meta-analysis on birds and anurans	2016	English	Journal article	Meta-analysis	NA:review-metanalysis	NA:review-metanalysis	NA:review-metanalysis	NA:review-metanalysis	NA:review-metanalysis	NA:review-metanalysis	NA:review-metanalysis
426	Sordello et al. 2020	10.1093/beheco/arw105	Job, JR., Kohler, SL., Gill, SA	BEHAVIORAL ECOLOGY	Song adjustments by an open habitat bird to anthropogenic noise, urban structure, and vegetation	2016	English	Journal article	Study	Birds	Urban|Transportation	Communication	In-situ	Observational	USA	USA
427	Sordello et al. 2020	10.1093/beheco/arw139	Schepers, MJ., Proppe, DS	BEHAVIORAL ECOLOGY	Song playback increases songbird density near low to moderate use roads	2017	English	Journal article	Study	Birds	Transportation	Space use	In-situ	Experimental	USA	USA
428	Sordello et al. 2020	10.1093/beheco/arw172	Luther, DA., Danner, R., Danner, J., Gentry, K., Derryberry, EP	BEHAVIORAL ECOLOGY	The relative response of songbirds to shifts in song amplitude and song minimum frequency	2017	English	Journal article	Study	Birds	Urban	Communication	In-situ	Experimental	USA	USA
429	Sordello et al. 2020	10.1093/beheco/arx036	Davidson, BM., Antonova, G., Dlott, H., Barber, JR., Francis, CD	BEHAVIORAL ECOLOGY	Natural and anthropogenic sounds reduce song performance: insights from two emberizid species	2017	English	Journal article	Study	Birds	Industrial	Communication	In-situ	Observational	USA	USA
430	Sordello et al. 2020	10.1093/beheco/ary097	Injaian, AS., Poon, LY., Patricelli, GL	BEHAVIORAL ECOLOGY	Effects of experimental anthropogenic noise on avian settlement patterns and reproductive success	2018	English	Journal article	Study	Birds	Transportation	Space use|Physiology|Reproduction	In-situ	Experimental	USA	USA
432	Sordello et al. 2020	10.1093/conphys/cou061	Kaiser, K., Devito, J., Jones, CG., Marentes, A., Perez, R., Umeh, L., Weickum, RM., McGovern, KE., Wilson, EH., Saltzman, W	CONSERVATION PHYSIOLOGY	Effects of anthropogenic noise on endocrine and reproductive function in White's treefrog, Litoria caerulea	2015	English	Journal article	Study	Amphibians	Transportation	Physiology	Ex-situ	Experimental	USA	NA
434	Sordello et al. 2020	10.1093/cz/zox061	Frohlich, A., Ciach, M	CURRENT ZOOLOGY	Noise shapes the distribution pattern of an acoustic predator	2018	English	Journal article	Study	Birds	Transportation	Space use	In-situ	Observational	POL	POL
435	Sordello et al. 2020	10.1093/icb/icv070	Kight, CR., Swaddle, JP	INTEGRATIVE AND COMPARATIVE BIOLOGY	Eastern Bluebirds Alter their Song in Response to Anthropogenic Changes in the Acoustic Environment	2015	English	Journal article	Study	Birds	Urban	Communication	In-situ	Experimental	USA	USA
442	Sordello et al. 2020	10.1098/rsbl.2007.0134	Fuller, RA., Warren, PH., Gaston, KJ	BIOLOGY LETTERS	Daytime noise predicts nocturnal singing in urban robins	2007	English	Journal article	Study	Birds	Urban	Communication	In-situ	Observational	GBR	GBR
444	Sordello et al. 2020	10.1098/rsbl.2010.0437	Bermudez-Cuamatzin, E., Rios-Chelen, AA., Gil, D., Garcia, CM	BIOLOGY LETTERS	Experimental evidence for real-time song frequency shift in response to urban noise in a passerine bird	2011	English	Journal article	Study	Birds	Urban	Communication	Ex-situ	Experimental	MEX	MEX
446	Sordello et al. 2020	10.1098/rsbl.2011.0359	Francis, CD., Ortega, CP., Cruz, A	BIOLOGY LETTERS	Different behavioural responses to anthropogenic noise by two closely related passerine birds	2011	English	Journal article	Study	Birds	Industrial	Communication|Community|Space use	In-situ	Observational	USA	USA
447	Sordello et al. 2020	10.1098/rsbl.2011.0529	Duarte, MHL., Vecci, MA., Hirsch, A., Young, RJ	BIOLOGY LETTERS	Noisy human neighbours affect where urban monkeys live	2011	English	Journal article	Study	Mammals	Urban	Space use	In-situ	Observational	BRA	BRA
454	Sordello et al. 2020	10.1098/rsbl.2015.0559	Meillere, A., Brischoux, F., Ribout, C., Angelier, F	BIOLOGY LETTERS	Traffic noise exposure affects telomere length in nestling house sparrows	2015	English	Journal article	Study	Birds	Transportation	Physiology|Reproduction	In-situ	Experimental	FRA	FRA
455	Sordello et al. 2020	10.1098/rsbl.2016.0113	Grade, AM., Sieving, KE	BIOLOGY LETTERS	When the birds go unheard: highway noise disrupts information transfer between bird species	2016	English	Journal article	Study	Birds	Transportation	Communication	In-situ	Experimental	USA	USA
458	Sordello et al. 2020	10.1098/rsbl.2017.0714	Gurule-Small, GA., Tinghitella, RM	BIOLOGY LETTERS	Developmental experience with anthropogenic noise hinders adult mate location in an acoustically signalling invertebrate	2018	English	Journal article	Study	Insects	Transportation	Communication|Reproduction	Ex-situ	Experimental	USA	NA
459	Sordello et al. 2020	10.1098/rsbl.2018.0018	Davis, AK., Schroeder, H., Yeager, I., Pearce, J	BIOLOGY LETTERS	Effects of simulated highway noise on heart rates of larval monarch butterflies, Danaus plexippus: implications for roadside habitat suitability	2018	English	Journal article	Study	Insects	Transportation	Physiology	Ex-situ	Experimental	USA	USA
464	Sordello et al. 2020	10.1098/rsos.160231	Dorado-Correa, AM., Rodriguez-Rocha, M., Brumm, H	ROYAL SOCIETY OPEN SCIENCE	Anthropogenic noise, but not artificial light levels predicts song behaviour in an equatorial bird	2016	English	Journal article	Study	Birds	Urban	Communication	In-situ	Observational	DEU	COL
467	Sordello et al. 2020	10.1098/rsos.172059	Cardoso, GC., Hu, Y., Francis, CD	ROYAL SOCIETY OPEN SCIENCE	The comparative evidence for urban species sorting by anthropogenic noise	2018	English	Journal article	Meta-analysis	NA:review-metanalysis	NA:review-metanalysis	NA:review-metanalysis	NA:review-metanalysis	NA:review-metanalysis	NA:review-metanalysis	NA:review-metanalysis
468	Sordello et al. 2020	10.1098/rsos.172168	Antze, B., Koper, N	ROYAL SOCIETY OPEN SCIENCE	Noisy anthropogenic infrastructure interferes with alarm responses in Savannah sparrows (Passerculus sandwichensis)	2018	English	Journal article	Study	Birds	Industrial	Behaviour|Reproduction	In-situ	Experimental	CAN	CAN
470	Sordello et al. 2020	10.1098/rspb.2009.0586	Mockford, EJ., Marshall, RC	PROCEEDINGS OF THE ROYAL SOCIETY B-BIOLOGICAL SCIENCES	Effects of urban noise on song and response behaviour in great tits	2009	English	Journal article	Study	Birds	Urban	Behaviour|Communication	In-situ	Experimental	GBR	GBR
471	Sordello et al. 2020	10.1098/rspb.2010.1847	Francis, CD., Ortega, CP., Cruz, A	PROCEEDINGS OF THE ROYAL SOCIETY B-BIOLOGICAL SCIENCES	Vocal frequency change reflects different responses to anthropogenic noise in two suboscine tyrant flycatchers	2011	English	Journal article	Study	Birds	Urban	Communication	In-situ	Observational	USA	USA
472	Sordello et al. 2020	10.1098/rspb.2010.2262	Siemers, BM., Schaub, A	PROCEEDINGS OF THE ROYAL SOCIETY B-BIOLOGICAL SCIENCES	Hunting at the highway: traffic noise reduces foraging efficiency in acoustic predators	2010	English	Journal article	Study	Mammals	Transportation	Behaviour	Ex-situ	Experimental	DEU	Unknown
473	Sordello et al. 2020	10.1098/rspb.2010.2296	Potvin, DA., Parris, KM., Mulder, RA	PROCEEDINGS OF THE ROYAL SOCIETY B-BIOLOGICAL SCIENCES	Geographically pervasive effects of urban noise on frequency and syllable rate of songs and calls in silvereyes (Zosterops lateralis)	2011	English	Journal article	Study	Birds	Urban	Communication	In-situ	Observational	AUS	AUS
477	Sordello et al. 2020	10.1098/rspb.2012.2798	Nemeth, E., Pieretti, N., Zollinger, SA., Geberzahn, N., Partecke, J., Miranda, AC., Brumm, H	PROCEEDINGS OF THE ROYAL SOCIETY B-BIOLOGICAL SCIENCES	Bird song and anthropogenic noise: vocal constraints may explain why birds sing higher-frequency songs in cities	2013	English	Journal article	Study	Birds	Urban	Communication	In-situ	Observational	DEU	Unknown|AUT
480	Sordello et al. 2020	10.1098/rspb.2013.2290	McClure, CJW., Ware, HE., Carlisle, J., Kaltenecker, G., Barber, JR	PROCEEDINGS OF THE ROYAL SOCIETY B-BIOLOGICAL SCIENCES	An experimental investigation into the effects of traffic noise on distributions of birds: avoiding the phantom road	2013	English	Journal article	Study	Birds	Transportation	Space use	In-situ	Experimental	USA	USA
485	Sordello et al. 2020	10.1098/rspb.2016.1058	LaZerte, SE., Slabbekoorn, H., Otter, KA	PROCEEDINGS OF THE ROYAL SOCIETY B-BIOLOGICAL SCIENCES	Learning to cope: vocal adjustment to urban noise is correlated with prior experience in black-capped chickadees	2016	English	Journal article	Study	Birds	Transportation	Communication	In-situ	Experimental	CAN	CAN
497	Sordello et al. 2020	10.1111/1365-2435.12000	Lampe, U., Schmoll, T., Franzke, A., Reinhold, K	FUNCTIONAL ECOLOGY	Staying tuned: grasshoppers from noisy roadside habitats produce courtship signals with elevated frequency components	2012	English	Journal article	Study	Insects	Transportation	Communication	Ex-situ	Experimental	DEU	DEU
498	Sordello et al. 2020	10.1111/1365-2435.12215	Lampe, U., Reinhold, K., Schmoll, T	FUNCTIONAL ECOLOGY	How grasshoppers respond to road noise: developmental plasticity and population differentiation in acoustic signalling	2014	English	Journal article	Study	Insects	Transportation	Communication	In-situ|Ex-situ	Observational|Experimental	DEU	DEU
507	Sordello et al. 2020	10.1111/acv.12302	McClure, CJW., Ware, HE., Carlisle, JD., Barber, JR	ANIMAL CONSERVATION	Noise from a phantom road experiment alters the age structure of a community of migrating birds	2017	English	Journal article	Study	Birds	Transportation	Community|Physiology	In-situ	Experimental	USA	USA
508	Sordello et al. 2020	10.1111/acv.12400	Grace, MK., noss, RF	ANIMAL CONSERVATION	Evidence for selective avoidance of traffic noise by anuran amphibians	2018	English	Journal article	Study	Amphibians	Transportation	Communication|Community	In-situ	Experimental	USA	USA
514	Sordello et al. 2020	10.1111/cobi.12893	Troianowski, M., Mondy, N., Dumet, A., Arcanjo, C., Lengagne, T	CONSERVATION BIOLOGY	Effects of traffic noise on tree frog stress levels, immunity, and color signaling	2017	English	Journal article	Study	Amphibians	Transportation	Physiology	Ex-situ	Experimental	FRA	FRA
517	Sordello et al. 2020	10.1111/eth.12360	Oden, AI., Brown, MB., Burbach, ME., Brandle, JR., Quinn, JE	ETHOLOGY	Variation in Avian Vocalizations during the non-Breeding Season in Response to Traffic noise	2015	English	Journal article	Study	Birds	Transportation	Communication	In-situ	Observational	USA	USA
518	Sordello et al. 2020	10.1111/eth.12428	Bunkley, JP., Barber, JR	ETHOLOGY	Noise Reduces Foraging Efficiency in Pallid Bats (Antrozous pallidus)	2015	English	Journal article	Study	Mammals	Urban|Transportation|Industrial	Behaviour	Ex-situ	Experimental	USA	USA
519	Sordello et al. 2020	10.1111/gcb.12098	Proppe, DS., Sturdy, CB., St Clair, CC	GLOBAL CHANGE BIOLOGY	Anthropogenic noise decreases urban songbird diversity and may contribute to homogenization	2013	English	Journal article	Study	Birds	Urban	Communication	In-situ	Observational	CAN	CAN
521	Sordello et al. 2020	10.1111/gcb.12862	Francis, CD	GLOBAL CHANGE BIOLOGY	Vocal traits and diet explain avian sensitivities to anthropogenic noise	2015	English	Journal article	Meta-analysis	NA:review-metanalysis	NA:review-metanalysis	NA:review-metanalysis	NA:review-metanalysis	NA:review-metanalysis	NA:review-metanalysis	NA:review-metanalysis
522	Sordello et al. 2020	10.1111/gcb.12997	Luo, JH., Siemers, BM., Koselj, K	GLOBAL CHANGE BIOLOGY	How anthropogenic noise affects foraging	2015	English	Journal article	Study	Mammals	Transportation	Behaviour	Ex-situ	Experimental	DEU	DEU
526	Sordello et al. 2020	10.1111/ibi.12053	Redondo, P., Barrantes, G., Sandoval, L	IBIS	Urban noise influences vocalization structure in the House Wren Troglodytes aedon	2013	English	Journal article	Study	Birds	Urban	Communication	In-situ	Observational	CRI	CRI
527	Sordello et al. 2020	10.1111/ibi.12481	Perillo, A., Mazzoni, LG., Passos, LF., Goulart, VDLR., Duca, C., Young, RJ	IBIS	Anthropogenic noise reduces bird species richness and diversity in urban parks	2017	English	Journal article	Study	Birds	Urban	Community	In-situ	Observational	BRA	BRA
528	Sordello et al. 2020	10.1111/ibi.12514	Szymanski, P., Deoniziak, K., Losak, K., Osiejuk, TS	IBIS	The song of Skylarks Alauda arvensis indicates the deterioration of an acoustic environment resulting from wind farm start-up	2017	English	Journal article	Study	Birds	Industrial	Communication	In-situ	Observational	POL	POL
529	Sordello et al. 2020	10.1111/ibi.12554	Frohlich, A., Ciach, M	IBIS	Noise pollution and decreased size of wooded areas reduces the probability of occurrence of Tawny Owl Strix aluco	2018	English	Journal article	Study	Birds	Urban	Space use	In-situ	Observational	POL	POL
530	Sordello et al. 2020	10.1111/j.0021-8790.2004.00814.x	Brumm, H	JOURNAL OF ANIMAL ECOLOGY	The impact of environmental noise on song amplitude in a territorial bird	2004	English	Journal article	Study	Birds	Urban	Communication	In-situ	Observational	DEU	DEU
537	Sordello et al. 2020	10.1111/j.1365-2664.2006.01234.x	Habib, L., Bayne, EM., Boutin, S	JOURNAL OF APPLIED ECOLOGY	Chronic industrial noise affects pairing success and age structure of ovenbirds Seiurus aurocapilla	2007	English	Journal article	Study	Birds	Industrial	Reproduction	In-situ	Observational	CAN	CAN
538	Sordello et al. 2020	10.1111/j.1365-2664.2007.01303.x	Larsen, JK., Guillemette, M	JOURNAL OF APPLIED ECOLOGY	Effects of wind turbines on flight behaviour of wintering common eiders: implications for habitat use and collision risk	2007	English	Journal article	Study	Birds	Industrial	Behaviour	In-situ	Experimental	DNK	DNK
539	Sordello et al. 2020	10.1111/j.1365-2664.2009.01717.x	Tremblay, MA., St Clair, CC	JOURNAL OF APPLIED ECOLOGY	Factors affecting the permeability of transportation and riparian corridors to the movements of songbirds in an urban landscape	2009	English	Journal article	Study	Birds	Urban	Behaviour	In-situ	Observational	CAN	CAN
540	Sordello et al. 2020	10.1111/j.1365-2664.2010.01914.x	Halfwerk, W., Holleman, LJM., Lessells, CM., Slabbekoorn, H	JOURNAL OF APPLIED ECOLOGY	Negative impact of traffic noise on avian reproductive success	2011	English	Journal article	Study	Birds	Transportation	Reproduction	In-situ	Observational	NLD	NLD
541	Sordello et al. 2020	10.1111/j.1365-2664.2011.02041.x	Summers, PD., Cunnington, GM., Fahrig, L	JOURNAL OF APPLIED ECOLOGY	Are the negative effects of roads on breeding birds caused by traffic noise?	2011	English	Journal article	Study	Birds	Transportation	Community	In-situ	Observational	CAN	CAN
543	Sordello et al. 2020	10.1111/j.1365-294X.2007.03487.x	Slabbekoorn, H., Ripmeester, EAP	MOLECULAR ECOLOGY	Birdsong and anthropogenic noise: implications and applications for conservation	2008	English	Journal article	Review	NA:review-metanalysis	NA:review-metanalysis	NA:review-metanalysis	NA:review-metanalysis	NA:review-metanalysis	NA:review-metanalysis	NA:review-metanalysis
544	Sordello et al. 2020	10.1111/j.1420-9101.2012.02597.x	Rios-Chelen, AA., Salaberria, C., Barbosa, I., Garcia, CM., Gil, D	JOURNAL OF EVOLUTIONARY BIOLOGY	The learning advantage: bird species that learn their song show a tighter adjustment of song to noisy environments than those that do not learn	2012	English	Journal article	Study	Birds	Urban	Communication	In-situ	Observational	MEX	BRA|MEX
545	Sordello et al. 2020	10.1111/j.1469-1795.2012.00598.x	Cunnington, GM., Fahrig, L	ANIMAL CONSERVATION	Mate attraction by male anurans in the presence of traffic noise	2013	English	Journal article	Study	Amphibians	Transportation	Communication	In-situ	Experimental	CAN	CAN
546	Sordello et al. 2020	10.1111/j.1523-1739.2008.00973.x	Bayne, EM., Habib, L., Boutin, S	CONSERVATION BIOLOGY	Impacts of Chronic Anthropogenic noise from Energy-Sector Activity on Abundance of Songbirds in the Boreal Forest	2008	English	Journal article	Study	Birds	Industrial	Community	In-situ	Observational	CAN	CAN
547	Sordello et al. 2020	10.1111/j.1523-1739.2010.01602.x	Goodwin, SE., Shriver, WG	CONSERVATION BIOLOGY	Effects of Traffic noise on Occupancy Patterns of Forest Birds	2011	English	Journal article	Study	Birds	Transportation	Space use	In-situ	Observational	USA	USA
548	Sordello et al. 2020	10.1111/j.1523-1739.2010.01635.x	Kociolek, AV., Clevenger, AP., Clair, CCS., Proppe, DS	CONSERVATION BIOLOGY	Effects of Road Networks on Bird Populations	2011	English	Journal article	Review	NA:review-metanalysis	NA:review-metanalysis	NA:review-metanalysis	NA:review-metanalysis	NA:review-metanalysis	NA:review-metanalysis	NA:review-metanalysis
550	Sordello et al. 2020	10.1111/j.1523-1739.2012.01840.x	Blickley, JL., Blackwood, D., Patricelli, GL	CONSERVATION BIOLOGY	Experimental Evidence for the Effects of Chronic Anthropogenic noise on Abundance of Greater Sage-Grouse at Leks	2012	English	Journal article	Study	Birds	Transportation|Industrial	Community	In-situ	Experimental	USA	USA
551	Sordello et al. 2020	10.1111/j.1600-048X.2012.05640.x	Proppe, DS., Avey, MT., Hoeschele, M., Moscicki, MK., Farrell, T., St Clair, CC., Sturdy, CB	JOURNAL OF AVIAN BIOLOGY	Black-capped chickadees Poecile atricapillus sing at higher pitches with elevated anthropogenic noise, but not with decreasing canopy cover	2012	English	Journal article	Study	Birds	Urban	Communication	In-situ	Experimental	CAN	CAN
552	Sordello et al. 2020	10.1111/j.1600-048X.2012.05796.x	Arroyo-Solis, A., Castillo, JM., Figueroa, E., Lopez-Sanchez, JL., Slabbekoorn, H	JOURNAL OF AVIAN BIOLOGY	Experimental evidence for an impact of anthropogenic noise on dawn chorus timing in urban birds	2013	English	Journal article	Study	Birds	Transportation	Communication	In-situ	Experimental	ESP	ESP
560	Sordello et al. 2020	10.1111/jav.01042	Lee, JGH., MacGregor-Fors, I., Yeh, PJ	JOURNAL OF AVIAN BIOLOGY	Sunrise in the city: disentangling drivers of the avian dawn chorus onset in urban greenspaces	2017	English	Journal article	Study	Birds	Urban	Communication	In-situ	Observational	USA	USA
561	Sordello et al. 2020	10.1111/jav.01139	Brischoux, F., Meillere, A., Dupoue, A., Lourdais, O., Angelier, F	JOURNAL OF AVIAN BIOLOGY	Traffic noise decreases nestlings' metabolic rates in an urban exploiter	2017	English	Journal article	Study	Birds	Transportation	Physiology|Reproduction	In-situ	Experimental	FRA	FRA
595	Sordello et al. 2020	10.1121/1.4807812	Pieretti, N., Farina, A	JOURNAL OF THE ACOUSTICAL SOCIETY OF AMERICA	Application of a recently introduced index for acoustic complexity to an avian soundscape with traffic noise	2013	English	Journal article	Study	Birds	Transportation	Communication	In-situ	Observational	ITA	ITA
600	Sordello et al. 2020	10.1121/1.4943553	Iglesias-Merchan, C., Diaz-Balteiro, L., de la Puente, J	JOURNAL OF THE ACOUSTICAL SOCIETY OF AMERICA	Road traffic noise impact assessment in a breeding colony of cinereous vultures (Aegypius monachus) in Spain	2016	English	Journal article	Study	Birds	Transportation	Space use|Reproduction	In-situ	Observational	ESP	ESP
613	Sordello et al. 2020	10.1134/S1062359015080038	Ivanitskii, VV., Antipov, VA., Marova, IM	BIOLOGY BULLETIN	The thrush nightingale (Luscinia luscinia) in Moscow and Moscow suburbs: City noise influences the frequency parameters of its song	2015	English	Journal article	Study	Birds	Urban	Communication	In-situ	Observational	RUS	RUS
618	Sordello et al. 2020	10.1139/cjz-2013-0081	Proppe, DS., Byers, KA., Sturdy, CB., St Clair, CC	CANADIAN JOURNAL OF ZOOLOGY-REVUE CANADIENNE DE ZOOLOGIE	Physical condition of Black-capped Chickadees (Poecile atricapillus) in relation to road disturbance	2013	English	Journal article	Study	Birds	Transportation	Physiology	In-situ	Observational	CAN	CAN
626	Sordello et al. 2020	10.1139/Z05-128	Male, SK., nol, E	CANADIAN JOURNAL OF ZOOLOGY-REVUE CANADIENNE DE ZOOLOGIE	Impacts of roads associated with the Ekati Diamond Mine (TM), northwest Territories, Canada, on reproductive success and breeding habitat of Lapland Longspurs	2005	English	Journal article	Study	Birds	Transportation	Space use|Reproduction	In-situ	Observational	CAN	CAN
630	Sordello et al. 2020	10.1146/annurev.ecolsys.29.1.207	Forman, RTT., Alexander, LE	ANNUAL REVIEW OF ECOLOGY AND SYSTEMATICS	Roads and their major ecological effects	1998	English	Journal article	Review	NA:review-metanalysis	NA:review-metanalysis	NA:review-metanalysis	NA:review-metanalysis	NA:review-metanalysis	NA:review-metanalysis	NA:review-metanalysis
632	Sordello et al. 2020	10.1163/000579510X551660	Kaiser, K., Scofield, DG., Alloush, M., Jones, RM., Marczak, S., Martineau, K., Oliva, MA., Narins, PM	BEHAVIOUR	When sounds collide: the effect of anthropogenic noise on a breeding assemblage of frogs in Belize, Central America	2011	English	Journal article	Study	Amphibians	Transportation	Communication|Reproduction	In-situ	Experimental	USA	BLZ
633	Sordello et al. 2020	10.1163/156853909X404457	Kaiser, K., Hammers, JL	BEHAVIOUR	The effect of anthropogenic noise on male advertisement call rate in the neotropical treefrog, Dendropsophus triangulum	2009	English	Journal article	Study	Amphibians	Transportation	Communication	Ex-situ	Experimental	USA	PER
634	Sordello et al. 2020	10.1163/156853909X423104	Bermudez-Cuamatzin, E., Rios-Chelen, AA., Gil, D., Garcia, CM	BEHAVIOUR	Strategies of song adaptation to urban noise in the house finch: syllable pitch plasticity or differential syllable use?	2009	English	Journal article	Study	Birds	Urban	Communication	In-situ	Observational	MEX	MEX
638	Sordello et al. 2020	10.1163/1568539X-00003068	Vargas-Salinas, F., Amezquita, A	BEHAVIOUR	Traffic noise correlates with calling time but not spatial distribution in the threatened poison frog Andinobates bombetes	2013	English	Journal article	Study	Amphibians	Transportation	Communication|Community|Space use	In-situ	Experimental	COL	COL
639	Sordello et al. 2020	10.1163/1568539X-00003255	Troianowski, M., Condette, C., Mondy, N., Dumet, A., Lengagne, T	BEHAVIOUR	Traffic noise affects colouration but not calls in the European treefrog (Hyla arborea)	2015	English	Journal article	Study	Amphibians	Urban	Communication|Physiology	Ex-situ	Experimental	FRA	FRA
640	Sordello et al. 2020	10.1163/1568539X-00003390	Rios-Chelen, AA., Lee, GC., Patricelli, GL	BEHAVIOUR	A comparison between two ways to measure minimum frequency and an experimental test of vocal plasticity in red-winged blackbirds in response to noise	2016	English	Journal article	Study	Birds	Urban|Transportation	Communication	In-situ	Experimental	USA	USA
642	Sordello et al. 2020	10.1186/s12983-014-0083-8	Giraudeau, M., nolan, PM., Black, CE., Earl, SR., Hasegawa, M., McGraw, KJ	FRONTIERS IN ZOOLOGY	Song characteristics track bill morphology along a gradient of urbanization in house finches (Haemorhous mexicanus)	2014	English	Journal article	Study	Birds	Urban	Communication	In-situ	Observational	USA	USA
643	Sordello et al. 2020	10.1186/s12983-018-0275-8	Dorado-Correa, AM., Zollinger, SA., Heidinger, B., Brumm, H	FRONTIERS IN ZOOLOGY	Timing matters: traffic noise accelerates telomere loss rate differently across developmental stages	2018	English	Journal article	Study	Birds	Urban|Transportation	Physiology|Reproduction	Ex-situ	Experimental	DEU	NA
644	Sordello et al. 2020	10.1186/s40657-016-0050-5	Alwis, NS., Perera, P., Dayawansa, NP	AVIAN RESEARCH	Response of tropical avifauna to visitor recreational disturbances: a case study from the Sinharaja World Heritage Forest, Sri Lanka	2016	English	Journal article	Study	Birds	Recreational	Community	In-situ	Observational	LKA	LKA
645	Sordello et al. 2020	10.1186/s40657-018-0112-y	Khamcha, D., Corlett, RT., Powell, LA., Savini, T., Lynam, AJ., Gale, GA	AVIAN RESEARCH	Road induced edge effects on a forest bird community in tropical Asia	2018	English	Journal article	Study	Birds	Transportation	Community	In-situ	Observational	THA	THA
654	Sordello et al. 2020	10.1242/jeb.038299	Verzijden, MN., Ripmeester, EAP., Ohms, VR., Snelderwaard, P., Slabbekoorn, H	JOURNAL OF EXPERIMENTAL BIOLOGY	Immediate spectral flexibility in singing chiffchaffs during experimental exposure to highway noise	2010	English	Journal article	Study	Birds	Transportation	Communication	In-situ	Experimental	NLD	NLD
657	Sordello et al. 2020	10.1242/jeb.081109	Crino, OL., Johnson, EE., Blickley, JL., Patricelli, GL., Breuner, CW	JOURNAL OF EXPERIMENTAL BIOLOGY	Effects of experimentally elevated traffic noise on nestling white-crowned sparrow stress physiology, immune function and life history	2013	English	Journal article	Study	Birds	Transportation	Physiology|Reproduction	In-situ	Experimental	USA	USA
659	Sordello et al. 2020	10.1242/jeb.092890	Luo, JH., Clarin, BM., Borissov, IM., Siemers, BM	JOURNAL OF EXPERIMENTAL BIOLOGY	Are torpid bats immune to anthropogenic noise?	2014	English	Journal article	Study	Mammals	Transportation	Physiology	Ex-situ	Experimental	DEU	BGR
669	Sordello et al. 2020	10.13157/arla.65.2.2018.ra5	Martinez-Marivela, I., Morales, MB., Iglesias-Merchan, C., Delgado, MP., Tarjuelo, R., Traba, J	ARDEOLA-INTERNATIONAL JOURNAL OF ORNITHOLOGY	TRAFFIC NOISE POLLUTION DOES NOT INFLUENCE HABITAT SELECTION IN THE ENDANGERED LITTLE BUSTARD	2018	English	Journal article	Study	Birds	Transportation	Space use|Reproduction	Modeling	NA	ESP	ESP
671	Sordello et al. 2020	10.1371/journal.pone.0025413	Proppe, DS., Sturdy, CB., St Clair, CC	PLOS ONE	Flexibility in Animal Signals Facilitates Adaptation to Rapidly Changing Environments	2011	English	Journal article	Study	Birds	Transportation	Communication	In-situ	Observational	CAN	CAN
672	Sordello et al. 2020	10.1371/journal.pone.0027052	Francis, CD., Ortega, CP., Cruz, A	PLOS ONE	Noise Pollution Filters Bird Communities Based on Vocal Frequency	2011	English	Journal article	Study	Birds	Urban	Communication|Community	In-situ	Experimental	USA	USA
674	Sordello et al. 2020	10.1371/journal.pone.0029960	Lowry, H., Lill, A., Wong, BBM	PLOS ONE	How noisy Does a noisy Miner Have to Be? Amplitude Adjustments of Alarm Calls in an Avian Urban 'Adapter'	2012	English	Journal article	Study	Birds	Transportation	Communication	In-situ	Experimental	AUS	AUS
678	Sordello et al. 2020	10.1371/journal.pone.0039200	Schroeder, J., Nakagawa, S., Cleasby, IR., Burke, T	PLOS ONE	Passerine Birds Breeding under Chronic noise Experience Reduced Fitness	2012	English	Journal article	Study	Birds	Industrial	Reproduction	In-situ	Observational	GBR	GBR
681	Sordello et al. 2020	10.1371/journal.pone.0045014	Payne, CJ., Jessop, TS., Guay, PJ., Johnstone, M., Feore, M., Mulder, RA	PLOS ONE	Population, Behavioural and Physiological Responses of an Urban Population of Black Swans to an Intense Annual noise Event	2012	English	Journal article	Study	Birds	Recreational	Behaviour|Community|Physiology	In-situ	Observational	AUS	AUS
682	Sordello et al. 2020	10.1371/journal.pone.0050462	Blickley, JL., Word, KR., Krakauer, AH., Phillips, JL., Sells, SN., Taff, CC., Wingfield, JC., Patricelli, GL	PLOS ONE	Experimental Chronic noise Is Related to Elevated Fecal Corticosteroid Metabolites in Lekking Male Greater Sage-Grouse (Centrocercus urophasianus)	2012	English	Journal article	Study	Birds	Industrial	Physiology|Reproduction	In-situ	Experimental	USA	USA
686	Sordello et al. 2020	10.1371/journal.pone.0071476	Nordt, A., and Klenke, R.	PLOS ONE	Sleepless in Town - Drivers of the Temporal Shift in Dawn Song in Urban European Blackbirds	2013	English	Journal article	Study	Birds	Urban	Communication	In-situ	Observational	DEU	DEU
698	Sordello et al. 2020	10.1371/journal.pone.0174484	Pena, JCD., Martello, F., Ribeiro, MC., Armitage, RA., Young, RJ., Rodrigues, M	PLOS ONE	Street trees reduce the negative effects of urbanization on birds	2017	English	Journal article	Study	Birds	Urban	Behaviour|Community	In-situ	Observational	BRA	BRA
699	Sordello et al. 2020	10.1371/journal.pone.0183342	Caorsi, VZ., Both, C., Cechin, S., Antunes, R., Borges-Martins, M	PLOS ONE	Effects of traffic noise on the calling behavior of two Neotropical hylid frogs	2017	English	Journal article	Study	Amphibians	Transportation	Communication	In-situ	Experimental	BRA	BRA
704	Sordello et al. 2020	10.15666/aeer/1603_29232932	Ru, H., Xu, J., Li, M., Duan, Z., Li, Z	APPLIED ECOLOGY AND ENVIRONMENTAL RESEARCH	IMPACT OF TRAFFIC noISE ON TIBETAN ANTELOPES: A PRELIMINARY EXPERIMENT ON THE QINGHAI-TIBET HIGHWAY IN CHINA	2018	English	Journal article	Study	Mammals	Transportation	Behaviour	In-situ	Experimental	CHN	CHN
707	Sordello et al. 2020	10.1578/AM.38.3.2012.279	Demarchi, MW., Holst, M., Robichaud, D., Waters, M., MacGillivray, AO	AQUATIC MAMMALS	Responses of Steller Sea Lions (Eumetopias jubatus) to In-Air Blast noise from Military Explosions	2012	English	Journal article	Study	Mammals	Military	Behaviour|Community|Space use|Physiology	In-situ	Observational	CAN	CAN
717	Sordello et al. 2020	10.1590/1678-4766e2018017	Rodrigues, AG., Borges-Martins, M., Zilio, F	IHERINGIA SERIE ZOOLOGIA	Bird diversity in an urban ecosystem: the role of local habitats in understanding the effects of urbanization	2018	English	Journal article	Study	Birds	Urban	Community	In-situ	Observational	BRA	BRA
718	Sordello et al. 2020	10.1642/0004-8038(2005)122[0231:APOTUS]2.0.CO.,2	Leader, N., Wright, J., Yom-Tov, Y	AUK	Acoustic properties of two urban song dialects in the Orange-tufted Sunbird (Nectarinia osea)	2005	English	Journal article	Study	Birds	Urban|Transportation	Communication	In-situ	Experimental	ISR	ISR
719	Sordello et al. 2020	10.1642/0004-8038(2006)123[639:ACIUNC]2.0.CO.,2	Patricelli, GL., Blickley, JL	AUK	Avian communication in urban noise: Causes and consequences of vocal adjustment	2006	English	Journal article	Review	NA:review-metanalysis	NA:review-metanalysis	NA:review-metanalysis	NA:review-metanalysis	NA:review-metanalysis	NA:review-metanalysis	NA:review-metanalysis
720	Sordello et al. 2020	10.1642/0004-8038(2006)123[650:SSMMSV]2.0.CO.,2	Wood, WE., Yezerinac, SM	AUK	Song sparrow (Melospiza melodia) song varies with urban noise	2006	English	Journal article	Study	Birds	Urban	Communication	In-situ	Observational	USA	USA
723	Sordello et al. 2020	10.1648/0273-8570-72.2.305	Doresky, J., Morgan, K., Ragsdale, L., Townsend, H., Barron, M., West, M	JOURNAL OF FIELD ORNITHOLOGY	Effects of military activity on reproductive success of Red-cockaded Woodpeckers	2001	English	Journal article	Study	Birds	Military	Reproduction	In-situ	Experimental	USA	USA
725	Sordello et al. 2020	10.1650/CONDOR-14-48.1	Borneman, TE., Rose, ET., Simons, TR	CONDOR	Minimal changes in heart rate of incubating American Oystercatchers (Haematopus palliatus) in response to human activity	2014	English	Journal article	Study	Birds	Urban|Transportation	Physiology	In-situ	Observational	USA	USA
726	Sordello et al. 2020	10.1650/CONDOR-16-146.1	Damsky, J., Gall, MD	CONDOR	Anthropogenic noise reduces approach of Black-capped Chickadee (Poecile atricapillus) and Tufted Titmouse (Baeolophus bicolor) to Tufted Titmouse mobbing calls	2017	English	Journal article	Study	Birds	Transportation|Industrial	Behaviour	In-situ	Experimental	USA	USA
727	Sordello et al. 2020	10.1650/CONDOR-16-164.1	Raynor, EJ., Whalen, CE., Brown, MB., Powell, LA	CONDOR	Grassland bird community and acoustic complexity appear unaffected by proximity to a wind energy facility in the Nebraska Sandhills	2017	English	Journal article	Study	Birds	Industrial	Community	In-situ	Observational	USA	USA
728	Sordello et al. 2020	10.1650/CONDOR-17-56.1	Whalen, CE., Brown, MB., McGee, J., Powell, LA., Walsh, EJ	CONDOR	Male Greater Prairie-Chickens adjust their vocalizations in the presence of wind turbine noise	2018	English	Journal article	Study	Birds	Industrial	Communication	In-situ	Experimental	USA	USA
729	Sordello et al. 2020	10.1650/CONDOR-17-69.1	Warrington, MH., Curry, CM., Antze, B., Koper, N	CONDOR	Noise from four types of extractive energy infrastructure affects song features of Savannah Sparrows	2018	English	Journal article	Study	Birds	Industrial	Communication	In-situ	Experimental	CAN	CAN
730	Sordello et al. 2020	10.1656/058.010.0210	Lawson, AL., Morrison, ML., Slack, RD	SOUTHEASTERN NATURALIST	Impacts of Oil and Gas Development on Wintering Grassland Birds at Padre Island National Seashore, Texas	2011	English	Journal article	Study	Birds	Transportation|Industrial	Community	In-situ	Observational	USA	USA
735	Sordello et al. 2020	10.1890/ES10-00199.1	Hayward, LS., Bowles, AE., Ha, JC., Wasser, SK	ECOSPHERE	Impacts of acute and long-term vehicle exposure on physiology and reproductive success of the northern spotted owl	2011	English	Journal article	Study	Birds	Transportation	Behaviour|Reproduction	In-situ	Observational	USA	USA
737	Sordello et al. 2020	10.2193/2007-397	Zielinski, WJ., Slauson, KM., Bowles, AE	JOURNAL OF WILDLIFE MANAGEMENT	Effects of off-highway vehicle use on the American marten	2008	English	Journal article	Study	Mammals	Transportation	Behaviour|Space use|Other	In-situ	Experimental	USA	USA
738	Sordello et al. 2020	10.2307/2404428	Reijnen, R., Foppen, R., Terbraak, C., and Thissen, J.	JOURNAL OF APPLIED ECOLOGY	THE EFFECTS OF CAR TRAFFIC ON BREEDING BIRD POPULATIONS IN WOODLAND .3. REDUCTION OF DENSITY IN RELATION TO THE PROXIMITY OF MAIN ROADS	1995	English	Journal article	Study	Birds	Transportation	Community	In-situ	Observational	NLD	NLD
739	Sordello et al. 2020	10.2307/3802352	Maier, JAK., Murphy, SM., White, RG., Smith, MD	JOURNAL OF WILDLIFE MANAGEMENT	Responses of caribou to overflights by low-altitude jet aircraft	1998	English	Journal article	Study	Mammals	Military	Behaviour|Reproduction	In-situ	Experimental	USA	USA
740	Sordello et al. 2020	10.2307/3802522	Ward, DH., Stehn, RA., Erickson, WP., Derksen, DV	JOURNAL OF WILDLIFE MANAGEMENT	Response of fall-staging brant and Canada geese to aircraft overflights in southwestern Alaska	1999	English	Journal article	Study	Birds	Transportation	Behaviour	In-situ	Experimental	USA	USA
741	Sordello et al. 2020	10.2307/3802568	Conomy, JT., Dubovsky, JA., Collazo, JA., Fleming, WJ	JOURNAL OF WILDLIFE MANAGEMENT	Do black ducks and wood ducks habituate to aircraft disturbance?	1998	English	Journal article	Study	Birds	Military	Behaviour	In-situ|Ex-situ	Observational	USA	USA
742	Sordello et al. 2020	10.2981/wlb.00225	Drolet, A., Dussault, C., Cote, SD	WILDLIFE BIOLOGY	Simulated drilling noise affects the space use of a large terrestrial mammal	2016	English	Journal article	Study	Mammals	Industrial	Behaviour|Space use	In-situ	Experimental	CAN	CAN
744	Sordello et al. 2020	10.3161/00016454AO2015.50.2.011	Wiacek, J., Polak, M	ACTA ORNITHOLOGICA	Does traffic noise affect the distribution and abundance of wintering birds in a managed woodland?	2015	English	Journal article	Study	Birds	Transportation	Community|Space use	In-situ	Observational	POL	POL
745	Sordello et al. 2020	10.3161/00016454AO2016.51.1.002	Colino-Rabanal, VJ., Mendes, S., Peris, SJ., Pescador, M	ACTA ORNITHOLOGICA	Does the song of the Wren Troglodytes troglodytes change with different environmental sounds?	2016	English	Journal article	Study	Birds	Urban	Communication	In-situ	Observational	ESP	ESP
746	Sordello et al. 2020	10.3161/150811010X537918	Zurcher, AA., Sparks, DW., Bennett, VJ	ACTA CHIROPTEROLOGICA	Why the bat did not cross the road?	2010	English	Journal article	Study	Mammals	Transportation	Behaviour	In-situ	Observational	USA	USA
747	Sordello et al. 2020	10.3161/150811012X654321	Le Roux, DS., Waas, JR	ACTA CHIROPTEROLOGICA	Do long-tailed bats alter their evening activity in response to aircraft noise?	2012	English	Journal article	Study	Mammals	Transportation	Behaviour	In-situ	Experimental	NZL	NZL
748	Sordello et al. 2020	10.3161/15081109ACC2015.17.2.010	Bonsen, G., Law, B., Ramp, D	ACTA CHIROPTEROLOGICA	Foraging strategies determine the effect of traffic noise on bats	2015	English	Journal article	Study	Mammals	Transportation	Behaviour	In-situ	Observational	AUS	AUS
753	Sordello et al. 2020	10.3354/esr00756	Scobie, CA., Bayne, EM., Wellicome, TI	ENDANGERED SPECIES RESEARCH	Influence of human footprint and sensory disturbances on night-time space use of an owl	2016	English	Journal article	Study	Birds	Urban|Transportation|Industrial	Behaviour|Space use|Reproduction	In-situ|Modeling	Observational	CAN	CAN
768	Sordello et al. 2020	10.3354/meps12073	Buxton, RT., Galvan, R., McKenna, MF., White, CL., Seher, V	MARINE ECOLOGY PROGRESS SERIES	Visitor noise at a nesting colony alters the behavior of a coastal seabird	2017	English	Journal article	Study	Birds	Recreational	Behaviour|Community|Reproduction	In-situ	Observational	USA	USA
777	Sordello et al. 2020	10.3389/fevo.2017.00068	Sierro, J., Schloesing, E., Pavon, I., Gil, D	FRONTIERS IN ECOLOGY AND EVOLUTION	European Blackbirds Exposed to Aircraft noise Advance Their Chorus, Modify Their Song and Spend More Time Singing	2017	English	Journal article	Study	Birds	Transportation	Communication	In-situ	Experimental	ESP	ESP
791	Sordello et al. 2020	10.5751/ACE-01042-120213	Shonfield, J., Bayne, EM	AVIAN CONSERVATION AND ECOLOGY	The effect of industrial noise on owl occupancy in the boreal forest at multiple spatial scales	2017	English	Journal article	Study	Birds	Industrial	Space use	In-situ	Experimental	CAN	CAN
792	Sordello et al. 2020	10.7120/09627286.26.1.011	Mancera, KF., Murray, P., Lisle, A., Dupont, C., Faucheux, F., Phillips, CJC	ANIMAL WELFARE	The effects of acute exposure to mining machinery noise on the behaviour of eastern blue-tongued lizards (Tiliqua scincoides)	2017	English	Journal article	Study	Reptiles	Industrial	Behaviour	Ex-situ	Experimental	AUS	NA
795	Sordello et al. 2020	10.7717/peerj.2287	Potvin, DA., Curcio, MT., Swaddle, JP., MacDougall-Shackleton, SA	PEERJ	Experimental exposure to urban and pink noise affects brain development and song learning in zebra finches (Taenopygia guttata)	2016	English	Journal article	Study	Birds	Urban	Communication|Physiology	Ex-situ	Experimental	CAN	NA
798	Sordello et al. 2020	10.7717/peerj.4467	Arona, L., Dale, J., Heaslip, SG., Hammill, MO., Johnston, DW	PEERJ	Assessing the disturbance potential of small unoccupied aircraft systems (UAS) on gray seals (Halichoerus grypus) at breeding colonies in nova Scotia, Canada	2018	English	Journal article	Study	Mammals	Transportation	Behaviour|Community|Reproduction	In-situ	Observational	USA	CAN
802	Sordello et al. 2020	Unknown	Swaddle, JP	INTEGRATIVE AND COMPARATIVE BIOLOGY	Animal Communication and Species Interactions in a Changing World: Consequences of noise pollution	2017	English	Conference object	Review	NA:review-metanalysis	NA:review-metanalysis	NA:review-metanalysis	NA:review-metanalysis	NA:review-metanalysis	NA:review-metanalysis	NA:review-metanalysis
803	Sordello et al. 2020	Unknown	Templeton, CN., Zollinger, SA., Brumm, H	CURRENT BIOLOGY	Traffic noise drowns out great tit alarm calls	2016	English	Journal article	Study	Birds	Transportation	Behaviour|Communication	Ex-situ|In-situ	Experimental	DEU	DEU|NA|DEU
804	Sordello et al. 2020	Unknown	Weiperth, A., Smith, E., Simigla, S., Puky, M., Tang, YZ	ASIAN HERPETOLOGICAL RESEARCH	Soundscape Dynamics at Anuran Reproductive Sites in Pannonian Biogeographical Region: Effects of Road noise on Vocal Activity	2016	English	Journal article	Study	Amphibians	Transportation	Communication	In-situ	Observational	HUN|CHN	HUN|SVK
811	Sordello et al. 2020	Unknown	Gough, DC., Mennill, DJ., nol, E	WILSON JOURNAL OF ORNITHOLOGY	SINGING SEASIDE: PACIFIC WRENS (TROGLODYTES PACIFICUS) CHANGE THEIR SONGS IN THE PRESENCE OF NATURAL AND ANTHROPOGENIC noISE	2014	English	Journal article	Study	Birds	Transportation|Recreational	Communication	In-situ	Observational	CAN	CAN
812	Sordello et al. 2020	Unknown	Gil, D., Brumm, H	AVIAN URBAN ECOLOGY: BEHAVIOURAL AND PHYSIOLOGICAL ADAPTATIONS	Acoustic communication in the urban environment: patterns, mechanisms, and potential consequences of avian song adjustments	2014	English	Book chapter	Review	NA:review-metanalysis	NA:review-metanalysis	NA:review-metanalysis	NA:review-metanalysis	NA:review-metanalysis	NA:review-metanalysis	NA:review-metanalysis
814	Sordello et al. 2020	Unknown	Owen, MA., Hall, S., Bryant, L., Swaisgood, RR	ZOO BIOLOGY	The Influence of Ambient noise on Maternal Behavior in a Bornean Sun Bear (Helarctos malayanus euryspilus)	2014	English	Journal article	Study	Mammals	Recreational	Reproduction	Ex-situ	Observational	USA	USA
818	Sordello et al. 2020	Unknown	Huffeldt, NP., Dabelsteen, T	ORNIS FENNICA	Impact of a noise-polluted urban environment on the song frequencies of a cosmopolitan songbird, the Great Tit (Parus major), in Denmark	2013	English	Journal article	Study	Birds	Urban	Communication	In-situ	Observational	DNK	DNK
819	Sordello et al. 2020	Unknown	Kight, CR., Saha, MS., Swaddle, JP	ECOLOGICAL APPLICATIONS	Anthropogenic noise is associated with reductions in the productivity of breeding Eastern Bluebirds (Sialia sialis)	2012	English	Journal article	Study	Birds	Urban	Reproduction	In-situ	Observational	USA	USA
822	Sordello et al. 2020	Unknown	Arevalo, J., and Newhard, K.	REVISTA DE BIOLOGIA TROPICAL	Traffic noise affects forest bird species in a protected tropical forest	2011	English	Journal article	Study	Birds	Transportation	Community	In-situ	Observational	CRI	CRI
823	Sordello et al. 2020	Unknown	Seger-Fullam, KD., Rodewald, AD., Soha, JA	BIOACOUSTICS-THE INTERNATIONAL JOURNAL OF ANIMAL SOUND AND ITS RECORDING	URBAN noISE PREDICTS SONG FREQUENCY IN noRTHERN CARDINALS AND AMERICAN ROBINS	2011	English	Journal article	Study	Birds	Transportation	Communication	In-situ	Observational	USA	USA
825	Sordello et al. 2020	Unknown	Salaberria, C., Gil, D	ARDEOLA	INCREASE IN SONG FREQUENCY IN RESPONSE TO URBAN noISE IN THE GREAT TIT PARUS MAJOR AS SHOWN BY DATA FROM THE MADRID (SPAIN) CITY noISE MAP	2010	English	Journal article	Study	Birds	Urban	Communication	In-situ	Observational	ESP	ESP
827	Sordello et al. 2020	Unknown	Parris, KM., Velik-Lord, M., north, JMA	ECOLOGY AND SOCIETY	Frogs Call at a Higher Pitch in Traffic noise	2009	English	Journal article	Study	Amphibians	Transportation	Communication	In-situ	Observational	AUS	AUS
836	Sordello et al. 2020	Unknown	Tempel, DJ., Gutierrez, RJ	WILDLIFE SOCIETY BULLETIN	Fecal corticosterone levels in California spotted owls exposed to low-intensity chainsaw sound	2003	English	Journal article	Study	Birds	Industrial	Behaviour|Physiology	In-situ	Experimental	USA	USA
837	Sordello et al. 2020	Unknown	Merrill, SB., Erickson, CR	WILDLIFE SOCIETY BULLETIN	A GPS-based metbod to examine wolf response to loud noise	2003	English	Journal article	Study	Mammals	Military	Behaviour	In-situ	Observational	USA	USA
843	Sordello et al. 2020	Unknown	Lukanov, S., Simeonovska-Nikolova, D., Tzankov, N	noRTH-WESTERN JOURNAL OF ZOOLOGY	Effects of traffic noise on the locomotion activity and vocalization of the Marsh Frog, Pelophylax ridibundus	2014	English	Journal article	Study	Amphibians	Transportation	Behaviour|Communication	Ex-situ|In-situ	Experimental|Observational	BGR	BGR
846	Sordello et al. 2020	Unknown	Alvarez-Berrios, N., Campos-Cerqueira, M., Hernandez-Serna, A., Delgado, JA., Roman-Danobeytia, F., Aide, TM	TROPICAL CONSERVATION SCIENCE	Impacts of small-scale gold mining on birds and anurans near the Tambopata Natural Reserve, Peru, assessed using passive acoustic monitoring	2016	English	Journal article	Study	Amphibians|Birds	Industrial	Community	In-situ	Observational	PRI	PER
847	Sordello et al. 2020	Unknown	Abbott, IM., Berthinussen, A., Stone, E., Boonman, M., Melber, M., Altringham, J	HANDBOOK OF ROAD ECOLOGY	BATS AND ROADS	2015	English	Book chapter	Review	NA:review-metanalysis	NA:review-metanalysis	NA:review-metanalysis	NA:review-metanalysis	NA:review-metanalysis	NA:review-metanalysis	NA:review-metanalysis
848	Sordello et al. 2020	Unknown	Francis, CD	WILDLIFE HABITAT CONSERVATION: CONCEPTS, CHALLENGES, AND SOLUTIONS	Habitat Loss and Degradation Understanding Anthropogenic Stressors and Their Impacts on Individuals, Populations, and Communities	2015	English	Book chapter	Review	NA:review-metanalysis	NA:review-metanalysis	NA:review-metanalysis	NA:review-metanalysis	NA:review-metanalysis	NA:review-metanalysis	NA:review-metanalysis
849	Sordello et al. 2020	Unknown	Cardoso, GC	GLOBAL CHANGE BIOLOGY	Nesting and acoustic ecology, but not phylogeny, influence passerine urban tolerance	2014	English	Journal article	Meta-analysis	NA:review-metanalysis	NA:review-metanalysis	NA:review-metanalysis	NA:review-metanalysis	NA:review-metanalysis	NA:review-metanalysis	NA:review-metanalysis
850	Sordello et al. 2020	Unknown	Blumstein, DT	AVIAN URBAN ECOLOGY: BEHAVIOURAL AND PHYSIOLOGICAL ADAPTATIONS	Attention, habituation, and antipredator behaviour: implications for urban birds	2014	English	Book chapter	Review	NA:review-metanalysis	NA:review-metanalysis	NA:review-metanalysis	NA:review-metanalysis	NA:review-metanalysis	NA:review-metanalysis	NA:review-metanalysis
851	Sordello et al. 2020	Unknown	Potvin, DA., Mulder, RA., Parris, KM	AVIAN URBAN ECOLOGY: BEHAVIOURAL AND PHYSIOLOGICAL ADAPTATIONS	Acoustic, morphological, and genetic adaptations to urban habitats in the silvereye (Zosterops lateralis)	2014	English	Book chapter	Review	NA:review-metanalysis	NA:review-metanalysis	NA:review-metanalysis	NA:review-metanalysis	NA:review-metanalysis	NA:review-metanalysis	NA:review-metanalysis
854	Sordello et al. 2020	Unknown	Hoskin, CJ., Goosem, MW	ECOLOGY AND SOCIETY	Road Impacts on Abundance, Call Traits, and Body Size of Rainforest Frogs in northeast Australia	2010	English	Journal article	Study	Amphibians	Transportation	Communication|Community	In-situ	Observational	AUS	AUS
855	Sordello et al. 2020	Unknown	Monavari, M., Mirsaeed, SG	INTERNATIONAL JOURNAL OF ENVIRONMENTAL RESEARCH	Ecological impact assessment of highways on National Parks: Tehran-Pardis highway (Iran)	2008	English	Journal article	Study	Birds|Mammals	Transportation	Space use	In-situ	Observational	IRN	IRN
862	Sordello et al. 2020	Unknown	Ivanova, S	ACTA ZOOLOGICA BULGARICA	Influence of Tourists on the Summer Bat Colonies in the Devetashka Cave, Bulgaria	2017	English	Journal article	Study	Mammals	Recreational	Behaviour|Community|Reproduction	In-situ	Observational	BGR	BGR
866	Sordello et al. 2020	Unknown	Carbo-Ramirez, P., Zuria, I.	ORNITOLOGIA NEOTROPICAL	LEUKOCYTE PROFILE AND BODY CONDITION OF THE HOUSE FINCH (HAEMORHOUS MEXICANUS) IN TWO SITES WITH DIFFERENT LEVELS OF URBANIZATION IN CENTRAL MEXICO	2017	English	Journal article	Study	Birds	Urban	Physiology	Ex-situ	Experimental	MEX	MEX
868	Sordello et al. 2020	Unknown	Kaldellis, JK., Kavadias, KA., Paliatsos, AG	FRESENIUS ENVIRONMENTAL BULLETIN	Environmental impacts of wind energy applications: "Myth or reality?"	2003	English	Journal article	Review	NA:review-metanalysis	NA:review-metanalysis	NA:review-metanalysis	NA:review-metanalysis	NA:review-metanalysis	NA:review-metanalysis	NA:review-metanalysis
874	Sordello et al. 2020	10.1002/jwmg.607	Grubb, T.G., Pater, L.L., Gatto, A.E., Delaney, D.K.	Journal of Wildlife Management	Response of nesting northern goshawks to logging truck noise in northern Arizona	2013	English	Journal article	Study	Birds	Transportation	Behaviour|Reproduction	In-situ	Experimental	USA	USA
892	Sordello et al. 2020	10.1007/978-3-319-25220-9_3	Altringham, J., Kerth, G.	Bats in the Anthropocene: Conservation of Bats in a Changing World	Bats and roads	2015	English	Book chapter	Review	NA:review-metanalysis	NA:review-metanalysis	NA:review-metanalysis	NA:review-metanalysis	NA:review-metanalysis	NA:review-metanalysis	NA:review-metanalysis
893	Sordello et al. 2020	10.1007/978-3-319-57496-7	Borda-de-Água, L., Barrientos, R., Beja, P., Pereira, H.M.	Railway Ecology	Railway ecology	2017	English	Book	Review	NA:review-metanalysis	NA:review-metanalysis	NA:review-metanalysis	NA:review-metanalysis	NA:review-metanalysis	NA:review-metanalysis	NA:review-metanalysis
894	Sordello et al. 2020	10.1007/978-3-319-57496-7_6	Lucas, P.S., de Carvalho, R.G., Grilo, C.	Railway Ecology	Railway disturbances on wildlife: Types, effects, and mitigation measures	2017	English	Book chapter	Review	NA:review-metanalysis	NA:review-metanalysis	NA:review-metanalysis	NA:review-metanalysis	NA:review-metanalysis	NA:review-metanalysis	NA:review-metanalysis
895	Sordello et al. 2020	10.1007/978-3-319-63475-3_2	Escobar-Ibáñez, J.F., MacGregor-Fors, I.	Avian Ecology in Latin American Cityscapes	What’s new? An updated review of avian ecology in urban Latin America	2017	English	Book chapter	Review	NA:review-metanalysis	NA:review-metanalysis	NA:review-metanalysis	NA:review-metanalysis	NA:review-metanalysis	NA:review-metanalysis	NA:review-metanalysis
896	Sordello et al. 2020	10.1007/978-3-319-63475-3_6	González-Lagos, C., Quesada, J.	Avian Ecology in Latin American Cityscapes	Stay or leave? Avian behavioral responses to urbanization in Latin America	2017	English	Book chapter	Review	NA:review-metanalysis	NA:review-metanalysis	NA:review-metanalysis	NA:review-metanalysis	NA:review-metanalysis	NA:review-metanalysis	NA:review-metanalysis
917	Sordello et al. 2020	10.1007/s10764-017-0002-x	Santos, S.G., Duarte, M.H.L., Sousa-Lima, R.S., Young, R.J.	International Journal of Primatology	Comparing Contact Calling Between Black Tufted-Ear Marmosets (Callithrix penicillata) in a noisy Urban Environment and in a Quiet Forest: noise Effects on Contact Calls in Black Tufted-Ear Marmosets	2017	English	Journal article	Study	Mammals	Urban	Communication	In-situ	Experimental	BRA	BRA
920	Sordello et al. 2020	10.1007/s11252-018-0809-z	Lee, C., Park, C.R.	Urban Ecosystems	An increase in song pitch of eastern great tits (Parus minor) in response to urban noise at Seoul, Korea	2018	English	Journal article	Study	Birds	Urban	Communication	In-situ	Observational	KOR	KOR
921	Sordello et al. 2020	10.1007/s11252-018-0814-2	Pearson, T., Clarke, J.A.	Urban Ecosystems	Urban noise and grey-headed flying-fox vocalisations: evidence of the silentium effect	2018	English	Journal article	Study	Mammals	Urban	Communication	In-situ	Observational	AUS	AUS
927	Sordello et al. 2020	10.1016/0143-1471(81)90030-1	Burger, J.	Environmental Pollution. Series A, Ecological and Biological	Behavioural responses of herring gulls Larus argentatus to aircraft noise	1981	English	Journal article	Study	Birds	Transportation|Military	Behaviour|Reproduction	In-situ	Experimental	USA	USA
931	Sordello et al. 2020	10.1016/0269-7491(91)90026-S	Ellis, D.H., Ellis, C.H., Mindell, D.P.	Environmental Pollution	Raptor responses to low-level jet aircraft and sonic booms	1991	English	Journal article	Study	Birds	Military	Behaviour|Space use|Reproduction	In-situ	Observational	USA	USA
942	Sordello et al. 2020	10.1016/j.beproc.2018.04.005	Bermúdez-Cuamatzin, E., López-Hernández, M., Campbell, J., Zuria, I., Slabbekoorn, H.	Behavioural Processes	The role of singing style in song adjustments to fluctuating sound conditions: A comparative study on Mexican birds	2018	English	Journal article	Study	Birds	Urban	Behaviour|Communication	In-situ	Experimental	MEX	MEX
944	Sordello et al. 2020	10.1016/j.gecco.2018.e00484	Nakano, Y., Senzaki, M., Ishiyama, N., Yamanaka, S., Miura, K., Nakamura, F.	Global Ecology and Conservation	Noise pollution alters matrix permeability for dispersing anurans: Differential effects among land covers	2018	English	Journal article	Study	Amphibians	Transportation	Behaviour|Space use	Ex-situ	Experimental	JPN	JPN
946	Sordello et al. 2020	10.1016/j.mambio.2018.02.001	Brambilla, A., Brivio, F.	Mammalian Biology	Assessing the effects of helicopter disturbance in a mountain ungulate on different time scales	2018	English	Journal article	Study	Mammals	Transportation	Behaviour	In-situ	Experimental	ITA	ITA
953	Sordello et al. 2020	10.1016/j.yhbeh.2018.07.012	Injaian, A.S., Taff, C.C., Pearson, K.L., Gin, M.M.Y., Patricelli, G.L., Vitousek, M.N.	Hormones and Behavior	Effects of experimental chronic traffic noise exposure on adult and nestling corticosterone levels, and nestling body condition in a free-living bird	2018	English	Journal article	Study	Birds	Transportation	Behaviour|Physiology|Reproduction	In-situ	Experimental	USA	USA
961	Sordello et al. 2020	10.1017/S0376892904001651	Goudie, R.I., Jones, I.L.	Environmental Conservation	Dose-response relationships of harlequin duck behaviour to noise from low-level military jet over-flights in central Labrador	2004	English	Journal article	Study	Birds	Military	Behaviour	In-situ	Experimental	CAN	CAN
962	Sordello et al. 2020	10.1017/S0376892906002724	Goudie, R.I.	Environmental Conservation	Multivariate behavioural response of harlequin ducks to aircraft disturbance in Labrador	2006	English	Journal article	Study	Birds	Military	Behaviour	In-situ	Experimental	CAN	CAN
978	Sordello et al. 2020	10.1038/sj.embor.7400951	Hunter, P.	EMBO Reports	The human impact on biological diversity. How species adapt to urban challenges sheds light on evolution and provides clues about conservation	2007	English	Journal article	Review	NA:review-metanalysis	NA:review-metanalysis	NA:review-metanalysis	NA:review-metanalysis	NA:review-metanalysis	NA:review-metanalysis	NA:review-metanalysis
980	Sordello et al. 2020	10.1071/WR17092	Luo, Q., Song, Y., Hu, X., Zhu, S., Wang, H., Ji, H.	Wildlife Research	Effects of tourism disturbance on habitat quality and population size of the Chinese giant salamander (Andrias davidianus)	2018	English	Journal article	Study	Amphibians	Recreational	Community|Other	In-situ	Observational	CHN	CHN
1003	Sordello et al. 2020	10.1088/1755-1315/179/1/012042	Syaqina, T.Y., Mulyani, Y.A., Hermawan, R.	IOP Conference Series: Earth and Environmental Science	Birds activities at urban greenways in Bogor	2018	English	Conference object	Study	Birds	Transportation	Behaviour|Communication|Reproduction	In-situ	Observational	IDN	IDN
1004	Sordello et al. 2020	10.1093/icb/icy079	Mulholland, T.I., Ferraro, D.M., Boland, K.C., Ivey, K.N., Le, M.-L., LaRiccia, C.A., Vigianelli, J.M., Francis, C.D.	Integrative and comparative biology	Effects of Experimental Anthropogenic noise Exposure on the Reproductive Success of Secondary Cavity Nesting Birds	2018	English	Journal article	Study	Birds	Transportation	Physiology|Reproduction	In-situ	Experimental	USA	USA
1015	Sordello et al. 2020	10.1121/1.1349538	Perry, E.A., Boness, D.J., Insley, S.J.	Journal of the Acoustical Society of America	Effects of sonic booms on breeding gray seals and harbor seals on Sable Island, Canada	2002	English	Journal article	Study	Mammals	Military	Behaviour|Physiology|Reproduction	In-situ	Experimental	USA	CAN
1016	Sordello et al. 2020	10.1121/1.1701899	Blackwell, S.B., Lawson, J.W., Williams, M.T.	Journal of the Acoustical Society of America	Tolerance by ringed seals (Phoca hispida) to impact pipe-driving and construction sounds at an oil production island	2004	English	Journal article	Study	Mammals	Industrial	Behaviour	In-situ	Observational	USA	USA
1018	Sordello et al. 2020	10.1121/1.1912908	Bell, W.B.	Journal of the Acoustical Society of America	Animal Response to Sonic Booms	1972	English	Journal article	Review	NA:review-metanalysis	NA:review-metanalysis	NA:review-metanalysis	NA:review-metanalysis	NA:review-metanalysis	NA:review-metanalysis	NA:review-metanalysis
1033	Sordello et al. 2020	10.1121/1.406682	Dabelsteen, T.	Journal of the Acoustical Society of America	Habitat-induced degradation of sound signals: Quantifying the effects of communication sounds and bird location on blur ratio, excess attenuation, and signal-to-noise ratio in blackbird song	1993	English	Journal article	Study	Birds	Transportation	Communication	In-situ	Experimental	DNK	DNK
1035	Sordello et al. 2020	10.1121/1.420821	Bowles, A.E., Eckert, S.A.	Journal of the Acoustical Society of America	Desert tortoises (Gopherus agassizii) lack an acoustic startle response: Implications for studies of noise effects	1997	English	Conference object	Study	Reptiles	Military	Behaviour|Physiology	Unknown	Experimental	USA	Unknown
1042	Sordello et al. 2020	10.1121/1.4800665	Parris, K.	Proceedings of Meetings on Acoustics	Anthropogenic noise constrains acoustic communication in urban-dwelling frogs	2013	English	Conference object	Study	Amphibians	Urban	Communication|Space use|Reproduction	Modeling	NA	AUS	NA
1052	Sordello et al. 2020	10.1121/2.0000244	Dooling, R.J., Popper, A.N.	Proceedings of Meetings on Acoustics	Some lessons from the effects of highway noise on birds	2016	English	Conference object	Review	NA:review-metanalysis	NA:review-metanalysis	NA:review-metanalysis	NA:review-metanalysis	NA:review-metanalysis	NA:review-metanalysis	NA:review-metanalysis
1077	Sordello et al. 2020	10.12775/EQ.2017.007	Tanalgo, K.C., Casini, L.F., Tabora, J.A.G.	Ecological Questions	A preliminary study on bats in a small-scale mining site in south central Mindanao, Philippines	2017	English	Journal article	Study	Mammals	Industrial	Community	In-situ	Observational	PHL	PHL
1078	Sordello et al. 2020	10.1303/aez.28.359	Yokoyama, H., Nakamura, K.	Applied Entomology and Zoology	Aversive Response of Tree Sparrows Passer montanus to Distress Call and the Sound of Paper Flag	1993	English	Journal article	Study	Birds	Recreational|Other	Behaviour	In-situ|Ex-situ	Experimental	JPN	JPN
1081	Sordello et al. 2020	10.1525/om.2012.74.1.101	Francis, C.D., Ortega, C.P., Kennedy, R.I., Nylander, P.J.	Ornithological Monographs	Are nest predators absent from noisy areas or unable to locate nests?	2012	English	Book chapter	Study	Birds	Industrial	Behaviour|Reproduction	In-situ	Experimental	USA	USA
1082	Sordello et al. 2020	10.1525/om.2012.74.1.23	Blickley, J.L., Patricelli, G.L.	Ornithological Monographs	Potential acoustic masking of greater sage-grouse (centrocercus urophasianus) display components by chronic industrial noise	2012	English	Book chapter	Study	Birds	Industrial	Reproduction	In-situ	Observational	USA	USA
1083	Sordello et al. 2020	10.1525/om.2012.74.1.36	Francis, C.D., Kleist, N.J., Davidson, B.J., Ortega, C.P., Cruz, A.	Ornithological Monographs	Behavioral responses by two songbirds to natural-gas-well compressor noise	2012	English	Book chapter	Study	Birds	Industrial	Communication	In-situ	Experimental	USA	USA
1084	Sordello et al. 2020	10.1525/om.2012.74.1.6	Ortega, C.P.	Ornithological Monographs	Effects of noise pollution on birds: A brief review of our knowledge	2012	English	Book chapter	Review	NA:review-metanalysis	NA:review-metanalysis	NA:review-metanalysis	NA:review-metanalysis	NA:review-metanalysis	NA:review-metanalysis	NA:review-metanalysis
1086	Sordello et al. 2020	10.1525/om.2012.74.1.91	Lackey, M.A., Morrison, M.L., Loman, Z.G., Collier, B.A., Wilkins, R.N.	Ornithological Monographs	Experimental determination of the response of goldencheeked warblers (setophaga chrysoparia) to road construction noise	2012	English	Book chapter	Study	Birds	Transportation	Behaviour|Reproduction	In-situ	Experimental	USA	USA
1096	Sordello et al. 2020	10.1890/130324	Souther, S., Tingley, M.W., Popescu, V.D., Hayman, D.T.S., Ryan, M.E., Graves, T.A., Hartl, B., Terrell, K.	Frontiers in Ecology and the Environment	Biotic impacts of energy development from shale: Research priorities and knowledge gaps	2014	English	Journal article	Review	NA:review-metanalysis	NA:review-metanalysis	NA:review-metanalysis	NA:review-metanalysis	NA:review-metanalysis	NA:review-metanalysis	NA:review-metanalysis
1101	Sordello et al. 2020	10.3141/1559-01	Barrett, D.E.	Transportation Research Record	Traffic-noise impact study for least Bell's vireo habitat along California State Route 83	1996	English	Journal article	Review	NA:review-metanalysis	NA:review-metanalysis	NA:review-metanalysis	NA:review-metanalysis	NA:review-metanalysis	NA:review-metanalysis	NA:review-metanalysis
1103	Sordello et al. 2020	10.3382/ps.0661045	Li, Z.Z., Burke, W.H.	Poultry science	Influence of 12 hours of sound stimuli on gonad development and plasma luteinizing hormone in Japanese quail (Coturnix coturnix japonica) exposed to 6 hours of daily light.	1987	English	Journal article	Study	Birds	Recreational	Physiology|Reproduction	Ex-situ	Experimental	GEO	NA
1110	Sordello et al. 2020	10.3923/jest.2017.197.205	Lerdsuchatavanich, P., Pradatsundarasar, A.-O., Pattanakiat, S., Utarasakul, T.	Journal of Environmental Science and Technology	Impact assessment of off-road activities for sustainable tourism management in khao krajome, Thailand	2017	English	Journal article	Study	Amphibians|Birds|Mammals|Reptiles	Transportation|Recreational	Community	In-situ	Observational	THA	THA
1114	Sordello et al. 2020	10.4257/oeco.2009.1301.12	Ríos-Chelén, A.A.	Oecologia Brasiliensis	Bird song: The interplay between urban noise and sexual selection [Canto de aves: Interacão entre a poluição sonora urbana e seleção sexual]	2009	English	Journal article	Review	NA:review-metanalysis	NA:review-metanalysis	NA:review-metanalysis	NA:review-metanalysis	NA:review-metanalysis	NA:review-metanalysis	NA:review-metanalysis
1115	Sordello et al. 2020	10.4257/oeco.2013.1701.02	Da Rosa, C.A., and Bager, A.	Oecologia Australis	Review of the factors underlying the mechanisms and effects of roads on vertebrates [Revisão dos fatores subjacentes aos mecanismos e efeitos de rodovias em vertebrados]	2013	English	Journal article	Review	NA:review-metanalysis	NA:review-metanalysis	NA:review-metanalysis	NA:review-metanalysis	NA:review-metanalysis	NA:review-metanalysis	NA:review-metanalysis
1116	Sordello et al. 2020	10.7882/AZ.2011.032	Price, M., Lill, A.	Australian Zoologist	Behavioural responses of breeding Silver Gulls to tourist traffic	2011	English	Journal article	Study	Birds	Recreational	Behaviour|Reproduction	In-situ	Observational	AUS	AUS
1136	Sordello et al. 2020	Unknown	Weiserbs, A., Jacob, J.-P.	Alauda	Is breeding bird distribution affected by motorway traffic noise? [Le Bruit Engendré par le Trafic Autoroutier Influence-T-Il la Répartition des Oiseaux Nicheurs?]	2001	French	Journal article	Study	Birds	Transportation	Community|Reproduction	In-situ	Observational	BEL	BEL
1137	Sordello et al. 2020	Unknown	Johnson, C.L., Reynolds, R.T.	USDA Forest Service - Research note RMRS-RN	Responses of Mexican spotted owls to low-flying military jet aircraft	2002	English	Journal article	Study	Birds	Military	Behaviour	In-situ	Experimental	USA	USA
1141	Sordello et al. 2020	Unknown	Palmer, A.G., nordmeyer, D.L., Roby, D.D.	Wildlife Society Bulletin	Effects of jet aircraft overflights on parental care of peregrine falcons	2003	English	Journal article	Study	Birds	Military	Behaviour|Reproduction	In-situ	Observational	USA	USA
1142	Sordello et al. 2020	Unknown	Martin, C.O., Lance, R.F., Sabol, B.M., Delaney, D.K., Pater, L.L.	Proceedings of the First Conference on Sustainable Range Management - 2004	An investigation of military training noise impacts on endangered bats	2004	English	Conference object	Study	Mammals	Military	Behaviour|Community	In-situ	Experimental	USA	USA
1154	Sordello et al. 2020	Unknown	Long, C.V., Lepper, P.A., Flint, J.A.	Proceedings of the Institute of Acoustics	Ultrasonic noise emissions from wind turbines: Potential effects on bat species	2011	English	Conference object	Review	NA:review-metanalysis	NA:review-metanalysis	NA:review-metanalysis	NA:review-metanalysis	NA:review-metanalysis	NA:review-metanalysis	NA:review-metanalysis
1156	Sordello et al. 2020	Unknown	Dooling, R., Blumenrath, S., Simmons, R., Fristrup, K.	Canadian Acoustics - Acoustique Canadienne	Understanding the masking effects of noise on communication in natural environments	2012	English	Journal article	Study	Birds	Transportation	Communication	Modeling	NA	USA	NA
1167	Sordello et al. 2020	Unknown	Villegas Vallejos, M.A., Trombetta Zannin, P.H.	Noise Pollution in Urban and Industrial Environments: Measurements and noise Mapping	Spectral overlap of traffic noise and acoustic signals by birds in an urban forest in Southern Brazil	2016	English	Book chapter	Study	Birds	Urban|Transportation	Communication	In-situ	Observational	BRA	BRA
1168	Sordello et al. 2020	Unknown	Sutter, G.C., Davis, S.K., Skiffington, J.C., Keating, L.M., Pittaway, L.A.	Canadian Field-Naturalist	Nesting behaviour and reproductive success of sprague's pipit (anthus spragueii) and vesper sparrow (pooecetes gramineus) during pipeline construction	2016	English	Journal article	Study	Birds	Industrial	Communication|Space use|Reproduction	In-situ	Experimental	CAN	CAN
1169	Sordello et al. 2020	Unknown	Babic, F.	Canadian Acoustics - Acoustique Canadienne	Discussion on noise and its impact on birds	2017	English	Journal article	Review	NA:review-metanalysis	NA:review-metanalysis	NA:review-metanalysis	NA:review-metanalysis	NA:review-metanalysis	NA:review-metanalysis	NA:review-metanalysis
1172	Sordello et al. 2020	Unknown	Strasser, E.H., and Heath, J.A.	Journal of Applied Ecology	Reproductive failure of a human‐tolerant species, the A merican kestrel, is associated with stress and human disturbance	2013	English	Journal article	Study	Birds	Transportation	Physiology|Reproduction	In-situ	Experimental	USA	USA
1176	Sordello et al. 2020	Unknown	Slabbekoorn, H., McGee, J.A., and Walsh, E.J.	Effects of Anthropogenic Noise on Animals	Effects of Man-Made Sound on Terrestrial Mammals	2018	English	Book chapter	Review	NA:review-metanalysis	NA:review-metanalysis	NA:review-metanalysis	NA:review-metanalysis	NA:review-metanalysis	NA:review-metanalysis	NA:review-metanalysis
1181	Sordello et al. 2020	Unknown	Russo, D., and Ancillotto, L.	Mammalian Biology	Sensitivity of bats to urbanization: a review	2015	English	Journal article	Review	NA:review-metanalysis	NA:review-metanalysis	NA:review-metanalysis	NA:review-metanalysis	NA:review-metanalysis	NA:review-metanalysis	NA:review-metanalysis
1184	Sordello et al. 2020	Unknown	Mancera Alarcon, K.F.	core.ac.uk	Effects of anthropogenic noise on the behaviour, physiological traits and welfare of two animal models: wild mice (Mus musculus) and Eastern blue tongued lizard (Tiliqua scincoides)	2015	English	Thesis	Study	Birds|Reptiles	Industrial	Behaviour|Physiology	Ex-situ	Experimental	AUS	NA
1186	Sordello et al. 2020	Unknown	Derose‐Wilson, A., Fraser, J.D., et al.	The Journal of …	Effects of overflights on incubating Wilson's plover behavior and heart rate	2015	English	Journal article	Study	Birds	Transportation|Military	Behaviour|Physiology|Reproduction	In-situ	Experimental	USA	USA
1189	Sordello et al. 2020	Unknown	Landry, D.W.	scholarworks.umt.edu	IMPACTS OF RECREATIONAL AVIATION ON WILDLIFE: THE PHYSIOLOGICAL STRESS RESPONSE IN WHITE-TAILED DEER (Odocoileus virginianus) AND …	2016	English	Report	Study	Mammals	Transportation|Recreational	Physiology	In-situ	Observational	USA	USA
1196	Sordello et al. 2020	Unknown	Le Roux, D.S.	researchcommons.waikato.ac.nz	Monitoring long-tailed bat (Chalinolobus tuberculatus) activity and investigating the effect of aircraft noise on bat behaviour in a modified ecosystem	2010	English	Report	Study	Mammals	Urban|Transportation	Behaviour|Communication	In-situ	Observational	NZL	NZL
1215	Sordello et al. 2020	Unknown	Kaseloo, P.A.	escholarship.org	Synthesis of noise effects on wildlife populations	2005	English	Report	Review	NA:review-metanalysis	NA:review-metanalysis	NA:review-metanalysis	NA:review-metanalysis	NA:review-metanalysis	NA:review-metanalysis	NA:review-metanalysis
1216	Sordello et al. 2020	Unknown	Coffin, A.W.	Journal of transport Geography	From roadkill to road ecology: a review of the ecological effects of roads	2007	English	Journal article	Review	NA:review-metanalysis	NA:review-metanalysis	NA:review-metanalysis	NA:review-metanalysis	NA:review-metanalysis	NA:review-metanalysis	NA:review-metanalysis
1224	Sordello et al. 2020	Unknown	Brown, C.L., Hardy, A.R., Barber, J.R., Kristrup, J.M., et al.	PloS one	The effect of human activities and their associated noise on ungulate behavior	2012	English	Journal article	Study	Mammals	Transportation|Recreational	Behaviour	In-situ	Observational	USA	USA
1229	Sordello et al. 2020	Unknown	Delaney, D.K., Grubb, T.G., Beier, P., Pater, L.L., et al	The Journal of Wildlife …	Effects of helicopter noise on Mexican spotted owls	1999	English	Journal article	Study	Birds	Military	Behaviour|Reproduction	In-situ	Observational	USA	USA
1237	Sordello et al. 2020	Unknown	Barber, J.R, Fristrup, K.M, Brown, C.L., et al.	Park …	Conserving the wild life therein-Protecting park fauna from anthropogenic noise	2009	English	Journal article	Review	NA:review-metanalysis	NA:review-metanalysis	NA:review-metanalysis	NA:review-metanalysis	NA:review-metanalysis	NA:review-metanalysis	NA:review-metanalysis
1248	Sordello et al. 2020	Unknown	Chan, A., and Blumstein, D.T.	Applied Animal Behaviour Science	Attention, noise, and implications for wildlife conservation and management	2011	English	Journal article	Review	NA:review-metanalysis	NA:review-metanalysis	NA:review-metanalysis	NA:review-metanalysis	NA:review-metanalysis	NA:review-metanalysis	NA:review-metanalysis
1250	Sordello et al. 2020	Unknown	Morris-Drake, A., Kern, J.M., and Radford, A.N.	Current Biology	Cross-modal impacts of anthropogenic noise on information use	2016	English	Journal article	Study	Mammals	Transportation	Behaviour	In-situ	Experimental	ZAF	GBR
1254	Sordello et al. 2020	Unknown	Trimper, P.G., Standen, N.M., Lye, L.M., et al.	… of Applied Ecology	Effects of low‐level jet aircraft noise on the behaviour of nesting osprey	1998	English	Journal article	Study	Birds	Military	Behaviour|Reproduction	In-situ	Experimental	CAN	CAN
1260	Sordello et al. 2020	Unknown	Weisenberger, M.E., Krausman, P.R., Wallace, M.C., et al.	The Journal of Wildlife …	Effects of simulated jet aircraft noise on heart rate and behavior of desert ungulates	1996	English	Journal article	Study	Mammals	Military	Behaviour|Physiology	Ex-situ	Experimental	USA	USA
1264	Sordello et al. 2020	Unknown	Helldin, J.O., Collinder, P., Bengtsson, D., and Askling, J.	Oecologia …	ASSESSMENT OF TRAFFIC noISE IMPACT IN IMPORTANT BIRD SITES IN SWEDEN--A PRACTICAL METHOD FOR THE REGIONAL SCALE	2013	English	Journal article	Study	Birds	Transportation	Space use	Modeling	NA	SWE	NA
1265	Sordello et al. 2020	Unknown	Dooling, R.J., and Popper, A.N.	Sacramento, CA: The California …	The effects of highway noise on birds	2007	English	Report	Review	NA:review-metanalysis	NA:review-metanalysis	NA:review-metanalysis	NA:review-metanalysis	NA:review-metanalysis	NA:review-metanalysis	NA:review-metanalysis
1268	Sordello et al. 2020	Unknown	Catchpole, C.K., and Slater, P.J.B.	books.google.com	Bird song: biological themes and variations	2003	English	Book	Review	NA:review-metanalysis	NA:review-metanalysis	NA:review-metanalysis	NA:review-metanalysis	NA:review-metanalysis	NA:review-metanalysis	NA:review-metanalysis
1273	Sordello et al. 2020	Unknown	Harrington, F.H.	Rangifer	Caribou, military jets and noise: the interplay of behavioural ecology and evolutionary psychology	2001	English	Journal article	Review	NA:review-metanalysis	NA:review-metanalysis	NA:review-metanalysis	NA:review-metanalysis	NA:review-metanalysis	NA:review-metanalysis	NA:review-metanalysis
1275	Sordello et al. 2020	Unknown	Brumm, H., and Zollinger, S.A.	Animal communication and noise	Avian vocal production in noise	2013	English	Book chapter	Review	NA:review-metanalysis	NA:review-metanalysis	NA:review-metanalysis	NA:review-metanalysis	NA:review-metanalysis	NA:review-metanalysis	NA:review-metanalysis
1279	Sordello et al. 2020	Unknown	Karp, D.S., and Guevara, R.	Biotropica	Conversational noise reduction as a win–win for ecotourists and rain forest birds in Peru	2011	English	Journal article	Study	Birds	Recreational	Behaviour|Community	In-situ	Experimental	USA	PER
1281	Sordello et al. 2020	Unknown	Waterman, E., Tulp, I., Reijnen, R., Krijgsveld, K., and Braak, C.	Geluid	Disturbance of meadow birds by railway noise in The Netherlands	2002	English	Report	Study	Birds	Transportation	Community	Modeling	NA	NLD	NLD
1282	Sordello et al. 2020	Unknown	Grubb, M.M.	Proceedings of the Colonial Waterbird Group	Effects of increased noise levels on nesting herons and egrets	1979	English	Journal article	Study	Birds	Transportation	Behaviour|Reproduction	In-situ	Observational	USA	USA
1284	Sordello et al. 2020	Unknown	Wu, C.H., and Elias, D.O.	Animal behaviour	Vibratory noise in anthropogenic habitats and its effect on prey detection in a web-building spider	2014	English	Journal article	Study	Arachnids	Urban	Behaviour	Ex-situ	Experimental	USA	USA
1292	Sordello et al. 2020	Unknown	Rabin, L.A., McCowan, B., Hooper, S.L., et al.	International Journal of …	Anthropogenic noise and its effect on animal communication: an interface between comparative psychology and conservation biology	2003	English	Journal article	Study	Mammals	Transportation	Communication	In-situ	Experimental	USA	USA
1302	Sordello et al. 2020	Unknown	Larkin, R.P., Pater, L.L., and Tazik, D.J.	apps.dtic.mil	Effects of Military noise on Wildlife. A Literature Review.	1996	English	Report	Review	NA:review-metanalysis	NA:review-metanalysis	NA:review-metanalysis	NA:review-metanalysis	NA:review-metanalysis	NA:review-metanalysis	NA:review-metanalysis
1309	Sordello et al. 2020	Unknown	Walls, G.	doc.govt.nz	Visitor impacts on freshwater avifauna in New Zealand	1999	English	Report	Review	NA:review-metanalysis	NA:review-metanalysis	NA:review-metanalysis	NA:review-metanalysis	NA:review-metanalysis	NA:review-metanalysis	NA:review-metanalysis
1316	Sordello et al. 2020	Unknown	Clinton, Francis	NA	Causes and Consequences of Altered Avian Communities in Response to Anthropogenic noise	2010	English	Thesis	Study	Birds	Urban|Transportation	Behaviour|Communication|Community|Space use|Physiology|Reproduction	In-situ|Ex-situ	Observational|Experimental	USA	USA
1320	Sordello et al. 2020	Unknown	Donaldson, A., Bennett, A	NA	Ecological Effects of Roads	2004	English	Book	Review	NA:review-metanalysis	NA:review-metanalysis	NA:review-metanalysis	NA:review-metanalysis	NA:review-metanalysis	NA:review-metanalysis	NA:review-metanalysis
1322	Sordello et al. 2020	Unknown	Bartzke	NA	Effects of power lines on moose (_em_Alces alces__em_) habitat selection,movements and feeding activity.pdf	2014	English	Thesis	Study	Mammals	Industrial	Behaviour	In-situ	Observational	NOR	NOR
1323	Sordello et al. 2020	10.1139/er-8-1-21	Underhill, J.E., Angold, P.G.	Environmental Reviews	Effects of roads on wildlife in an intensively modified landscape	2000	English	Journal article	Review	NA:review-metanalysis	NA:review-metanalysis	NA:review-metanalysis	NA:review-metanalysis	NA:review-metanalysis	NA:review-metanalysis	NA:review-metanalysis
1329	Sordello et al. 2020	Unknown	Meillère, A.	NA	Influence de l'environnement urbain sur les passereaux : une approche éco-physiologique et éco-toxicologique	2016	French	Thesis	Study	Birds	Urban	Reproduction	In-situ	Experimental	FRA	FRA
1335	Sordello et al. 2020	Unknown	Roedenbeck, and Inga	NA	Landscape-scale Effects of Roads on Wildlife	2007	English	Thesis	Study	Mammals	Transportation	Behaviour|Community	In-situ	Observational	DEU	CHE
1342	Sordello et al. 2020	10.5751/ES-02691-140124	Eigenbrod, Felix., Hecnar, Stephen J., Fahrig, Lenore	Ecology and Society	Quantifying the Road-Effect Zone: Threshold Effects of a Motorway on Anuran Populations in Ontario, Canada	2009	English	Journal article	Study	Amphibians	Transportation	Community	In-situ	Observational	CAN	CAN
1343	Sordello et al. 2020	Unknown	Ashmore et al.	Ecosystem Services	Regulating services	2011	English	Book chapter	Review	NA:review-metanalysis	NA:review-metanalysis	NA:review-metanalysis	NA:review-metanalysis	NA:review-metanalysis	NA:review-metanalysis	NA:review-metanalysis
1346	Sordello et al. 2020	Unknown	Underhill	NA	Roads and wildlife_ a study of the effects of roads on mammals in roadside habitats.pdf	2002	English	Thesis	Study	Mammals	Transportation	Behaviour|Community	In-situ	Observational	GBR	GBR
1347	Sordello et al. 2020	10.24124/2015/bpgub1059	LaZerte, S.E.	NA	Sounds of the city: The effects of urbanization and noise on mountain and black-capped chickadee communication.	2015	English	Thesis	Study	Birds	Urban	Behaviour|Communication	In-situ	Experimental	CAN	CAN
1349	Sordello et al. 2020	Unknown	Mullet	NA	TCMullet_dissertation_Final.pdf	2014	English	Thesis	Study	Mammals	Transportation	Behaviour	Modeling	NA	USA	USA
1350	Sordello et al. 2020	10.1371/journal.pone.0037228	Tripovich, Joy S., Hall-Aspland, Sophie., Charrier, Isabelle., Arnould, John P. Y.	PLoS ONE	The Behavioural Response of Australian Fur Seals to Motor Boat noise	2012	English	Journal article	Study	Mammals	Transportation	Behaviour|Reproduction	In-situ	Experimental	AUS	AUS
1351	Sordello et al. 2020	Unknown	Stricker, Kelcey	NA	The Effect of Interstate 15 on Mammalian Communities in Southern California’s Conserved Lands	2014	English	Report	Study	Mammals	Transportation	Behaviour|Community	In-situ	Observational	USA	USA
1354	Sordello et al. 2020	Unknown	Yan, Chong Kwek	NA	THE EFFECTS OF URBAN GREENERY ON BIODIVERSITY	2013	English	Thesis	Study	Birds|Insects	Transportation	Community	In-situ	Observational	SGP	SGP
1360	Sordello et al. 2020	Unknown	Ware, Heidi Elise	NA	Traffic noise Decreases Body Condition and Stopover Efficiency of Migrating Songbirds	2014	English	Report	Study	Birds	Transportation	Behaviour|Community|Physiology	In-situ|Ex-situ	Experimental	USA	USA
1363	Sordello et al. 2020	Unknown	Asherin, Duane A., Gladwin, Douglas N.	NA	A Research Needs Workshop on Effects of Aircraft noise and Sonic Booms on Fish and Wildlife Held in Estes Park, Colorado on 18-21 April 1988	1988	English	Conference object	Review	NA:review-metanalysis	NA:review-metanalysis	NA:review-metanalysis	NA:review-metanalysis	NA:review-metanalysis	NA:review-metanalysis	NA:review-metanalysis
1369	Sordello et al. 2020	Unknown	Walthers, A.R.	Halifax, N.S. : Saint Mary’s University	City noise as a potential stressor on the urban bird : an analysis of heterophil/lymphocyte ratios in European Starling nestlings	2016	English	Report	Study	Birds	Urban	Physiology|Reproduction	In-situ	Experimental	CAN	CAN
1371	Sordello et al. 2020	Unknown	Garcia, Pedro., Katti, Madhusudan., Phillips, Jennifer N.	Figshare	Effects of Urban noise on Bird Diversity	2014	English	Other	Study	Birds	Urban	Community	In-situ	Experimental	USA	USA
1372	Sordello et al. 2020	Unknown	Garcia, Pedro., Katti, Madhusudan., Phillips, Jennifer N., Moles, Lauryn	Figshare	Effects of Urban noise on Song Structure in a Sedentary and a Migratory Bird Species	2014	English	Other	Study	Birds	Urban	Communication	In-situ	Experimental	USA	USA
1373	Sordello et al. 2020	Unknown	Garcia, Pedro., Katti, Madhusudan	Figshare	Effects of urban noise, irrigation, and neighborhood socioeconomics on bird communities in Fresno, California	2015	English	Other	Review	NA:review-metanalysis	NA:review-metanalysis	NA:review-metanalysis	NA:review-metanalysis	NA:review-metanalysis	NA:review-metanalysis	NA:review-metanalysis
1374	Sordello et al. 2020	Unknown	Cronin, Katherine A., Bethell, Emily J., Jacobson, Sarah L., Egelkamp, Crystal., Hopper, Lydia M., Ross, Stephen R.	NA	Evaluating mood changes in response to anthropogenic noise with a response-slowing task in three species of zoo-housed primates	2018	English	Journal article	Study	Mammals	Recreational	Behaviour	Ex-situ	Experimental	USA	USA(zoo)
1379	Sordello et al. 2020	Unknown	Goosem, Miriam., Hoskin, Conrad., Dawe, Gregory	Reef and Rainforest Research Centre	Nocturnal noise Levels and Edge Impacts on Amphibian Habitats Adjacent to Kuranda Range Road	2007	English	Report	Study	Amphibians	Transportation	Communication|Reproduction	In-situ	Observational	AUS	AUS
1385	Sordello et al. 2020	Unknown	Ernstes, Ryan., Quinn, John E	Digital Commons at Loyola Marymount University and Loyola Law School	Variation in Bird Vocalizations across a Gradient of Traffic noise as a Measure of an Altered Urban Soundscape	2016	English	Journal article	Study	Birds	Urban	Behaviour|Communication	In-situ	Observational	USA	USA
1388	Sordello et al. 2020	Unknown	Dutilleux and Fontaine	NA	Bruit routier et faune sauvage	2015	French	Report	Review	NA:review-metanalysis	NA:review-metanalysis	NA:review-metanalysis	NA:review-metanalysis	NA:review-metanalysis	NA:review-metanalysis	NA:review-metanalysis
1389	Sordello et al. 2020	Unknown	Dutilleux, G.	NA	Impacts of road traffic noise on wildlife Review	2013	English	Other	Review	NA:review-metanalysis	NA:review-metanalysis	NA:review-metanalysis	NA:review-metanalysis	NA:review-metanalysis	NA:review-metanalysis	NA:review-metanalysis
1390	Sordello et al. 2020	Unknown	Geberzahn, N.	NA	Bird song and anthropogenic noise: why birds in cities sing higher-frequency songs	Unknown	English	Other	Review	NA:review-metanalysis	NA:review-metanalysis	NA:review-metanalysis	NA:review-metanalysis	NA:review-metanalysis	NA:review-metanalysis	NA:review-metanalysis
1393	Sordello et al. 2020	Unknown	CEREMA	Cete de l'Est	Bruit urbain et faune sauvage	2007	French	Report	Review	NA:review-metanalysis	NA:review-metanalysis	NA:review-metanalysis	NA:review-metanalysis	NA:review-metanalysis	NA:review-metanalysis	NA:review-metanalysis
1394	Sordello et al. 2020	Unknown	Narango, D.L.	NA	Causes and Consequences of Urban-associated Song Variation: A Study of Vocal Behavior in the northern Cardinal (Cardinalis cardinalis)	2012	English	Report	Study	Birds	Urban	Behaviour|Communication|Reproduction	In-situ	Experimental	USA	USA
1395	Sordello et al. 2020	Unknown	Fournier C.	NA	Impacts des chantiers sur la biodiversité	2014	French	Report	Review	NA:review-metanalysis	NA:review-metanalysis	NA:review-metanalysis	NA:review-metanalysis	NA:review-metanalysis	NA:review-metanalysis	NA:review-metanalysis
1396	Sordello et al. 2020	Unknown	Winter Wildlands Alliance	NA	Environmental Impacts from Snowmobile Use	Unknown	English	Report	Review	NA:review-metanalysis	NA:review-metanalysis	NA:review-metanalysis	NA:review-metanalysis	NA:review-metanalysis	NA:review-metanalysis	NA:review-metanalysis
1400	Sordello et al. 2020	Unknown	Seger, K.D.	NA	Avian bioacoustics in urbanizing landscapes: relationships between urban noise and avian singing behavior	2007	English	Thesis	Study	Birds	Urban|Transportation	Behaviour|Communication	In-situ	Observational	USA	USA
1403	Sordello et al. 2020	Unknown	Seger, K., Rodewald, A. and Soha, J.	In Proc. XXI IBAC. International Bio-Acoustic Council.	Effects of urban noise on avian song	2007	English	Conference object	Study	Birds	Urban|Transportation	Behaviour|Communication	In-situ	Experimental	USA	USA
1405	Sordello et al. 2020	Unknown	Andrew N. Barrass.	NA	The effects of highway traffic noise on the phonotactic and associated reproductive behavior of selected anurans	1985	English	Thesis	Study	Amphibians	Transportation	Reproduction	In-situ	Observational	USA	USA
1416	Sordello et al. 2020	10.1007/1-4020-4504-2_12	Reijnen and Foppen	Unknown	Impact of road traffic on breeding bird populations	2006	English	Book chapter	Review	NA:review-metanalysis	NA:review-metanalysis	NA:review-metanalysis	NA:review-metanalysis	NA:review-metanalysis	NA:review-metanalysis	NA:review-metanalysis
1434	Sordello et al. 2020	10.1016/0168-1591(95)00616-Z	Newberry RC	Unknown	Environmental enrichment: Increasing the biological relevance of captive environments	1995	English	Journal article	Review	NA:review-metanalysis	NA:review-metanalysis	NA:review-metanalysis	NA:review-metanalysis	NA:review-metanalysis	NA:review-metanalysis	NA:review-metanalysis
1467	Sordello et al. 2020	10.1139/z79-149	Salter, R.E.	Unknown	SITE UTILIZATION, ACTIVITY BUDGETS, AND DISTURBANCE RESPONSES OF ATLANTIC WALRUSES DURING TERRESTRIAL HAUL-OUT	1979	English	Journal article	Study	Mammals	Transportation	Behaviour	In-situ	Observational	CAN	CAN|AUS
1506	Sordello et al. 2020	10.1139/juvs-2015-0017	Smith CE	Unknown	Assessment of known impacts of unmanned aerial systems (UAS) on marine mammals: data gaps and recommendations for researchers in the United States	2016	English	Journal article	Review	NA:review-metanalysis	NA:review-metanalysis	NA:review-metanalysis	NA:review-metanalysis	NA:review-metanalysis	NA:review-metanalysis	NA:review-metanalysis
1513	Sordello et al. 2020	Unknown	Barton, K., Booth, K.L., Ward, J., Simmons, D., Fairweather, J.R.	Unknown	Visitor and New Zealand fur seal interactions along the Kaikoura coast	1998	English	Report	Study	Mammals	Recreational	Behaviour	In-situ	Observational	NZL	NZL
1515	Sordello et al. 2020	Unknown	Chesser, R.K., Caldwell, R.S., Harvey, M.J.	Unknown	Effects of noise on feral populations of Mus musculus	1975	English	Journal article	Study	Mammals	Transportation	Physiology	In-situ|Ex-situ	Experimental	USA	USA
1517	Sordello et al. 2020	10.1016/j.biocon.2005.04.002	Harris, C.M.	Unknown	Aircraft operations near concentrations of birds in Antarctica: the development of practical guidelines	2005	English	Journal article	Review	NA:review-metanalysis	NA:review-metanalysis	NA:review-metanalysis	NA:review-metanalysis	NA:review-metanalysis	NA:review-metanalysis	NA:review-metanalysis
1519	Sordello et al. 2020	Unknown	Owens, N.	Unknown	Responses of wintering brent geese to human disturbance	1977	English	Journal article	Study	Birds	Transportation	Behaviour|Community	In-situ	Observational	GBR	GBR
1526	Sordello et al. 2020	Unknown	Berry, K.H.	Unknown	A review of the effects of off-road vehicles on birds and other vertebrates	1980	English	Report	Review	NA:review-metanalysis	NA:review-metanalysis	NA:review-metanalysis	NA:review-metanalysis	NA:review-metanalysis	NA:review-metanalysis	NA:review-metanalysis
1529	Sordello et al. 2020	10.1007/978-1-4612-5454-6_9	Brattstrom, B.H., and Bondello, M.C.	Unknown	Effects of off-road vehicle noise on desert vertebrates	1983	English	Book chapter	Study	Amphibians|Mammals|Reptiles	Transportation	Behaviour|Physiology	In-situ	Experimental	USA	USA
1532	Sordello et al. 2020	Unknown	Grubb, T.G., and King, R.M.	Unknown	Assessing human disturbance of breeding bald eagles with classification tree models	1991	English	Journal article	Study	Birds	Transportation|Recreational|Military	Behaviour|Reproduction	In-situ	Observational	USA	USA
1534	Sordello et al. 2020	Unknown	Henson, P., and Grant, T.A.	Unknown	The effects of human disturbance on trumpeter swan breeding behavior	1991	English	Journal article	Study	Birds	Transportation|Recreational	Behaviour|Reproduction	In-situ	Observational	USA	USA
1535	Sordello et al. 2020	Unknown	Holthuijzen, A.M.A., Warren, G.E., Allan, R.A., Michael, N.K., Richard, D.W., and Leonard, S.Y.	Unknown	Effects of blasting on behavior and productivity of nesting prairie falcons	1990	English	Journal article	Study	Birds	Industrial	Behaviour|Reproduction	In-situ	Experimental	USA	USA
1537	Sordello et al. 2020	Unknown	Krausman, P.R., Wallace, M.C., De Young, D.W., Weisenberger, M.E., and Hayes, C., L.	Unknown	The effects of low-altitude jet aircraft on desert ungulates	1993	English	Conference object	Study	Mammals	Transportation	Behaviour|Physiology	Ex-situ	Experimental	USA	USA
1538	Sordello et al. 2020	10.1121/1.406092	Krausman, P.R., Wallace, M.C., Weisenberger, M.E., and Maughan, O.E.	The Journal of the Acoustical Society of America	Effects of simulated aircraft noise on heart-rate and behavior of desert ungulates	1993	English	Conference object	Study	Mammals	Military	Behaviour|Physiology	Ex-situ	Experimental	USA	Unknown
1539	Sordello et al. 2020	Unknown	Krausman, P.R., Wallace, M.C., Zine, M.J., Berner, L.R., Hayes, C.L., and DeYoung, D.W.	Unknown	The effects of low-altitude aircraft on mountain sheep heart rate and behavior	1993	English	Report	Study	Mammals	Military	Behaviour|Physiology	Ex-situ	Experimental	USA	USA
1542	Sordello et al. 2020	10.1121/1.381004	Luz, G.A., and Smith, J.B.	Unknown	Reactions of pronghorn antelope to helicopter overflight	1976	English	Journal article	Study	Mammals	Transportation	Behaviour	In-situ	Observational	USA	USA
1543	Sordello et al. 2020	Unknown	Lynch, T.E., and Speake, D.W.	Unknown	The effect of sonic boom on the nesting and brood rearing behavior of the Eastern wild turkey	1975	English	Report	Study	Birds	Military	Behaviour|Reproduction	In-situ	Experimental	USA	USA
1550	Sordello et al. 2020	10.2307/3872821	Reynolds, P.E., Reynolds, H.V., and Follmann, E.H.	Unknown	Responses of grizzly bears to seismic surveys in northern Alaska	1986	English	Journal article	Study	Mammals	Industrial	Behaviour|Physiology	In-situ	Experimental	USA	USA
1551	Sordello et al. 2020	Unknown	Tazik, D. J., Cornelius, J. D., Herbert, D. M., Hayden, T. J., and Jones, B. R.	Unknown	Biological assessment of the effects of military associated activities on endangered species at Fort Hood, Texas	1992	English	Report	Study	Birds	Military	Behaviour|Community|Space use|Reproduction	In-situ	Observational	USA	USA
1553	Sordello et al. 2020	Unknown	York, D.	Unknown	Recreational-boating disturbances of natural communities and wildlife: an annotated bibliography (Biological Report 22)	1994	English	Report	Review	NA:review-metanalysis	NA:review-metanalysis	NA:review-metanalysis	NA:review-metanalysis	NA:review-metanalysis	NA:review-metanalysis	NA:review-metanalysis
1554	Sordello et al. 2020	10.1006/anbe.2001.1978	De la Torres, S.	Unknown	Environmental correlates of vocal communication of wild pygmy marmosets, Cebuella pygmaea	2002	English	Journal article	Study	Mammals	Transportation|Other	Communication	In-situ	Observational	USA	ECU
1557	Sordello et al. 2020	Unknown	Black, B.B., Collopy, M.W., Percival, H.F., Tiller, A.A., and Bohall, P.G.	Unknown	Effect of low-level military training flights on wading bird colonies in Florida	1984	English	Report	Study	Birds	Military	Behaviour|Space use|Reproduction	In-situ	Experimental	USA	USA
1559	Sordello et al. 2020	Unknown	Bondello, M.C., Huntley, A.C., Cohen, H.B., and Brattstrom, B.H.	Unknown	The effects of dune buggy sounds on the telencephalic auditory evoked response in the Mojave fringe-toed lizard, Uma scoparia	1979	English	Report	Study	Reptiles	Transportation	Behaviour	Ex-situ	Experimental	USA	USA
1563	Sordello et al. 2020	Unknown	Ellis, D.H.	Unknown	Responses of raptorial birds to low level military jets and sonic booms	1981	English	Report	Study	Birds	Military	Behaviour|Physiology|Reproduction	In-situ	Experimental	USA	USA
1564	Sordello et al. 2020	Unknown	Espmark, Y.	Unknown	Behaviour reactions of reindeer exposed to sonic booms	1972	English	Journal article	Study	Mammals	Military	Behaviour	Ex-situ	Experimental	SWE	SWE
1571	Sordello et al. 2020	10.1121/1.382554	Higgins, T.H.	Unknown	The response of songbirds to the seismic compression waves preceding sonic booms	1974	English	Journal article	Study	Birds	Military	Behaviour|Communication	In-situ	Observational	USA	USA
1574	Sordello et al. 2020	10.1016/0013-9351(78)90138-x	Pritchett, J.F., Browder, M.L., Caldwell, R.S., and Sartin, J.L.	Unknown	Noise stress and in vitro adreno-cortical responsiveness in ACTH in wild cotton rats, Sigmodon hispidus	1978	English	Journal article	Study	Mammals	Transportation	Physiology	Ex-situ	Experimental	USA	USA
1576	Sordello et al. 2020	10.1121/1.2003476	Ruth, J.S.	The Journal of the Acoustical Society of America	Reaction of arctic wildlife to gas pipeline related noise	1976	English	Conference object	Review	NA:review-metanalysis	NA:review-metanalysis	NA:review-metanalysis	NA:review-metanalysis	NA:review-metanalysis	NA:review-metanalysis	NA:review-metanalysis
1578	Sordello et al. 2020	10.1121/1.2019073	Schusterman, R.J.	The Journal of the Acoustical Society of America	Noise disturbance and audibility in pinnipeds	1981	English	Conference object	Study	Mammals	Transportation	Behaviour|Physiology	Ex-situ|In-situ	Observational	USA	Unknown
1582	Sordello et al. 2020	Unknown	Teer, J.G., and Truett, J.C.	Unknown	Studies of the effects of sonic boom on birds	1973	English	Report	Study	Birds	Military	Physiology|Reproduction	In-situ|Ex-situ	Experimental	USA	USA
1585	Sordello et al. 2020	10.1093/conphys/cou023	Dantzer, B., Fletcher, R., and Sheriff, M.	Unknown	Measures of physiological stress: A transparent or opaque window into the status, management and conservation of species	2014	English	Journal article	Review	NA:review-metanalysis	NA:review-metanalysis	NA:review-metanalysis	NA:review-metanalysis	NA:review-metanalysis	NA:review-metanalysis	NA:review-metanalysis
1600	Sordello et al. 2020	10.2307/1380796	Espmark, Y.	Unknown	DEVELOPMENT AND HABITUATION OF CARDIAC AND BEHAVIORAL-RESPONSES IN YOUNG RED DEER CALVES (CERVUS-ELAPHUS) EXPOSED TO ALARM STIMULI	1985	English	Journal article	Study	Mammals	Other	Behaviour|Physiology	Ex-situ	Experimental	NOR	NA
1618	Sordello et al. 2020	Unknown	Burger, J.	Unknown	Effects of motorboats and personal watercraft on flight behavior over a colony of Common Terns	1998	English	Journal article	Study	Birds	Transportation	Behaviour|Community	In-situ	Observational	USA	USA
1619	Sordello et al. 2020	10.1007/s003000050430	Giese, M., and Riddle, M.	Unknown	Disturbance of Emperor Penguin Aptenodytes forsteri chicks by helicopters	1999	English	Journal article	Study	Birds	Transportation	Behaviour	In-situ	Experimental	AUS	ATA
1621	Sordello et al. 2020	Unknown	Rojek, N.A., Parker, M.W., Carter, H.R., and McChesney, G.J.	Unknown	Aircraft and vessel disturbances to Common Murres Uria aalge at breeding colonies in central California, 1997–1999	2007	English	Journal article	Study	Birds	Transportation	Behaviour|Community|Reproduction	In-situ	Observational	USA	USA
1623	Sordello et al. 2020	Unknown	Fernandez-Juricic, E.	Unknown	Microhabitat selection and singing behavior patterns of male house finches (Carpodacus mexicanus) in urban parks in a heavily urbanized landscape in the Western U.S	2005	English	Journal article	Study	Birds	Transportation	Communication	In-situ	Observational	USA	USA
1624	Sordello et al. 2020	10.1016/S0168-1591(99)00022-2	Bakken, M.	Unknown	Effects of environmental stressors on deep body temperature and activity levels in silver fox vixens (Vulpes vulpes)	1999	English	Journal article	Study	Mammals	Transportation|Industrial|Military|Other	Behaviour|Physiology	Ex-situ	Experimental	NOR	Unknown
1625	Sordello et al. 2020	10.2307/3802567	Conomy, J.T.	Unknown	Dabbling duck behavior and aircraft activity in coastal north Carolina	1998	English	Journal article	Study	Birds	Military	Behaviour	In-situ	Observational	USA	USA
1651	Sordello et al. 2020	10.1017/S037346330100145X	Hagstrum, J.T.	Unknown	Infrasound and the avian navigational map	2001	English	Journal article	Review	NA:review-metanalysis	NA:review-metanalysis	NA:review-metanalysis	NA:review-metanalysis	NA:review-metanalysis	NA:review-metanalysis	NA:review-metanalysis
1663	Sordello et al. 2020	Unknown	Hompland, G., et al.	Unknown	Elk Responses to Simulated Mine Disturbance in Southeast Idaho	1985	English	Journal article	Study	Mammals	Industrial|Other	Behaviour	In-situ	Experimental	USA	USA
1666	Sordello et al. 2020	Unknown	Birke, L.	Unknown	Effects of browse, human visitors and noise on the behaviour of captive orang utans	2002	English	Journal article	Study	Mammals	Recreational	Behaviour	Ex-situ	Observational	GBR	GBR(zoo)
1679	Sordello et al. 2020	10.2307/3801988	Krausman, P.R.	Unknown	Effects of jet aircraft on mountain sheep	1998	English	Journal article	Study	Mammals	Military	Behaviour|Space use	Ex-situ	Experimental	USA	USA
1680	Sordello et al. 2020	10.2193/0084-0173(2004)157[1:EOMOOB]2.0.CO;2	Krausman, P.R.	Unknown	Effects of military operations on behavior and hearing of endangered Sonoran pronghorn	2004	English	Journal article	Study	Mammals	Military	Behaviour|Physiology	In-situ	Observational	USA	USA
1686	Sordello et al. 2020	10.1071/WR05001	Petel, T.D.V.	Unknown	An assessment of the audibility of sound from human transport by breeding Weddell seals (Leptonychotes weddellii)	2006	English	Journal article	Study	Mammals	Transportation|Other	Communication|Physiology	In-situ	Observational	AUS	ATA
1688	Sordello et al. 2020	10.1016/j.biocon.2006.02.016	Rabin, L.A.	Unknown	The effects of wind turbines on antipredator behavior in California ground squirrels (Spermophilus beecheyi)	2006	English	Journal article	Study	Mammals	Industrial	Behaviour	In-situ	Experimental	USA	USA
1691	Sordello et al. 2020	10.1258/la.2011.011040	Westlund, K.	Unknown	Physiological and behavioural stress responses in cynomolgus macaques (Macaca fascicularis) to noise associated with construction work	2012	English	Journal article	Study	Mammals	Industrial	Behaviour|Physiology	Ex-situ	Experimental	SWE	NA
1694	Sordello et al. 2020	10.1007/978-3-642-41494-7_5	Schwartz, J.J., and Bee, M.A.	Animal Communication and Noise	Anuran Acoustic Signal Production in noisy Environments	2013	English	Book chapter	Review	NA:review-metanalysis	NA:review-metanalysis	NA:review-metanalysis	NA:review-metanalysis	NA:review-metanalysis	NA:review-metanalysis	NA:review-metanalysis
1731	Sordello et al. 2020	Unknown	Halfwerk W., Lohr B., and Slabbekoorn H.	Effects of Anthropogenic Noise on Animals	Impact of Man-Made Sound on Birds and Their Songs	2018	English	Book chapter	Review	NA:review-metanalysis	NA:review-metanalysis	NA:review-metanalysis	NA:review-metanalysis	NA:review-metanalysis	NA:review-metanalysis	NA:review-metanalysis
1735	Sordello et al. 2020	Unknown	Parris, K.M.	In Proc. XXI IBAC. International Bio-Acoustic Council.	Effects of traffic noise on acoustic communication in birds	2007	English	Conference object	Study	Birds	Transportation	Communication	Modeling	NA	AUS	AUS
1741	Sordello et al. 2020	Unknown	Busnel and Briot	Proceedings of the Third International Congress on noise as a Public Health Problem	Wildlife and airflied noise in France	1980	English	Conference object	Study	Birds|Mammals	Transportation	Behaviour|Community	In-situ	Observational	FRA	FRA
1747	Sordello et al. 2020	Unknown	Candolin, U; Wong, B	BEHAVIOURAL RESPONSES TO A CHANGING WORLD: MECHANISMS AND CONSEQUENCES	Sexual selection in changing environments: consequences for individuals and populations	2012	English	Book chapter	Review	NA:review-metanalysis	NA:review-metanalysis	NA:review-metanalysis	NA:review-metanalysis	NA:review-metanalysis	NA:review-metanalysis	NA:review-metanalysis
1750	Sordello et al. 2020	Unknown	Leatherman, S.P., Steiner, A.J.	Vance Bibliographies, Public Administration Series: Bibliography	An annotated bibliography of the effects of off-road vehicle and pedestrian traffic on coastal ecosystems.	1987	English	Report	Review	NA:review-metanalysis	NA:review-metanalysis	NA:review-metanalysis	NA:review-metanalysis	NA:review-metanalysis	NA:review-metanalysis	NA:review-metanalysis
1754	Sordello et al. 2020	Unknown	Krausman, 1946-, Paul R.	Tucson, Ariz. : U.S. Geological Survey, Cooperative Park Studies Unit, School of Renewable Natural Resources, University of Arizona	The effects of aircraft noise on pronghorn and other species : an annotated bibliography / Paul R. Krausman, Lisa K. Harris, and Jennifer S. Ashbeck.	1998	English	Report	Review	NA:review-metanalysis	NA:review-metanalysis	NA:review-metanalysis	NA:review-metanalysis	NA:review-metanalysis	NA:review-metanalysis	NA:review-metanalysis
1759	Sordello et al. 2020	Unknown	Richard L.Knight and Stanley A.Temple	Wildlife and recreationists: Coexistence through …	Wildlife and Recreationists: Coexistence through Management	1995	English	Book chapter	Review	NA:review-metanalysis	NA:review-metanalysis	NA:review-metanalysis	NA:review-metanalysis	NA:review-metanalysis	NA:review-metanalysis	NA:review-metanalysis
1764	Sordello et al. 2020	Unknown	Jackson J.A.	Unknown	Possible effects of excessive noise on red-cockaded woodpeckers	1983	English	Book chapter	Study	Birds	Transportation|Industrial|Recreational|Military	Behaviour|Reproduction	In-situ	Observational	USA	USA
1766	Sordello et al. 2020	Unknown	Kull R.C. Jr	Unknown	Overview of USAF studies on the effects of aircraft overflight noise on wild and domestic animals	1993	English	Other	Review	NA:review-metanalysis	NA:review-metanalysis	NA:review-metanalysis	NA:review-metanalysis	NA:review-metanalysis	NA:review-metanalysis	NA:review-metanalysis
1767	Sordello et al. 2020	Unknown	Frank L. Miller and Anne Gunn	Unknown	Behavioral responses of muskox herds to simulation of cargo slinging by helicopter, Northwest Territories	1980	English	Journal article	Study	Mammals	Transportation	Behaviour	In-situ	Experimental	CAN	CAN
1768	Sordello et al. 2020	Unknown	Mosbech A. & Glahder C.	Unknown	Assessment of the impact of helicopter disturbance on moulting pink-footed geese, Anser brachyrhynchus, and barnacle geese, Branta leucopsis, in Jameson Land, Greenland	1991	English	Other	Study	Birds	Transportation	Behaviour	In-situ	Observational	DNK	GRL
1769	Sordello et al. 2020	Unknown	Platt J.B.	Unknown	The breeding behavior of wild and captive gyrfalcons, in relation to their environment and human disturbance	1977	English	Other	Study	Birds	Transportation	Behaviour|Reproduction	In-situ	Experimental	Unknown	USA
1770	Sordello et al. 2020	Unknown	RUSSELL W, .A., JR. AND N .D. LEWIS	Unknown	Quantification of military noise in bald eagle habitat at Aberdeen Proving Ground, Maryland. Paper presented at the Raptor Research Foundation Annual Meeting Special Symposium on Adaptations of Raptors to Human-altered Environments	1994	English	Conference object	Study	Birds	Military	Behaviour|Space use|Reproduction	In-situ	Observational	USA	USA
1771	Sordello et al. 2020	Unknown	Ward, D. H. and Stehn, R. A.	Unknown	Response of brant and other geese to aircraft disturbances at Izembek Lagoon, Alaska (Final rept MMS-90/0046)	1989	English	Other	Study	Birds	Transportation	Behaviour	In-situ	Experimental	USA	Unknown
1775	Sordello et al. 2020	10.1016/B978-0-12-260550-5.50008-0	Lynch T.E.	Effects of Noise on Wildlife	Eastern wild turkey behavioral responses induced by sonic boom	1978	English	Book chapter	Review	NA:review-metanalysis	NA:review-metanalysis	NA:review-metanalysis	NA:review-metanalysis	NA:review-metanalysis	NA:review-metanalysis	NA:review-metanalysis
1777	Sordello et al. 2020	Unknown	Ward, D.H., E.J. Taylor, M.A. Wotawa, R.A. Stehn, D.V. Derksen and C.J. Lensink	Unknown	Behavior of Pacific black brant and other geese in response to aircraft overflights and other disturbances at Izembek Lagoon, Alaska. U.S	1986	English	Other	Study	Birds	Transportation	Behaviour	In-situ	Observational	USA	USA
1793	Sordello et al. 2020	Unknown	Lee, Griffith	Effects of Noise on Wildlife	Transmission line audible noise and wildfile	1978	English	Book chapter	Review	NA:review-metanalysis	NA:review-metanalysis	NA:review-metanalysis	NA:review-metanalysis	NA:review-metanalysis	NA:review-metanalysis	NA:review-metanalysis
1794	Sordello et al. 2020	Unknown	Ellie, Goodwin, Hunt	Effects of Noise on Wildlife	Wild life and electric power transmission	1978	English	Book chapter	Study	Birds	Military	Behaviour|Reproduction	In-situ	Experimental	USA	NA
